# Supplementary material for: Cochlear nucleus spatial transcriptomes of normal and hearing loss mice reveal a critical role of Spp1 in bushy cells
Source: Cell Res. 2026 Apr 6;36(7):531–50. doi: 10.1038/s41422-026-01246-4 (PMC13287771; doi:10.1038/s41422-026-01246-4)
Supplement: Supplementary file 15 — Supplementary information, Table S1 [file 41422_2026_1246_MOESM15_ESM.xls]

## Sheet: Table S1
Marker genes of CN subregions, related Figure 1
gene	p_val	avg_log2FC	pct.1	pct.2	p_val_adj	spatial region
Sst	0	2.36615	0.58	0.185	0	aAVCN
Atoh7	0	2.39356	0.432	0.118	0	aAVCN
Maf	0	1.14351	0.583	0.279	0	aAVCN
Mafb	0	1.36704	0.496	0.198	0	aAVCN
Cryba2	0	1.66109	0.456	0.166	0	aAVCN
Scn4b	0	0.91575	0.718	0.436	0	aAVCN
Ank1	0	0.837097	0.652	0.397	0	aAVCN
Tmem229b	0	0.744093	0.678	0.43	0	aAVCN
Rcan2	0	0.635223	0.799	0.556	0	aAVCN
Scrt1	0	0.644763	0.588	0.356	0	aAVCN
Cox8b	0	0.732401	0.573	0.349	0	aAVCN
Lifr	0	0.817113	0.5	0.277	0	aAVCN
Sphkap	0	0.62559	0.687	0.469	0	aAVCN
Vsnl1	0	0.573189	0.816	0.599	0	aAVCN
Zfp365	0	0.771747	0.525	0.31	0	aAVCN
Trnp1	0	0.556059	0.781	0.568	0	aAVCN
Rap1gds1	0	0.629162	0.841	0.628	0	aAVCN
Spp1	0	0.390046	0.867	0.657	0	aAVCN
Chga	0	0.542852	0.807	0.598	0	aAVCN
Adam23	0	0.689894	0.545	0.339	0	aAVCN
Kcnc1	0	0.512809	0.744	0.539	0	aAVCN
Syt2	0	0.545541	0.699	0.494	0	aAVCN
C1ql1	0	0.642073	0.57	0.368	0	aAVCN
Miat	0	0.960755	0.436	0.235	0	aAVCN
Cd24a	0	0.404664	0.808	0.608	0	aAVCN
Slc17a7	0	0.397071	0.789	0.589	0	aAVCN
Tnfrsf21	0	0.681974	0.485	0.287	0	aAVCN
Elavl4	0	0.669013	0.533	0.336	0	aAVCN
Fam57b	0	0.480766	0.684	0.489	0	aAVCN
Nat8l	0	0.483979	0.812	0.619	0	aAVCN
Acly	0	0.538756	0.655	0.462	0	aAVCN
Rufy3	0	0.486686	0.711	0.518	0	aAVCN
Ckmt1	0	0.516427	0.824	0.632	0	aAVCN
Fstl1	0	0.982915	0.374	0.183	0	aAVCN
Kcnq4	0	1.25003	0.326	0.136	0	aAVCN
Slc17a6	0	0.469487	0.613	0.423	0	aAVCN
Stac2	0	0.543071	0.587	0.397	0	aAVCN
Adarb1	0	0.483257	0.806	0.617	0	aAVCN
Ap1s2	0	0.572303	0.537	0.351	0	aAVCN
Nos1ap	0	0.413027	0.633	0.447	0	aAVCN
Whrn	0	0.813239	0.408	0.223	0	aAVCN
Hcn1	0	0.599764	0.515	0.331	0	aAVCN
Kcnab1	0	0.457233	0.614	0.431	0	aAVCN
Ina	0	0.419609	0.746	0.564	0	aAVCN
Tubb5	0	0.449211	0.785	0.603	0	aAVCN
Arhgap44	0	0.453457	0.619	0.438	0	aAVCN
Lgi2	0	0.390987	0.616	0.437	0	aAVCN
Nrn1	0	0.677474	0.442	0.263	0	aAVCN
Vamp1	0	0.615491	0.95	0.771	0	aAVCN
Arid5a	0	1.0369	0.325	0.148	0	aAVCN
Bend6	0	0.487195	0.602	0.425	0	aAVCN
Trim37	0	0.451549	0.62	0.443	0	aAVCN
Nefh	0	0.53259	0.945	0.768	0	aAVCN
Map1a	0	0.435299	0.868	0.692	0	aAVCN
Cds1	0	0.481291	0.598	0.422	0	aAVCN
Dst	0	0.423732	0.779	0.605	0	aAVCN
Epdr1	0	0.456448	0.615	0.441	0	aAVCN
Rab6a	0	0.424753	0.789	0.619	0	aAVCN
Tubb3	0	0.437627	0.864	0.696	0	aAVCN
Cygb	0	0.615555	0.449	0.282	0	aAVCN
Cntn5	0	1.3852	0.366	0.2	0	aAVCN
Kcna6	0	0.879496	0.343	0.179	0	aAVCN
Lrrc49	0	0.551014	0.467	0.303	0	aAVCN
Hhip	0	0.642867	0.384	0.22	0	aAVCN
Ebf1	0	1.19638	0.302	0.138	0	aAVCN
Pcp4l1	0	0.552363	0.935	0.773	0	aAVCN
Park7	0	0.379882	0.826	0.673	0	aAVCN
Ociad2	0	0.651017	0.38	0.228	0	aAVCN
2900097C17Rik	0	0.610331	0.425	0.273	0	aAVCN
Kctd8	0	0.910949	0.329	0.179	0	aAVCN
Hs3st2	0	0.966414	0.293	0.143	0	aAVCN
Cbln4	0	0.761052	0.32	0.171	0	aAVCN
Map1b	0	0.455018	0.927	0.78	0	aAVCN
Nefm	0	0.566824	0.977	0.83	0	aAVCN
1700025G04Rik	0	0.771341	0.327	0.184	0	aAVCN
Ywhag	0	0.370512	0.929	0.788	0	aAVCN
Ndnf	0	0.945714	0.283	0.143	0	aAVCN
Krt17	0	2.44374	0.189	0.05	0	aAVCN
Nefl	0	0.462801	0.976	0.847	0	aAVCN
Unc5d	0	1.21276	0.251	0.123	0	aAVCN
Tuba1b	0	0.368144	0.925	0.798	0	aAVCN
Myo5b	0	1.23331	0.217	0.092	0	aAVCN
Sh3bgrl2	0	0.814676	0.27	0.147	0	aAVCN
Zfp804a	0	0.910245	0.266	0.145	0	aAVCN
Gabra5	0	1.07676	0.211	0.096	0	aAVCN
Scrt2	0	0.840102	0.219	0.106	0	aAVCN
Car8	0	-2.32101	0.251	0.364	0	aAVCN
Pcsk1n	0	0.363014	0.938	0.827	0	aAVCN
Uchl1	0	0.38977	0.965	0.857	0	aAVCN
Kank4	0	1.04044	0.177	0.08	0	aAVCN
Klhl1	0	1.88295	0.125	0.036	0	aAVCN
Klc1	0	0.30354	0.972	0.883	0	aAVCN
Hint1	0	0.291624	0.956	0.87	0	aAVCN
Calca	0	1.62137	0.128	0.045	0	aAVCN
Ngfr	0	1.44932	0.119	0.037	0	aAVCN
Hapln1	0	1.27425	0.127	0.049	0	aAVCN
Sfrp1	0	1.57566	0.107	0.033	0	aAVCN
Kcnh5	0	1.70688	0.107	0.035	0	aAVCN
Calm2	0	0.3442	0.98	0.911	0	aAVCN
Cplx1	0	0.348752	0.988	0.92	0	aAVCN
Col6a3	0	1.73006	0.092	0.026	0	aAVCN
Gnas	0	0.295151	0.978	0.912	0	aAVCN
Mdh1	0	0.282571	0.991	0.938	0	aAVCN
Pvalb	0	0.728633	0.998	0.96	0	aAVCN
Cox7c	0	0.25123	0.988	0.951	0	aAVCN
Snap25	0	0.365697	0.999	0.967	0	aAVCN
Stmn3	0	0.296884	0.997	0.969	0	aAVCN
Ldhb	0	0.408062	0.998	0.972	0	aAVCN
Ndufa4	0	0.252537	0.997	0.976	0	aAVCN
Mt2	0	-0.478785	0.995	0.988	0	aAVCN
Dnm1	2.743e-303	0.310251	0.93	0.801	1.0828e-298	aAVCN
Sptan1	5.6403e-302	0.382874	0.762	0.594	2.2265e-297	aAVCN
Sema7a	2.3082e-301	0.357668	0.68	0.499	9.1114e-297	aAVCN
Snrpn	7.5765e-298	0.298105	0.936	0.824	2.9907e-293	aAVCN
Opcml	2.9714e-297	0.679221	0.492	0.338	1.1729e-292	aAVCN
Ubl3	7.2952e-296	0.368752	0.729	0.56	2.8797e-291	aAVCN
Atp1a3	1.8034e-293	0.316778	0.983	0.907	7.1187e-289	aAVCN
Ube2ql1	2.019e-293	0.531971	0.451	0.296	7.9697e-289	aAVCN
Gabrd	9.7593e-289	1.07145	0.165	0.076	3.8524e-284	aAVCN
Krt9	3.8026e-287	1.80934	0.07	0.019	1.501e-282	aAVCN
Rbms3	3.0346e-284	0.797853	0.274	0.155	1.1979e-279	aAVCN
Lancl1	1.3789e-282	0.425395	0.571	0.404	5.4429e-278	aAVCN
Prkcd	5.8971e-282	-1.56235	0.372	0.451	2.3278e-277	aAVCN
Arhgef4	2.7019e-281	0.422101	0.512	0.35	1.0666e-276	aAVCN
Gng13	3.1004e-281	-1.82467	0.361	0.435	1.2239e-276	aAVCN
Pcdh7	3.3515e-281	0.539834	0.433	0.284	1.323e-276	aAVCN
Tns1	2.5069e-276	0.659055	0.29	0.167	9.8957e-272	aAVCN
Tcf25	2.3389e-273	0.333187	0.815	0.66	9.2328e-269	aAVCN
Rimkla	7.9622e-272	0.672736	0.29	0.168	3.143e-267	aAVCN
Pacsin2	1.6482e-271	0.491217	0.378	0.237	6.5062e-267	aAVCN
Mtx3	3.8884e-270	0.595818	0.328	0.199	1.5349e-265	aAVCN
Mafa	1.8557e-269	1.00823	0.127	0.052	7.3252e-265	aAVCN
Homer1	1.8619e-269	0.624129	0.302	0.178	7.3497e-265	aAVCN
Hcn4	1.3496e-268	0.879282	0.186	0.092	5.3276e-264	aAVCN
Etl4	2.5762e-267	0.716331	0.337	0.209	1.0169e-262	aAVCN
Wwox	1.2272e-266	0.58298	0.393	0.257	4.8443e-262	aAVCN
Ptprt	2.4528e-265	0.844452	0.227	0.123	9.6821e-261	aAVCN
Apba1	2.9481e-264	0.463211	0.473	0.319	1.1637e-259	aAVCN
Sh3gl2	2.5215e-260	0.353881	0.737	0.573	9.9534e-256	aAVCN
Apoe	3.4998e-259	-0.295821	0.999	0.995	1.3815e-254	aAVCN
Zyx	1.2075e-258	0.484838	0.443	0.297	4.7665e-254	aAVCN
Rassf4	1.5134e-256	1.26679	0.106	0.041	5.9741e-252	aAVCN
Il10ra	4.3713e-253	1.27971	0.103	0.04	1.7255e-248	aAVCN
Galnt14	1.5986e-252	0.958044	0.173	0.085	6.3104e-248	aAVCN
1700040D17Rik	4.2051e-251	1.53961	0.08	0.027	1.6599e-246	aAVCN
Kcnk9	6.1383e-251	0.884074	0.176	0.087	2.423e-246	aAVCN
Kcnc3	1.203e-248	0.47412	0.554	0.396	4.7486e-244	aAVCN
Hapln4	1.2177e-248	0.425307	0.529	0.372	4.8067e-244	aAVCN
Myo5a	2.1215e-248	0.350151	0.675	0.508	8.3743e-244	aAVCN
Got1	4.4873e-248	0.290222	0.853	0.705	1.7713e-243	aAVCN
Ghitm	3.9758e-247	0.290302	0.887	0.753	1.5694e-242	aAVCN
Cpe	3.322e-245	-0.324363	0.974	0.946	1.3113e-240	aAVCN
Cend1	5.2588e-245	0.264826	0.919	0.79	2.0759e-240	aAVCN
Asb2	7.3114e-245	1.42616	0.092	0.034	2.8861e-240	aAVCN
Map7d2	4.0414e-244	0.372963	0.591	0.432	1.5953e-239	aAVCN
Rab6b	1.2823e-243	0.290584	0.848	0.698	5.0616e-239	aAVCN
Sema5a	1.546e-243	0.732194	0.219	0.119	6.1027e-239	aAVCN
Hs6st3	9.1335e-242	0.864969	0.286	0.173	3.6053e-237	aAVCN
Fgf12	1.1799e-240	0.461839	0.516	0.366	4.6574e-236	aAVCN
Vat1l	1.3564e-240	0.497573	0.336	0.21	5.3542e-236	aAVCN
Atp2b1	2.7885e-240	-1.33191	0.323	0.411	1.1007e-235	aAVCN
Tfrc	1.9061e-238	0.476959	0.395	0.259	7.5241e-234	aAVCN
Glra4	6.3742e-238	1.50887	0.077	0.026	2.5162e-233	aAVCN
Itm2b	2.1989e-235	-0.351685	0.941	0.919	8.6801e-231	aAVCN
Fzd9	1.2899e-234	0.895346	0.152	0.073	5.0917e-230	aAVCN
S100b	2.2145e-234	-0.78623	0.91	0.894	8.7414e-230	aAVCN
Atpif1	4.5395e-234	0.280084	0.881	0.761	1.7919e-229	aAVCN
Gm26673	2.4666e-231	1.21713	0.092	0.035	9.7367e-227	aAVCN
Nsf	9.3502e-230	0.277648	0.819	0.661	3.6909e-225	aAVCN
Endod1	1.7876e-229	0.333557	0.58	0.42	7.0562e-225	aAVCN
Gadd45a	6.0458e-227	0.759274	0.178	0.092	2.3865e-222	aAVCN
Eef1a2	1.9678e-225	0.295898	0.752	0.58	7.7677e-221	aAVCN
Rnf187	7.0624e-225	0.277024	0.849	0.699	2.7878e-220	aAVCN
Akt1	8.9334e-225	0.464255	0.389	0.258	3.5264e-220	aAVCN
Kcns3	1.4898e-224	1.0566	0.111	0.047	5.8807e-220	aAVCN
Scn1a	1.4339e-223	0.431146	0.426	0.288	5.6604e-219	aAVCN
Ncs1	3.9472e-223	0.422542	0.498	0.354	1.5581e-218	aAVCN
Pitpna	6.8433e-223	0.292735	0.871	0.779	2.7013e-218	aAVCN
Nars	1.6755e-222	0.324604	0.647	0.489	6.6141e-218	aAVCN
Elavl2	2.5048e-222	0.427082	0.443	0.304	9.8873e-218	aAVCN
Cables2	3.5731e-222	0.530286	0.326	0.206	1.4105e-217	aAVCN
Fam19a2	1.0889e-221	1.00574	0.144	0.069	4.2983e-217	aAVCN
Stxbp1	3.2212e-221	0.259236	0.918	0.78	1.2716e-216	aAVCN
Eif4a2	2.1963e-220	0.32465	0.688	0.531	8.6697e-216	aAVCN
Fbxo9	2.2752e-220	0.427006	0.444	0.308	8.981e-216	aAVCN
Ndn	2.8923e-218	0.340707	0.68	0.531	1.1417e-213	aAVCN
Fbxo2	3.6654e-217	0.293191	0.627	0.472	1.4469e-212	aAVCN
Tunar	5.4795e-216	0.785352	0.171	0.089	2.163e-211	aAVCN
Gm38393	5.6988e-216	0.321493	0.696	0.542	2.2495e-211	aAVCN
Magi3	2.1334e-215	0.692675	0.216	0.122	8.4215e-211	aAVCN
Pld5	4.1258e-215	0.951476	0.145	0.071	1.6286e-210	aAVCN
Lamp5	1.0383e-213	0.330308	0.605	0.455	4.0984e-209	aAVCN
1700020I14Rik	8.4342e-213	0.302131	0.695	0.535	3.3293e-208	aAVCN
Copg2	1.6087e-212	0.5477	0.358	0.238	6.3503e-208	aAVCN
Ttc3	9.1816e-212	0.264039	0.858	0.721	3.6244e-207	aAVCN
Slc3a1	8.2975e-211	0.548299	0.388	0.268	3.2753e-206	aAVCN
9530082P21Rik	4.6961e-209	0.572467	0.319	0.207	1.8537e-204	aAVCN
Mpc2	3.3299e-208	0.297205	0.762	0.622	1.3144e-203	aAVCN
A930003A15Rik	6.7615e-208	1.99742	0.047	0.012	2.669e-203	aAVCN
Mapk8ip3	6.8862e-207	0.281887	0.715	0.563	2.7182e-202	aAVCN
Grid2	7.086e-207	-1.59946	0.44	0.492	2.7971e-202	aAVCN
Lrrc4c	4.1849e-206	0.640035	0.438	0.311	1.652e-201	aAVCN
Itfg1	6.3619e-204	0.295839	0.774	0.654	2.5113e-199	aAVCN
Dstn	3.0017e-203	0.496674	0.248	0.147	1.1849e-198	aAVCN
Ociad1	4.369e-203	0.279573	0.725	0.579	1.7246e-198	aAVCN
Auh	1.3593e-202	0.316789	0.589	0.442	5.3656e-198	aAVCN
Rasgrp2	8.2332e-201	0.591554	0.212	0.121	3.25e-196	aAVCN
Tesc	1.572e-200	0.518735	0.269	0.165	6.2055e-196	aAVCN
Blvra	1.8358e-200	0.55948	0.269	0.166	7.2467e-196	aAVCN
Cntnap5c	2.1907e-200	1.41218	0.098	0.041	8.6474e-196	aAVCN
Pygm	1.5041e-199	0.374538	0.44	0.307	5.9373e-195	aAVCN
Sh3bgr	1.7385e-199	1.09547	0.098	0.041	6.8624e-195	aAVCN
Nap1l2	8.9393e-199	0.386479	0.44	0.307	3.5287e-194	aAVCN
Camk2g	2.0296e-198	0.373236	0.414	0.283	8.0117e-194	aAVCN
Snn	3.7708e-198	0.395981	0.364	0.243	1.4885e-193	aAVCN
Mllt11	1.0593e-196	0.30767	0.643	0.491	4.1814e-192	aAVCN
Kcnab2	3.2735e-195	0.303972	0.786	0.634	1.2922e-190	aAVCN
Gm37459	2.4993e-194	0.553582	0.247	0.15	9.8659e-190	aAVCN
Tmem215	1.7254e-193	2.53816	0.029	0.005	6.8109e-189	aAVCN
Dnajc15	2.2505e-193	0.323768	0.572	0.429	8.8838e-189	aAVCN
Osbpl1a	3.2851e-192	0.252953	0.775	0.624	1.2967e-187	aAVCN
Rbfox1	6.7634e-192	0.483192	0.533	0.401	2.6698e-187	aAVCN
Ralgapa2	8.236e-192	0.639947	0.222	0.13	3.2511e-187	aAVCN
Sesn3	1.523e-191	0.45781	0.32	0.208	6.0117e-187	aAVCN
Deptor	3.022e-191	1.00691	0.104	0.046	1.1929e-186	aAVCN
Napb	3.3437e-191	0.288743	0.655	0.503	1.3199e-186	aAVCN
Mapk8ip2	5.0134e-190	0.290661	0.614	0.464	1.979e-185	aAVCN
Hpcal1	7.3249e-190	-1.2297	0.266	0.352	2.8914e-185	aAVCN
Sgpp2	1.1697e-189	0.35005	0.45	0.316	4.6173e-185	aAVCN
Zmat4	4.534e-189	0.662632	0.244	0.149	1.7898e-184	aAVCN
Fam110b	5.7194e-189	0.674102	0.203	0.117	2.2577e-184	aAVCN
Paqr4	1.0108e-188	0.328607	0.479	0.343	3.9899e-184	aAVCN
Vamp2	1.19e-187	-0.75552	0.535	0.579	4.6974e-183	aAVCN
Ttll7	1.4434e-187	0.294605	0.626	0.476	5.6979e-183	aAVCN
Ephx4	2.2281e-187	0.816741	0.129	0.063	8.7952e-183	aAVCN
B3gat1	6.0077e-187	0.356804	0.397	0.271	2.3715e-182	aAVCN
Epb41l1	6.5203e-186	0.323661	0.531	0.388	2.5738e-181	aAVCN
Homer3	1.3473e-185	-1.61849	0.189	0.276	5.3184e-181	aAVCN
Sdcbp	2.5576e-185	0.314203	0.589	0.444	1.0096e-180	aAVCN
Tango2	4.7204e-185	0.383932	0.464	0.333	1.8633e-180	aAVCN
2310040G24Rik	6.9543e-185	0.827953	0.131	0.065	2.7451e-180	aAVCN
Cltc	1.561e-184	0.251995	0.812	0.673	6.162e-180	aAVCN
Ebf3	2.4916e-184	0.929758	0.117	0.055	9.8352e-180	aAVCN
Dbi	2.2251e-183	-0.568077	0.942	0.926	8.7835e-179	aAVCN
Dcp2	2.45e-180	0.439811	0.294	0.189	9.6711e-176	aAVCN
Nacc2	4.219e-180	0.266124	0.555	0.41	1.6654e-175	aAVCN
Rell2	1.7176e-179	0.293949	0.561	0.418	6.7801e-175	aAVCN
Dync1li1	2.8491e-179	0.363381	0.401	0.279	1.1246e-174	aAVCN
Mapk10	3.0974e-179	0.285281	0.631	0.488	1.2227e-174	aAVCN
Ccbe1	3.7477e-179	1.24533	0.079	0.032	1.4794e-174	aAVCN
Sipa1l1	7.5982e-179	0.537564	0.228	0.137	2.9993e-174	aAVCN
Phyhipl	1.2447e-178	0.268499	0.662	0.513	4.9135e-174	aAVCN
Atp6v1b2	8.9604e-178	0.250339	0.787	0.643	3.537e-173	aAVCN
Nfe2l1	1.5261e-177	0.292999	0.491	0.354	6.024e-173	aAVCN
Fkbp4	2.2433e-176	0.285317	0.606	0.466	8.8553e-172	aAVCN
Ldb2	3.1521e-176	1.26173	0.073	0.028	1.2442e-171	aAVCN
Atpaf1	7.9727e-176	0.438179	0.303	0.198	3.1471e-171	aAVCN
Them6	3.7848e-175	0.475039	0.237	0.143	1.494e-170	aAVCN
Copg1	6.1693e-175	0.293627	0.589	0.447	2.4353e-170	aAVCN
Cdk14	6.8994e-175	0.414113	0.367	0.251	2.7235e-170	aAVCN
Cadps	7.6111e-175	0.262726	0.727	0.581	3.0044e-170	aAVCN
Mgst3	9.9694e-175	0.270495	0.712	0.577	3.9353e-170	aAVCN
Sgcz	1.6924e-172	0.954283	0.188	0.11	6.6804e-168	aAVCN
Tmem163	2.0574e-172	0.438483	0.288	0.186	8.1215e-168	aAVCN
Diras1	1.9935e-171	0.347939	0.433	0.306	7.869e-167	aAVCN
Iqsec1	2.8688e-171	0.272096	0.696	0.549	1.1324e-166	aAVCN
Sorcs3	3.6581e-171	1.21435	0.112	0.054	1.444e-166	aAVCN
Kitl	3.4447e-170	0.581361	0.195	0.114	1.3598e-165	aAVCN
Eif5a2	3.9206e-170	0.48396	0.237	0.146	1.5476e-165	aAVCN
Syt3	6.0474e-170	0.425131	0.294	0.191	2.3872e-165	aAVCN
Cab39	1.0984e-169	0.339898	0.413	0.291	4.3357e-165	aAVCN
Gm14326	2.8047e-169	0.512981	0.21	0.124	1.1071e-164	aAVCN
Stk16	3.5003e-169	0.397991	0.457	0.34	1.3817e-164	aAVCN
Pja2	5.639e-169	0.275865	0.623	0.481	2.2259e-164	aAVCN
Stip1	1.3953e-168	0.276282	0.592	0.451	5.5079e-164	aAVCN
Tpbgl	3.5944e-168	1.19133	0.077	0.031	1.4188e-163	aAVCN
Limk1	6.465e-168	0.342756	0.376	0.258	2.552e-163	aAVCN
Lcor	1.0309e-167	0.303724	0.464	0.334	4.0694e-163	aAVCN
Esrrg	4.0617e-167	0.334606	0.521	0.389	1.6033e-162	aAVCN
Fars2	4.7084e-167	0.46306	0.271	0.174	1.8586e-162	aAVCN
Gm16267	6.3841e-166	1.13264	0.072	0.028	2.52e-161	aAVCN
Kif5c	2.2324e-165	0.25975	0.588	0.447	8.8124e-161	aAVCN
Sipa1l2	3.0493e-165	0.390781	0.324	0.216	1.2037e-160	aAVCN
Dpp6	7.9729e-165	0.314398	0.496	0.365	3.1472e-160	aAVCN
Angel1	8.8327e-165	0.400884	0.374	0.262	3.4866e-160	aAVCN
Ppip5k2	1.0122e-164	0.54944	0.202	0.12	3.9955e-160	aAVCN
Rab11fip5	1.0689e-163	0.346189	0.409	0.29	4.2195e-159	aAVCN
Gars	4.0984e-162	0.319613	0.458	0.335	1.6178e-157	aAVCN
Slc35f4	9.0754e-162	0.889661	0.138	0.074	3.5824e-157	aAVCN
Slc6a5	9.5196e-162	-0.953048	0.355	0.422	3.7578e-157	aAVCN
Pthlh	1.0472e-161	0.764147	0.117	0.058	4.1337e-157	aAVCN
Arhgap24	1.0704e-161	0.916473	0.112	0.054	4.2251e-157	aAVCN
Rap2a	3.0895e-161	0.403573	0.274	0.177	1.2195e-156	aAVCN
Krt222	1.8652e-160	0.482968	0.273	0.177	7.3626e-156	aAVCN
Ube2o	2.4909e-160	0.41102	0.279	0.181	9.8325e-156	aAVCN
Nbdy	3.0409e-160	0.336631	0.409	0.292	1.2004e-155	aAVCN
Tmem108	1.5149e-159	0.459005	0.306	0.205	5.9799e-155	aAVCN
Sacm1l	1.6627e-159	0.309499	0.472	0.345	6.5633e-155	aAVCN
Trim2	1.2142e-158	0.26971	0.596	0.457	4.7931e-154	aAVCN
Syt1	2.2764e-158	-1.19439	0.258	0.335	8.986e-154	aAVCN
Rassf5	3.4027e-158	0.657653	0.18	0.105	1.3432e-153	aAVCN
Asb13	6.5932e-158	0.395537	0.342	0.235	2.6026e-153	aAVCN
Iscu	4.0703e-156	0.296353	0.473	0.35	1.6067e-151	aAVCN
Micu3	1.8756e-155	0.314041	0.429	0.309	7.4037e-151	aAVCN
Gdi2	8.3277e-155	0.258221	0.552	0.419	3.2873e-150	aAVCN
Nkiras1	9.6585e-155	0.261182	0.624	0.49	3.8126e-150	aAVCN
Nr1d2	1.6159e-154	0.37274	0.345	0.238	6.3788e-150	aAVCN
Rnf157	2.9408e-154	0.294092	0.508	0.378	1.1609e-149	aAVCN
Tanc1	3.5909e-154	0.338498	0.384	0.271	1.4175e-149	aAVCN
Ankrd34b	1.8981e-153	0.472818	0.227	0.141	7.4926e-149	aAVCN
Ntrk1	3.6313e-153	0.826321	0.103	0.049	1.4334e-148	aAVCN
Vdac3	5.2716e-153	0.255115	0.572	0.44	2.0809e-148	aAVCN
Zic1	7.2376e-153	-0.969719	0.381	0.441	2.857e-148	aAVCN
Kcnq2	1.3872e-152	0.359996	0.396	0.283	5.4759e-148	aAVCN
Pex5l	8.9528e-152	0.316649	0.466	0.345	3.534e-147	aAVCN
Ebf2	3.1465e-151	1.62682	0.044	0.014	1.2421e-146	aAVCN
Panx2	6.7432e-151	0.35981	0.336	0.23	2.6618e-146	aAVCN
Scn9a	1.0489e-150	0.776209	0.124	0.065	4.1406e-146	aAVCN
Gm37422	3.7048e-149	0.598371	0.179	0.106	1.4624e-144	aAVCN
Scn8a	7.2187e-149	0.286987	0.496	0.369	2.8495e-144	aAVCN
Nme7	1.1198e-148	0.440077	0.649	0.597	4.4201e-144	aAVCN
Eif1ax	1.4408e-148	0.270073	0.485	0.36	5.6875e-144	aAVCN
Tceal6	1.8936e-148	0.344389	0.364	0.255	7.4748e-144	aAVCN
Brinp1	2.2927e-148	0.427055	0.281	0.187	9.05e-144	aAVCN
Reep1	3.1868e-148	0.301677	0.461	0.338	1.258e-143	aAVCN
Gm45194	6.4464e-147	0.387452	0.259	0.167	2.5447e-142	aAVCN
Phf24	8.6181e-147	0.359265	0.3	0.202	3.4019e-142	aAVCN
Gpcpd1	3.5557e-146	0.326362	0.352	0.246	1.4036e-141	aAVCN
Alpk2	5.9507e-146	1.44146	0.055	0.02	2.349e-141	aAVCN
Luzp1	6.3898e-146	0.293731	0.445	0.326	2.5223e-141	aAVCN
Ndst4	9.1594e-146	1.06052	0.081	0.036	3.6156e-141	aAVCN
Ccdc85a	9.3669e-146	0.458047	0.288	0.194	3.6975e-141	aAVCN
Ddx24	1.1312e-144	0.259884	0.49	0.365	4.4654e-140	aAVCN
Spock1	2.0482e-144	0.2908	0.431	0.313	8.0851e-140	aAVCN
Lrfn5	1.1809e-143	0.559569	0.264	0.175	4.6615e-139	aAVCN
Lmo1	3.3062e-143	0.849274	0.11	0.056	1.3051e-138	aAVCN
Gfap	1.0251e-142	-1.01745	0.42	0.478	4.0467e-138	aAVCN
Lynx1	1.2639e-142	0.261514	0.59	0.457	4.9891e-138	aAVCN
Mef2a	3.36e-142	0.375014	0.268	0.176	1.3263e-137	aAVCN
Lingo2	3.6484e-142	0.668235	0.228	0.147	1.4402e-137	aAVCN
Ankrd29	8.4601e-142	0.516519	0.208	0.13	3.3396e-137	aAVCN
Gm47350	7.8753e-141	0.612432	0.152	0.087	3.1087e-136	aAVCN
Ppa1	9.7538e-141	0.253779	0.501	0.376	3.8502e-136	aAVCN
Cmya5	1.2894e-140	1.07496	0.065	0.026	5.0897e-136	aAVCN
Tnfaip8	1.4557e-140	0.719549	0.119	0.062	5.7461e-136	aAVCN
Tedc2	5.9428e-140	0.694468	0.125	0.067	2.3459e-135	aAVCN
Nsmf	2.0804e-139	0.266646	0.448	0.329	8.2122e-135	aAVCN
Slc35f1	3.3968e-139	0.658957	0.152	0.087	1.3409e-134	aAVCN
Ppp3cb	6.2412e-139	0.251203	0.495	0.371	2.4636e-134	aAVCN
Uhmk1	1.1716e-138	0.261661	0.517	0.392	4.6249e-134	aAVCN
Atrnl1	1.878e-138	0.498539	0.223	0.142	7.4133e-134	aAVCN
Rbm20	2.1395e-138	0.937038	0.103	0.052	8.4456e-134	aAVCN
Hpca	2.4232e-138	-1.39705	0.235	0.3	9.5652e-134	aAVCN
Akap12	3.5654e-138	0.358486	0.276	0.184	1.4074e-133	aAVCN
Mbnl1	6.0182e-138	0.255306	0.467	0.345	2.3756e-133	aAVCN
Tnnt1	1.6243e-137	-2.05177	0.082	0.15	6.4119e-133	aAVCN
Stk32c	1.7497e-137	-1.95509	0.064	0.129	6.9069e-133	aAVCN
6430548M08Rik	2.5547e-137	0.296514	0.398	0.287	1.0084e-132	aAVCN
Cbx6	1.0954e-136	0.250537	0.553	0.425	4.3238e-132	aAVCN
Gm40518	1.4051e-136	0.619007	0.135	0.075	5.5466e-132	aAVCN
Slc25a25	1.4466e-136	0.327782	0.296	0.201	5.7103e-132	aAVCN
Ccdc92	2.9586e-136	0.256402	0.493	0.37	1.1679e-131	aAVCN
Fgf9	9.813e-136	0.3661	0.271	0.181	3.8736e-131	aAVCN
Gm14325	4.13e-135	0.339037	0.242	0.157	1.6303e-130	aAVCN
Zrsr2	5.1022e-135	0.446207	0.223	0.143	2.0141e-130	aAVCN
Plp1	8.5885e-135	-0.448949	1	0.996	3.3902e-130	aAVCN
Polr2m	1.0999e-134	0.252719	0.46	0.344	4.3419e-130	aAVCN
Slc28a1	2.3198e-134	0.318947	0.394	0.287	9.1574e-130	aAVCN
2900011O08Rik	3.2193e-134	0.258556	0.455	0.338	1.2708e-129	aAVCN
Cck	5.0833e-134	0.81507	0.111	0.058	2.0066e-129	aAVCN
Bnc2	5.1744e-134	1.13359	0.076	0.034	2.0425e-129	aAVCN
Hprt	3.1313e-133	0.258354	0.472	0.354	1.2361e-128	aAVCN
Plbd2	3.1798e-133	0.286568	0.394	0.285	1.2552e-128	aAVCN
Fn1	3.5298e-133	0.587832	0.147	0.084	1.3934e-128	aAVCN
Cryaa	5.8353e-133	2.03642	0.027	0.006	2.3034e-128	aAVCN
Nsg1	9.1195e-133	-0.605005	0.775	0.739	3.5998e-128	aAVCN
Prkcg	9.596e-133	-1.63199	0.115	0.186	3.7879e-128	aAVCN
Arf5	2.1955e-132	0.297607	0.413	0.301	8.6666e-128	aAVCN
Prpf39	2.7244e-132	0.335118	0.451	0.344	1.0754e-127	aAVCN
Gm16286	5.2333e-132	0.294567	0.368	0.264	2.0658e-127	aAVCN
Ppargc1a	6.5595e-132	0.353713	0.3	0.206	2.5893e-127	aAVCN
Pdrg1	7.9823e-132	0.280991	0.372	0.268	3.1509e-127	aAVCN
Lpl	1.0694e-131	1.30903	0.043	0.015	4.2213e-127	aAVCN
Lztr1	1.8552e-131	0.297914	0.342	0.241	7.3231e-127	aAVCN
Gm14403	7.9792e-131	0.751261	0.103	0.053	3.1497e-126	aAVCN
Epn3	1.1756e-130	0.576784	0.146	0.084	4.6405e-126	aAVCN
Msantd4	3.2453e-130	0.314507	0.323	0.226	1.281e-125	aAVCN
Arhgef3	4.6594e-130	0.302249	0.349	0.247	1.8393e-125	aAVCN
Uchl5	1.4779e-129	0.307469	0.35	0.25	5.8338e-125	aAVCN
Plekha6	3.6702e-129	0.326895	0.349	0.249	1.4488e-124	aAVCN
Sacs	4.2498e-129	0.384807	0.263	0.177	1.6775e-124	aAVCN
Naa20	6.5614e-129	0.356044	0.278	0.189	2.59e-124	aAVCN
Armcx1	1.2457e-128	0.338183	0.278	0.188	4.9172e-124	aAVCN
Cadm2	1.7723e-128	0.251461	0.533	0.411	6.9961e-124	aAVCN
Fam46b	2.8228e-128	1.5986	0.037	0.011	1.1143e-123	aAVCN
Tcp1	3.3324e-128	0.263444	0.397	0.289	1.3154e-123	aAVCN
Agbl2	5.8093e-128	0.347358	0.259	0.172	2.2932e-123	aAVCN
Ube2n	5.4421e-127	0.287319	0.406	0.299	2.1482e-122	aAVCN
Gria1	5.9146e-127	-2.22935	0.073	0.136	2.3347e-122	aAVCN
Tln2	7.7098e-127	0.333837	0.257	0.172	3.0433e-122	aAVCN
Iltifb	8.2655e-127	-2.81382	0.032	0.085	3.2627e-122	aAVCN
Tigar	1.1151e-126	0.592786	0.166	0.1	4.4019e-122	aAVCN
Gtpbp8	1.3493e-126	0.297485	0.308	0.213	5.3262e-122	aAVCN
Tcim	1.6307e-126	0.956409	0.065	0.027	6.4369e-122	aAVCN
Cops5	2.1613e-126	0.265836	0.411	0.302	8.5317e-122	aAVCN
Mroh1	2.997e-126	0.291187	0.36	0.258	1.183e-121	aAVCN
Igfbp6	1.4396e-125	-1.91278	0.113	0.179	5.6826e-121	aAVCN
Rgmb	6.699e-125	0.369898	0.258	0.174	2.6444e-120	aAVCN
Dok6	2.0297e-124	1.23725	0.08	0.038	8.0122e-120	aAVCN
Smchd1	2.4001e-124	0.322412	0.497	0.393	9.4742e-120	aAVCN
Lysmd4	7.5709e-124	0.373632	0.266	0.181	2.9885e-119	aAVCN
Gls2	2.8297e-123	0.543297	0.17	0.104	1.117e-118	aAVCN
Tmed9	3.6532e-123	0.252842	0.362	0.26	1.4421e-118	aAVCN
Kif21a	8.2723e-123	0.258967	0.417	0.308	3.2654e-118	aAVCN
Tmem50b	4.164e-122	0.250261	0.421	0.312	1.6437e-117	aAVCN
Smim13	6.6212e-122	0.259168	0.413	0.305	2.6136e-117	aAVCN
Ptprd	1.093e-121	0.37492	0.563	0.448	4.3146e-117	aAVCN
Adamts17	2.0356e-121	1.12	0.078	0.037	8.0353e-117	aAVCN
Coprs	4.488e-121	0.272886	0.366	0.266	1.7716e-116	aAVCN
Ndufaf5	6.4928e-121	0.332284	0.275	0.189	2.563e-116	aAVCN
Fam103a1	2.0142e-120	0.327055	0.28	0.193	7.951e-116	aAVCN
A2ml1	2.3483e-120	0.380248	0.243	0.163	9.2698e-116	aAVCN
Mycbp2	2.5644e-120	0.271179	0.395	0.291	1.0123e-115	aAVCN
Nova1	3.36e-120	0.313081	0.288	0.199	1.3263e-115	aAVCN
Grsf1	8.8431e-120	0.282965	0.347	0.249	3.4907e-115	aAVCN
Mcts1	1.3564e-119	0.284013	0.365	0.266	5.3543e-115	aAVCN
Atxn7l3	5.1072e-119	0.275279	0.351	0.252	2.016e-114	aAVCN
Ppp1r17	6.3938e-119	-2.20611	0.071	0.131	2.5239e-114	aAVCN
Kcnq3	6.702e-119	0.378009	0.24	0.16	2.6455e-114	aAVCN
Fundc2	1.0601e-118	0.267537	0.35	0.253	4.1846e-114	aAVCN
Rbp1	1.4506e-118	-1.40435	0.179	0.246	5.7262e-114	aAVCN
Katnal1	6.4098e-118	0.37655	0.227	0.15	2.5302e-113	aAVCN
Clip4	4.7464e-117	0.37551	0.237	0.159	1.8736e-112	aAVCN
Rims3	6.5127e-117	0.616011	0.124	0.07	2.5708e-112	aAVCN
Ufsp2	7.8287e-117	0.297583	0.275	0.19	3.0903e-112	aAVCN
Pitrm1	1.242e-116	0.445111	0.155	0.093	4.9027e-112	aAVCN
Tomm70a	3.3169e-116	0.256939	0.371	0.271	1.3093e-111	aAVCN
Ttc1	4.6633e-116	0.266283	0.326	0.233	1.8408e-111	aAVCN
Ap1m1	4.7548e-116	0.346745	0.256	0.174	1.8769e-111	aAVCN
Neto2	7.0433e-116	0.440968	0.196	0.126	2.7803e-111	aAVCN
Gm14322	2.0384e-115	0.763936	0.074	0.034	8.0463e-111	aAVCN
Mvb12a	4.1217e-115	0.335558	0.276	0.192	1.627e-110	aAVCN
Pea15a	4.4859e-115	-0.465612	0.749	0.735	1.7708e-110	aAVCN
Peak1	8.7621e-115	0.303977	0.429	0.325	3.4588e-110	aAVCN
Ntng1	1.0246e-114	0.719317	0.11	0.06	4.0447e-110	aAVCN
Rab30	2.4716e-114	0.362729	0.241	0.163	9.7562e-110	aAVCN
Ap3s2	2.7147e-114	0.332498	0.244	0.164	1.0716e-109	aAVCN
Khnyn	3.0361e-114	0.343753	0.239	0.162	1.1985e-109	aAVCN
Lzts1	7.3331e-114	0.491363	0.154	0.093	2.8947e-109	aAVCN
Masp1	7.9541e-114	0.713392	0.101	0.054	3.1398e-109	aAVCN
Asns	1.8292e-113	0.265844	0.357	0.26	7.2206e-109	aAVCN
Slc7a14	1.9636e-113	0.329049	0.291	0.204	7.7512e-109	aAVCN
Narfl	3.2229e-113	0.253116	0.348	0.253	1.2722e-108	aAVCN
Olfr620	9.2958e-113	0.302294	0.438	0.337	3.6694e-108	aAVCN
Dmtn	1.9746e-112	0.262929	0.394	0.292	7.7945e-108	aAVCN
5730409E04Rik	2.24e-112	0.445267	0.204	0.133	8.8423e-108	aAVCN
Lypla2	2.5599e-112	0.259992	0.355	0.258	1.0105e-107	aAVCN
Stau2	6.3028e-112	0.26677	0.342	0.248	2.488e-107	aAVCN
Camkv	3.3479e-111	0.969443	0.073	0.035	1.3216e-106	aAVCN
Ndrg2	4.6927e-111	-0.435057	0.846	0.818	1.8524e-106	aAVCN
Rbfox2	5.9623e-111	0.265739	0.384	0.284	2.3536e-106	aAVCN
Smim27	8.7023e-111	0.31128	0.472	0.378	3.4351e-106	aAVCN
Asap1	1.0425e-110	0.31354	0.28	0.195	4.115e-106	aAVCN
Cpne8	6.2623e-110	0.899726	0.084	0.042	2.472e-105	aAVCN
Brsk1	4.8335e-109	0.280021	0.322	0.23	1.908e-104	aAVCN
Cdh6	5.0841e-109	-1.57346	0.129	0.192	2.0069e-104	aAVCN
AC124490.1	1.8422e-108	0.30588	0.272	0.19	7.2719e-104	aAVCN
Lypd6	2.0577e-108	0.931547	0.061	0.027	8.1227e-104	aAVCN
Cep83	6.9137e-108	0.418256	0.148	0.09	2.7291e-103	aAVCN
Mapk6	9.8317e-108	0.355546	0.218	0.145	3.881e-103	aAVCN
Fkbp1b	1.2013e-107	0.42248	0.184	0.118	4.742e-103	aAVCN
Ly86	6.1509e-107	-1.41039	0.087	0.149	2.428e-102	aAVCN
Asap2	1.0317e-106	0.310555	0.259	0.18	4.0724e-102	aAVCN
AK157302	1.4861e-106	0.306344	0.243	0.165	5.8664e-102	aAVCN
Fam234b	1.5155e-106	0.253276	0.323	0.233	5.9821e-102	aAVCN
Arhgef17	3.4108e-106	0.338585	0.257	0.178	1.3464e-101	aAVCN
Nol3	3.6213e-106	0.485185	0.148	0.09	1.4295e-101	aAVCN
Gm45881	4.8674e-106	1.08664	0.072	0.035	1.9214e-101	aAVCN
Pdpk1	8.1168e-106	0.282532	0.275	0.193	3.204e-101	aAVCN
Cd302	1.7721e-105	0.540047	0.115	0.065	6.9953e-101	aAVCN
Ache	2.1046e-105	0.281878	0.325	0.236	8.3078e-101	aAVCN
Eno1b	2.7494e-105	0.265783	0.319	0.228	1.0853e-100	aAVCN
Lingo1	5.4035e-105	0.268216	0.301	0.215	2.133e-100	aAVCN
Gm26825	5.4597e-104	0.366023	0.499	0.439	2.1551e-99	aAVCN
Rab3b	9.4633e-104	-1.98495	0.089	0.146	3.7355e-99	aAVCN
Nckap5	9.4832e-104	0.287761	0.572	0.49	3.7434e-99	aAVCN
Ankrd33b	1.1445e-103	0.720266	0.078	0.039	4.5178e-99	aAVCN
Mia	1.2852e-103	-1.88049	0.114	0.174	5.0732e-99	aAVCN
Rtca	1.6167e-103	0.276695	0.302	0.217	6.3816e-99	aAVCN
Bckdhb	1.6348e-103	0.336223	0.264	0.185	6.4531e-99	aAVCN
Pik3ca	1.9292e-103	0.313835	0.254	0.177	7.6152e-99	aAVCN
Olfm3	4.5371e-103	0.389712	0.194	0.128	1.79098e-98	aAVCN
Rgs6	3.5114e-102	0.395462	0.183	0.119	1.38608e-97	aAVCN
9330179D12Rik	4.8279e-102	0.259737	0.333	0.243	1.90575e-97	aAVCN
Ttl	5.2664e-102	0.352826	0.222	0.15	2.07885e-97	aAVCN
Selenom	9.7701e-102	-0.510848	0.713	0.684	3.85665e-97	aAVCN
Ttbk2	2.07e-101	0.255716	0.371	0.277	8.17125e-97	aAVCN
Ralgapa1	5.4569e-101	0.256767	0.324	0.237	2.15405e-96	aAVCN
Hmbox1	2.8116e-100	0.293555	0.262	0.183	1.10984e-95	aAVCN
Dffa	2.8943e-100	0.38392	0.192	0.127	1.14252e-95	aAVCN
Scd2	4.6155e-100	-0.2585	0.974	0.947	1.82192e-95	aAVCN
Itm2c	7.4059e-100	-0.545151	0.756	0.722	2.92341e-95	aAVCN
Tsen54	1.1444e-99	0.616624	0.1	0.056	4.51746e-95	aAVCN
Jak1	2.7671e-99	0.256431	0.331	0.244	1.0923e-94	aAVCN
Podxl2	3.1169e-99	0.274252	0.239	0.165	1.23037e-94	aAVCN
Tmtc1	8.5135e-99	0.25538	0.238	0.164	3.36062e-94	aAVCN
Flywch1	9.6749e-99	0.284055	0.411	0.316	3.81908e-94	aAVCN
Lmo3	9.7083e-99	0.742938	0.072	0.036	3.83225e-94	aAVCN
Cd3e	2.16831e-98	2.04903	0.019	0.004	8.5592e-94	aAVCN
Shb	6.34869e-98	0.610243	0.096	0.053	2.50608e-93	aAVCN
Atp8a2	1.07704e-97	0.358847	0.272	0.194	4.25152e-93	aAVCN
Pvt1	1.22937e-97	0.481675	0.152	0.095	4.85281e-93	aAVCN
Acp1	2.36654e-97	0.263404	0.254	0.179	9.34169e-93	aAVCN
Golga4	4.81717e-97	0.306265	0.224	0.153	1.90153e-92	aAVCN
Miga1	4.84835e-97	0.326289	0.211	0.143	1.91384e-92	aAVCN
Slc1a3	1.7143e-96	-0.913113	0.352	0.399	6.76703e-92	aAVCN
Meis2	2.55469e-96	0.251581	0.314	0.23	1.00844e-91	aAVCN
Vstm5	5.01738e-96	0.805034	0.067	0.032	1.98056e-91	aAVCN
Slc32a1	5.38637e-96	-0.913557	0.289	0.344	2.12621e-91	aAVCN
Rxra	1.01609e-95	0.419359	0.148	0.093	4.01091e-91	aAVCN
Ublcp1	1.88783e-95	0.408256	0.138	0.084	7.45203e-91	aAVCN
Sytl2	2.16164e-95	0.279369	0.215	0.146	8.53285e-91	aAVCN
Errfi1	2.77394e-95	0.288515	0.236	0.163	1.09498e-90	aAVCN
Cd55	3.05257e-95	0.895318	0.049	0.021	1.20497e-90	aAVCN
Kcnc2	3.33232e-95	-1.26567	0.148	0.208	1.3154e-90	aAVCN
Cnih2	7.23053e-95	-1.52924	0.094	0.149	2.85418e-90	aAVCN
Il22	1.33344e-94	-2.65133	0.034	0.077	5.26363e-90	aAVCN
Lamtor3	5.64864e-94	0.262102	0.284	0.204	2.22974e-89	aAVCN
Rgs17	7.27952e-94	0.398848	0.183	0.121	2.87352e-89	aAVCN
Fam196a	8.29066e-94	0.875106	0.059	0.027	3.27265e-89	aAVCN
Nap1l3	1.42588e-93	0.285378	0.245	0.172	5.62851e-89	aAVCN
Ube3c	2.37235e-93	0.264518	0.262	0.186	9.36462e-89	aAVCN
Sfmbt2	2.8893e-93	1.01431	0.057	0.026	1.14052e-88	aAVCN
Dpysl3	1.22349e-92	0.35913	0.184	0.122	4.82962e-88	aAVCN
Nrp2	1.4434e-92	0.47749	0.113	0.066	5.69766e-88	aAVCN
Kcnh2	1.86453e-92	0.257504	0.285	0.205	7.36006e-88	aAVCN
Gm26782	3.49717e-92	0.561853	0.112	0.066	1.38047e-87	aAVCN
Txnrd1	1.14995e-91	0.309635	0.229	0.159	4.5393e-87	aAVCN
2310009B15Rik	1.18402e-91	0.282645	0.213	0.146	4.6738e-87	aAVCN
Map4	2.27985e-91	-0.38102	0.86	0.807	8.99948e-87	aAVCN
Chst8	3.02916e-91	0.312576	0.244	0.173	1.19573e-86	aAVCN
Med10	3.24541e-91	0.301903	0.208	0.142	1.28109e-86	aAVCN
Sertm1	3.35622e-91	0.723663	0.072	0.037	1.32484e-86	aAVCN
Mbp	4.07119e-91	-0.382659	1	0.997	1.60706e-86	aAVCN
Abcc8	5.07169e-91	0.707094	0.084	0.046	2.002e-86	aAVCN
Eps8l2	5.15282e-91	-1.70484	0.09	0.143	2.03402e-86	aAVCN
Rasgrp1	1.40503e-90	-1.47334	0.081	0.134	5.54621e-86	aAVCN
Tmem150c	2.86781e-90	0.399885	0.179	0.119	1.13204e-85	aAVCN
Cav2	3.92029e-90	0.434684	0.106	0.061	1.5475e-85	aAVCN
Gm10605	4.43255e-90	0.956669	0.055	0.025	1.7497e-85	aAVCN
Csrnp3	5.3487e-90	0.288859	0.23	0.16	2.11135e-85	aAVCN
Bach2	1.81115e-89	0.400153	0.155	0.099	7.14932e-85	aAVCN
Nrxn3	2.04676e-89	-0.80411	0.457	0.481	8.07938e-85	aAVCN
Ubxn2a	4.65692e-89	0.412189	0.159	0.104	1.83827e-84	aAVCN
Ttc39b	6.92729e-89	0.308056	0.239	0.169	2.73448e-84	aAVCN
Mindy3	8.21833e-89	0.326356	0.19	0.127	3.2441e-84	aAVCN
Rpp25	8.35701e-89	0.411613	0.134	0.083	3.29885e-84	aAVCN
Tagap1	8.46912e-89	0.474542	0.13	0.08	3.3431e-84	aAVCN
Prrt3	9.45218e-89	0.342538	0.192	0.13	3.73115e-84	aAVCN
Kcnd2	1.09716e-88	-1.0233	0.325	0.371	4.33093e-84	aAVCN
mt-Rnr2	1.29254e-88	-0.414775	0.502	0.54	5.10218e-84	aAVCN
Lrrfip1	1.38529e-88	0.415576	0.179	0.12	5.46829e-84	aAVCN
Ccser1	1.45405e-88	0.521002	0.247	0.178	5.73973e-84	aAVCN
Pcnx2	2.73774e-88	0.385142	0.185	0.124	1.08069e-83	aAVCN
Rtn2	4.06364e-88	0.286561	0.239	0.168	1.60408e-83	aAVCN
Sparc	1.44948e-87	-0.316031	0.908	0.869	5.72169e-83	aAVCN
Gm21983	3.46061e-87	-2.05774	0.098	0.15	1.36604e-82	aAVCN
Amotl1	5.90479e-87	0.441622	0.146	0.094	2.33086e-82	aAVCN
Zswim7	8.15629e-87	0.287218	0.183	0.123	3.21961e-82	aAVCN
Nrg3	1.29784e-86	0.278522	0.465	0.366	5.12308e-82	aAVCN
Nxpe3	2.10981e-86	0.480247	0.126	0.078	8.32826e-82	aAVCN
Adss	3.66961e-86	0.294107	0.211	0.146	1.44854e-81	aAVCN
4930481A15Rik	4.4687e-86	0.274411	0.494	0.419	1.76397e-81	aAVCN
Vgf	7.97742e-86	-1.24268	0.103	0.158	3.14901e-81	aAVCN
Arhgef11	1.23939e-85	0.300449	0.213	0.148	4.89235e-81	aAVCN
Ccdc126	1.3173e-85	0.490962	0.11	0.066	5.1999e-81	aAVCN
Rgcc	1.46704e-85	0.286223	0.213	0.148	5.79099e-81	aAVCN
Rtl4	2.08124e-85	0.95263	0.087	0.048	8.21548e-81	aAVCN
Frmd3	2.20705e-85	0.490546	0.13	0.081	8.71209e-81	aAVCN
Pde3a	2.25542e-85	0.706028	0.083	0.045	8.90305e-81	aAVCN
Kcnip4	2.42242e-85	-1.26285	0.244	0.295	9.56228e-81	aAVCN
Usp8	6.96325e-85	0.271535	0.232	0.163	2.74867e-80	aAVCN
Cyp11a1	1.52002e-84	0.807787	0.066	0.033	6.00015e-80	aAVCN
Nnat	4.5171e-84	-1.42532	0.297	0.339	1.78308e-79	aAVCN
Elp3	1.25646e-83	0.31025	0.208	0.144	4.95974e-79	aAVCN
Lrrc20	1.8816e-83	0.395207	0.158	0.104	7.42745e-79	aAVCN
Nell2	2.76778e-83	0.333812	0.198	0.136	1.09255e-78	aAVCN
5330434G04Rik	4.29022e-83	0.693937	0.097	0.057	1.69352e-78	aAVCN
Bhlhe22	6.39077e-83	-1.2624	0.143	0.197	2.52269e-78	aAVCN
Efnb2	8.60566e-83	0.524568	0.098	0.057	3.397e-78	aAVCN
Tmem196	1.07372e-82	0.527612	0.124	0.077	4.2384e-78	aAVCN
Pde1b	2.57441e-82	0.254488	0.25	0.18	1.01622e-77	aAVCN
Gabra6	3.09019e-82	-1.26113	0.151	0.206	1.21982e-77	aAVCN
Zfp503	3.60554e-82	0.355107	0.141	0.09	1.42325e-77	aAVCN
Kif2a	2.25565e-81	0.267752	0.219	0.154	8.90395e-77	aAVCN
Esyt1	2.48461e-81	0.503286	0.096	0.056	9.80776e-77	aAVCN
Dach1	3.71892e-81	0.473366	0.145	0.094	1.46801e-76	aAVCN
Psmd5	5.0204e-81	0.284245	0.19	0.13	1.98175e-76	aAVCN
Kcna1	9.24284e-81	0.40812	0.128	0.08	3.64852e-76	aAVCN
Prepl	1.18747e-80	0.330833	0.183	0.125	4.68743e-76	aAVCN
Arl4c	1.45452e-80	0.302543	0.184	0.125	5.74156e-76	aAVCN
1700008O03Rik	1.57104e-80	0.512351	0.079	0.043	6.20153e-76	aAVCN
Abca5	4.30712e-80	0.273405	0.191	0.131	1.70019e-75	aAVCN
Zfp260	6.59753e-80	0.278981	0.184	0.125	2.60431e-75	aAVCN
Tlr4	6.92078e-80	1.19216	0.034	0.013	2.73191e-75	aAVCN
Evx1	8.01715e-80	1.02355	0.04	0.017	3.16469e-75	aAVCN
Cbln3	1.02348e-79	-1.23708	0.148	0.201	4.0401e-75	aAVCN
Relt	1.27087e-79	0.307747	0.19	0.131	5.01662e-75	aAVCN
Vcpip1	1.67773e-79	0.263955	0.196	0.135	6.62266e-75	aAVCN
Cyb5r1	5.19899e-79	0.384975	0.154	0.102	2.05225e-74	aAVCN
Fam81a	5.75518e-79	0.383802	0.141	0.091	2.2718e-74	aAVCN
Cpeb1	5.7562e-79	0.276389	0.234	0.168	2.2722e-74	aAVCN
Igfbp5	9.91603e-79	-0.984903	0.182	0.237	3.91425e-74	aAVCN
Mturn	1.71689e-78	0.261009	0.224	0.16	6.77726e-74	aAVCN
Cst3	1.91573e-78	-0.275389	0.986	0.97	7.56215e-74	aAVCN
N4bp3	2.21837e-78	0.509385	0.103	0.062	8.75679e-74	aAVCN
Armcx3	3.2451e-78	0.388363	0.114	0.07	1.28097e-73	aAVCN
Pdzd8	3.97789e-78	0.25345	0.223	0.158	1.57023e-73	aAVCN
Ikbkap	5.36181e-78	0.281539	0.193	0.133	2.11652e-73	aAVCN
Cdh22	5.91806e-78	0.37297	0.171	0.116	2.33609e-73	aAVCN
Dnase2a	1.15357e-77	0.322591	0.144	0.094	4.55359e-73	aAVCN
Ccdc155	1.56041e-77	0.486435	0.107	0.065	6.15955e-73	aAVCN
Olfm2	1.71135e-77	0.287634	0.168	0.113	6.7554e-73	aAVCN
Rarb	4.92913e-77	0.652588	0.098	0.058	1.94572e-72	aAVCN
Prox1	1.86174e-76	0.358526	0.132	0.084	7.34905e-72	aAVCN
Mkx	2.04837e-76	0.58882	0.098	0.058	8.08574e-72	aAVCN
Gm281	8.16689e-76	0.425707	0.12	0.075	3.2238e-71	aAVCN
Hpse	8.30116e-76	0.811997	0.051	0.024	3.2768e-71	aAVCN
Rps29	1.28927e-75	-0.324084	0.904	0.879	5.08928e-71	aAVCN
Dnajc21	1.56161e-75	0.345785	0.14	0.092	6.16429e-71	aAVCN
Gm15976	1.7458e-75	0.261859	0.499	0.431	6.89138e-71	aAVCN
Kcng2	2.64499e-75	1.03877	0.047	0.022	1.04408e-70	aAVCN
Lrrc14	4.38459e-75	0.292965	0.174	0.119	1.73077e-70	aAVCN
Ttll1	4.91521e-75	0.344128	0.142	0.093	1.94023e-70	aAVCN
Slc36a4	5.55583e-75	0.26442	0.182	0.125	2.19311e-70	aAVCN
Frmpd4	5.61981e-75	0.372345	0.178	0.122	2.21836e-70	aAVCN
Rsrc1	6.77136e-75	0.2762	0.194	0.136	2.67292e-70	aAVCN
Cacna1g	9.79969e-75	-1.65736	0.048	0.09	3.86833e-70	aAVCN
3110043O21Rik	1.31726e-74	0.270106	0.169	0.115	5.19975e-70	aAVCN
Mcf2	1.57177e-74	0.597565	0.086	0.05	6.2044e-70	aAVCN
Slc45a1	2.52355e-74	0.281626	0.192	0.134	9.96145e-70	aAVCN
Fam196b	2.86306e-74	0.880548	0.051	0.025	1.13017e-69	aAVCN
Phkb	7.41842e-74	0.367413	0.153	0.103	2.92835e-69	aAVCN
R3hcc1	9.1045e-74	0.301453	0.148	0.098	3.59391e-69	aAVCN
Sdhaf3	1.65994e-73	0.355193	0.134	0.087	6.55246e-69	aAVCN
Kcnj11	2.62534e-73	0.391352	0.126	0.08	1.03633e-68	aAVCN
Tmem126b	3.26292e-73	0.289516	0.178	0.123	1.28801e-68	aAVCN
Lcp2	4.06319e-73	0.931348	0.041	0.018	1.60391e-68	aAVCN
Crbn	4.11916e-73	0.316474	0.154	0.103	1.626e-68	aAVCN
Hgsnat	7.14099e-73	0.279657	0.188	0.131	2.81884e-68	aAVCN
Kcnj10	9.88789e-73	-0.342019	0.809	0.777	3.90315e-68	aAVCN
Cabyr	1.02838e-72	0.717764	0.057	0.029	4.05945e-68	aAVCN
Mafg	4.10519e-72	0.267877	0.159	0.108	1.62048e-67	aAVCN
Frmpd3	6.14476e-72	0.710187	0.057	0.029	2.42558e-67	aAVCN
Gm13629	7.94559e-72	0.636521	0.095	0.057	3.13644e-67	aAVCN
Cplx2	8.24078e-72	-0.919439	0.173	0.227	3.25297e-67	aAVCN
Gm3294	8.26623e-72	0.501357	0.097	0.058	3.26301e-67	aAVCN
Cast	1.24291e-71	0.624825	0.085	0.05	4.90628e-67	aAVCN
Apod	1.72001e-71	-0.49968	0.85	0.82	6.78956e-67	aAVCN
Mypn	1.88449e-71	1.29191	0.029	0.011	7.43886e-67	aAVCN
Mir124-2hg	2.64486e-71	0.335494	0.182	0.127	1.04403e-66	aAVCN
Adam11	2.68435e-71	-0.825327	0.277	0.325	1.05962e-66	aAVCN
Entpd3	4.21365e-71	0.626733	0.08	0.046	1.6633e-66	aAVCN
Syndig1l	6.11086e-71	0.524384	0.081	0.047	2.4122e-66	aAVCN
Pafah1b3	6.53156e-71	0.281307	0.168	0.116	2.57827e-66	aAVCN
G0s2	1.54588e-70	0.419369	0.118	0.075	6.1022e-66	aAVCN
B3galt1	2.55639e-70	0.274954	0.197	0.14	1.00911e-65	aAVCN
Mgl2	3.35384e-70	0.83069	0.046	0.022	1.3239e-65	aAVCN
BC003331	6.23401e-70	0.259857	0.154	0.104	2.46081e-65	aAVCN
Neurod1	7.12073e-70	-1.2203	0.095	0.143	2.81084e-65	aAVCN
Stk24	1.51891e-69	0.372786	0.137	0.091	5.99576e-65	aAVCN
Galnt17	4.14078e-69	0.34728	0.174	0.121	1.63453e-64	aAVCN
Zfp467	5.64256e-69	0.275366	0.162	0.111	2.22734e-64	aAVCN
Adcy8	5.94654e-69	0.263311	0.235	0.173	2.34734e-64	aAVCN
Adgrg2	7.64305e-69	1.02157	0.035	0.015	3.01702e-64	aAVCN
Slc16a10	8.93782e-69	1.03558	0.038	0.017	3.52812e-64	aAVCN
Gm14418	9.63208e-69	0.771663	0.043	0.02	3.80217e-64	aAVCN
Ccdc91	1.27898e-68	0.315574	0.178	0.125	5.04866e-64	aAVCN
Mgat5b	1.61468e-68	0.306317	0.141	0.094	6.37377e-64	aAVCN
Gm14295	1.69222e-68	0.390562	0.095	0.058	6.67986e-64	aAVCN
Drd5	1.78942e-68	0.888748	0.045	0.022	7.06355e-64	aAVCN
Il4	2.6612e-68	0.404283	0.101	0.063	1.05048e-63	aAVCN
Ethe1	3.38068e-68	0.251545	0.175	0.122	1.33449e-63	aAVCN
Atp2b3	3.84534e-68	0.395151	0.115	0.073	1.51791e-63	aAVCN
Adam9	1.73717e-67	0.270392	0.156	0.107	6.85731e-63	aAVCN
Ccdc184	1.74363e-67	0.326692	0.162	0.112	6.88281e-63	aAVCN
Wwp1	3.67782e-67	0.259163	0.187	0.132	1.45178e-62	aAVCN
Ier5l	7.79527e-67	0.383542	0.085	0.051	3.07711e-62	aAVCN
Tceal1	7.92643e-67	0.254029	0.18	0.126	3.12888e-62	aAVCN
1700028P14Rik	1.24905e-66	0.679333	0.056	0.029	4.93048e-62	aAVCN
Hecw1	1.3125e-66	0.363753	0.156	0.107	5.18096e-62	aAVCN
Fsd1	1.78788e-66	0.251791	0.182	0.129	7.05748e-62	aAVCN
Arc	1.80063e-66	0.320213	0.141	0.095	7.10779e-62	aAVCN
Agbl4	2.20953e-66	0.413642	0.164	0.114	8.72191e-62	aAVCN
Tbc1d24	3.40826e-66	0.257349	0.186	0.131	1.34538e-61	aAVCN
Ak5	3.94821e-66	0.391309	0.136	0.091	1.55852e-61	aAVCN
Homer2	4.35578e-66	0.342476	0.144	0.097	1.7194e-61	aAVCN
Jph3	8.86612e-66	0.284718	0.193	0.138	3.49981e-61	aAVCN
Cpne4	1.46663e-65	0.489145	0.106	0.067	5.78937e-61	aAVCN
Tmsb4x	1.91507e-65	-0.270038	0.986	0.975	7.55956e-61	aAVCN
Entpd7	3.08784e-65	0.533715	0.08	0.047	1.21889e-60	aAVCN
Mxra7	4.18696e-65	0.378414	0.105	0.066	1.65276e-60	aAVCN
Chml	4.35876e-65	0.495931	0.084	0.05	1.72058e-60	aAVCN
Tmem8	4.59242e-65	0.485526	0.084	0.05	1.81281e-60	aAVCN
Fign	5.36308e-65	0.690795	0.057	0.03	2.11702e-60	aAVCN
Cntd1	6.86151e-65	0.263535	0.16	0.111	2.70851e-60	aAVCN
Cpsf2	1.74272e-64	0.315184	0.159	0.111	6.87921e-60	aAVCN
Laptm4a	2.0224e-64	-0.513793	0.638	0.613	7.98323e-60	aAVCN
Nupr1	2.45279e-64	0.361858	0.097	0.06	9.68214e-60	aAVCN
Lrsam1	2.99949e-64	0.353701	0.112	0.072	1.18402e-59	aAVCN
Ttbk1	3.94525e-64	0.285776	0.179	0.126	1.55735e-59	aAVCN
Hjurp	5.05155e-64	0.313665	0.161	0.111	1.99405e-59	aAVCN
Sgcd	1.42516e-63	0.541811	0.138	0.094	5.62567e-59	aAVCN
Sdk1	2.97553e-63	0.507733	0.12	0.079	1.17456e-58	aAVCN
Lrmda	3.13966e-63	0.631772	0.087	0.053	1.23935e-58	aAVCN
Slc39a13	3.54004e-63	0.298644	0.14	0.095	1.39739e-58	aAVCN
Rps21	4.80891e-63	-0.312426	0.879	0.85	1.89827e-58	aAVCN
Lurap1l	1.09086e-62	0.342457	0.11	0.071	4.30605e-58	aAVCN
Syndig1	2.2632e-62	-1.09091	0.215	0.257	8.93375e-58	aAVCN
Tarsl2	2.74596e-62	0.265233	0.126	0.083	1.08394e-57	aAVCN
Galnt18	3.13828e-62	0.505971	0.103	0.066	1.23881e-57	aAVCN
Scrn3	3.40711e-62	0.263547	0.137	0.092	1.34492e-57	aAVCN
Calb1	4.07901e-62	-0.958391	0.211	0.256	1.61015e-57	aAVCN
Gm14410	4.87068e-62	0.51997	0.078	0.046	1.92265e-57	aAVCN
Rasgrp4	5.4974e-62	0.299679	0.135	0.091	2.17005e-57	aAVCN
Gad1	8.55174e-62	-0.924366	0.243	0.284	3.37572e-57	aAVCN
Slitrk4	1.50435e-61	0.569244	0.074	0.043	5.93825e-57	aAVCN
3110002H16Rik	1.86494e-61	0.281837	0.13	0.087	7.36165e-57	aAVCN
Lamp1	2.26981e-61	-0.289301	0.921	0.881	8.95983e-57	aAVCN
D030068K23Rik	2.40051e-61	0.612964	0.064	0.036	9.47576e-57	aAVCN
Prkab2	4.70015e-61	0.478959	0.098	0.062	1.85534e-56	aAVCN
Dmp1	5.34709e-61	0.351393	0.102	0.065	2.11071e-56	aAVCN
Gm9866	5.68705e-61	0.269723	0.147	0.101	2.24491e-56	aAVCN
Lrrc4	5.82202e-61	0.355389	0.102	0.065	2.29818e-56	aAVCN
Grm5	6.8893e-61	0.513269	0.099	0.063	2.71948e-56	aAVCN
Atmin	1.53581e-60	0.342518	0.139	0.095	6.06247e-56	aAVCN
Tdrp	1.67226e-60	0.380393	0.119	0.078	6.6011e-56	aAVCN
Pkd2l2	1.71309e-60	0.366437	0.103	0.066	6.76223e-56	aAVCN
Lrrtm4	2.36678e-60	-1.29867	0.146	0.191	9.34264e-56	aAVCN
Tbc1d30	3.02433e-60	0.327167	0.137	0.093	1.19382e-55	aAVCN
Gm10419	3.61071e-60	0.357962	0.127	0.086	1.42529e-55	aAVCN
Kif16b	4.02483e-60	0.50242	0.099	0.063	1.58876e-55	aAVCN
Kbtbd2	4.91743e-60	0.250669	0.195	0.142	1.9411e-55	aAVCN
Vwa7	7.78547e-60	0.846076	0.049	0.025	3.07323e-55	aAVCN
Tubgcp5	2.42673e-59	0.26016	0.137	0.093	9.57927e-55	aAVCN
Prep	2.6597e-59	0.303688	0.121	0.08	1.04989e-54	aAVCN
Wipf3	3.86278e-59	0.476092	0.078	0.046	1.52479e-54	aAVCN
Phtf1	4.94684e-59	0.292374	0.147	0.101	1.95271e-54	aAVCN
Trpc5	5.63786e-59	0.968726	0.052	0.028	2.22549e-54	aAVCN
Mtap	5.69595e-59	0.48066	0.088	0.054	2.24842e-54	aAVCN
Qrsl1	8.39048e-59	0.276899	0.13	0.088	3.31206e-54	aAVCN
Arhgap22	1.12451e-58	0.554059	0.062	0.035	4.43891e-54	aAVCN
Gm16083	1.14389e-58	1.11223	0.033	0.014	4.5154e-54	aAVCN
Slc7a8	2.17076e-58	0.39892	0.106	0.069	8.56888e-54	aAVCN
Lancl3	2.98844e-58	0.90383	0.037	0.017	1.17966e-53	aAVCN
Cacnb2	3.69924e-58	0.256668	0.212	0.157	1.46024e-53	aAVCN
Aifm1	4.13011e-58	0.274055	0.147	0.102	1.63032e-53	aAVCN
Dcc	1.64132e-57	0.474684	0.128	0.087	6.47893e-53	aAVCN
Il15ra	4.6651e-57	0.610135	0.055	0.03	1.8415e-52	aAVCN
Dlg2	4.80268e-57	-0.805024	0.311	0.347	1.89581e-52	aAVCN
Plek2	6.59632e-57	1.01031	0.03	0.013	2.60383e-52	aAVCN
Fgfr1op	1.08588e-56	0.275086	0.157	0.111	4.28642e-52	aAVCN
Acan	1.08802e-56	0.615761	0.062	0.035	4.29487e-52	aAVCN
Chrna4	1.23048e-56	0.390591	0.097	0.062	4.8572e-52	aAVCN
Tshz3	1.96022e-56	0.449776	0.086	0.053	7.73777e-52	aAVCN
Rragb	2.6302e-56	0.26201	0.165	0.118	1.03825e-51	aAVCN
Slc6a15	4.45705e-56	0.275687	0.176	0.128	1.75938e-51	aAVCN
Brms1l	6.16855e-56	0.261457	0.183	0.134	2.43497e-51	aAVCN
Gm42372	9.48658e-56	0.292312	0.159	0.113	3.74473e-51	aAVCN
Ankrd9	9.55627e-56	0.28949	0.142	0.099	3.77224e-51	aAVCN
Qsox1	1.17169e-55	0.252047	0.139	0.096	4.62512e-51	aAVCN
Prdx6	1.74839e-55	-0.428009	0.703	0.675	6.90159e-51	aAVCN
mt-Tv	1.87994e-55	-0.446761	0.46	0.495	7.42087e-51	aAVCN
Mme	2.84003e-55	0.712404	0.047	0.025	1.12107e-50	aAVCN
Cdh18	4.21942e-55	0.407432	0.171	0.124	1.66557e-50	aAVCN
Akain1	4.81181e-55	0.388763	0.135	0.094	1.89942e-50	aAVCN
Chic1	5.09715e-55	0.316217	0.129	0.088	2.01205e-50	aAVCN
Selenop	5.76379e-55	-0.396363	0.79	0.758	2.2752e-50	aAVCN
Usp13	7.86061e-55	0.382574	0.111	0.074	3.1029e-50	aAVCN
Nr2f2	1.07104e-54	-1.01473	0.124	0.168	4.22784e-50	aAVCN
Cnksr2	1.21782e-54	-1.35364	0.065	0.103	4.80724e-50	aAVCN
6330411D24Rik	1.29162e-54	1.17947	0.037	0.018	5.09855e-50	aAVCN
Cacna1c	1.90837e-54	0.304746	0.22	0.166	7.5331e-50	aAVCN
Spire2	2.34382e-54	0.441308	0.083	0.051	9.25199e-50	aAVCN
Cdh7	2.99745e-54	0.267562	0.146	0.102	1.18322e-49	aAVCN
Slc7a2	3.25318e-54	0.276636	0.115	0.077	1.28416e-49	aAVCN
Mobp	6.57621e-54	-0.277764	0.997	0.979	2.59589e-49	aAVCN
Rimbp2	1.00749e-53	0.47428	0.097	0.063	3.97696e-49	aAVCN
F730043M19Rik	1.05472e-53	0.768433	0.058	0.033	4.16341e-49	aAVCN
Gm2830	1.11192e-53	0.30013	0.199	0.149	4.38918e-49	aAVCN
Nkrf	1.7219e-53	0.316845	0.115	0.077	6.79702e-49	aAVCN
Tox	3.00294e-53	0.896149	0.034	0.016	1.18538e-48	aAVCN
Egfem1	4.13906e-53	0.576624	0.082	0.051	1.63385e-48	aAVCN
Car7	4.85358e-53	-1.54991	0.064	0.1	1.9159e-48	aAVCN
Tmem120a	5.52314e-53	0.2611	0.137	0.096	2.18021e-48	aAVCN
Clvs2	6.04963e-53	0.413852	0.092	0.059	2.38803e-48	aAVCN
Zfp217	6.26499e-53	0.336785	0.22	0.167	2.47304e-48	aAVCN
Slc37a4	7.726e-53	0.367393	0.101	0.067	3.04976e-48	aAVCN
Scn2b	8.86917e-53	-0.858114	0.204	0.246	3.50102e-48	aAVCN
Dusp28	1.20089e-52	0.26842	0.132	0.092	4.7404e-48	aAVCN
Oprl1	1.33401e-52	0.337956	0.125	0.086	5.26587e-48	aAVCN
Aftph	1.59881e-52	0.261169	0.173	0.127	6.31115e-48	aAVCN
Angptl1	1.78599e-52	1.35639	0.018	0.006	7.05001e-48	aAVCN
Gm5514	2.50181e-52	0.584505	0.077	0.047	9.87563e-48	aAVCN
Sh3pxd2a	2.58775e-52	0.339662	0.129	0.089	1.02149e-47	aAVCN
Fam189b	4.29112e-52	0.252053	0.139	0.098	1.69388e-47	aAVCN
Dgkh	6.38767e-52	-1.34757	0.099	0.138	2.52147e-47	aAVCN
Rnf144b	1.54909e-51	0.488763	0.068	0.041	6.11486e-47	aAVCN
Mrrf	1.68376e-51	0.270256	0.124	0.085	6.64649e-47	aAVCN
Coro6	2.48926e-51	0.324969	0.136	0.096	9.82609e-47	aAVCN
Ampd2	3.50193e-51	0.305571	0.133	0.092	1.38235e-46	aAVCN
Lnpk	5.19873e-51	0.264075	0.134	0.094	2.05215e-46	aAVCN
Cnp	7.33424e-51	-0.282999	0.886	0.849	2.89512e-46	aAVCN
Syde1	9.16795e-51	0.46956	0.065	0.039	3.61896e-46	aAVCN
Col11a1	1.24803e-50	0.715886	0.037	0.019	4.92649e-46	aAVCN
Fchsd1	7.41244e-50	0.51142	0.055	0.031	2.92599e-45	aAVCN
Six4	1.02733e-49	0.450822	0.071	0.043	4.05526e-45	aAVCN
Gm17139	1.52256e-49	0.279542	0.107	0.072	6.01016e-45	aAVCN
Mrm1	1.78347e-49	0.330826	0.093	0.06	7.04005e-45	aAVCN
Fam13a	3.05808e-49	0.328371	0.105	0.071	1.20715e-44	aAVCN
Gjd2	3.57755e-49	0.262142	0.144	0.103	1.4122e-44	aAVCN
Baiap2	3.98849e-49	-1.23213	0.089	0.127	1.57442e-44	aAVCN
Snca	7.92943e-49	-0.81405	0.219	0.257	3.13006e-44	aAVCN
Rps6ka2	1.04093e-48	0.315539	0.098	0.065	4.10895e-44	aAVCN
Gm17322	1.22725e-48	0.97555	0.027	0.012	4.84443e-44	aAVCN
Tdrd5	2.24465e-48	0.918971	0.034	0.017	8.86055e-44	aAVCN
Ankrd35	2.25562e-48	0.365131	0.09	0.058	8.90382e-44	aAVCN
Bambi	2.39546e-48	0.401863	0.065	0.039	9.45582e-44	aAVCN
Penk	4.17839e-48	-1.15863	0.254	0.283	1.64938e-43	aAVCN
Atg9a	4.91643e-48	0.262332	0.127	0.089	1.94071e-43	aAVCN
Pde1a	7.01656e-48	0.491453	0.061	0.036	2.76972e-43	aAVCN
Caprin2	9.02813e-48	0.684646	0.044	0.023	3.56376e-43	aAVCN
Rarres2	9.15399e-48	-2.08579	0.039	0.068	3.61345e-43	aAVCN
Hopx	1.2736e-47	-0.770492	0.344	0.369	5.0274e-43	aAVCN
Galntl6	1.39428e-47	-1.24023	0.109	0.147	5.50378e-43	aAVCN
Trf	1.46521e-47	-0.368438	0.929	0.883	5.78378e-43	aAVCN
Dlgap2	2.03541e-47	0.680865	0.061	0.036	8.03459e-43	aAVCN
Cxxc4	2.24227e-47	0.313495	0.106	0.072	8.85112e-43	aAVCN
Filip1l	2.39735e-47	-0.549842	0.439	0.469	9.4633e-43	aAVCN
Fxyd7	2.79646e-47	0.590989	0.064	0.039	1.10388e-42	aAVCN
Cpeb3	4.02843e-47	0.261866	0.181	0.135	1.59018e-42	aAVCN
Stat1	4.20977e-47	0.288954	0.103	0.069	1.66177e-42	aAVCN
Ttyh1	4.79892e-47	-0.350652	0.735	0.704	1.89433e-42	aAVCN
1700019D03Rik	4.80967e-47	0.327582	0.091	0.06	1.89857e-42	aAVCN
Hipk4	5.30833e-47	0.87768	0.03	0.014	2.09541e-42	aAVCN
P2rx6	5.51489e-47	0.663492	0.045	0.024	2.17695e-42	aAVCN
Cbln2	6.41392e-47	1.13861	0.021	0.008	2.53183e-42	aAVCN
Esrrb	7.15314e-47	0.327691	0.097	0.065	2.82363e-42	aAVCN
Camk2a	8.39098e-47	-1.68363	0.027	0.053	3.31225e-42	aAVCN
Epha5	1.06113e-46	0.377187	0.111	0.077	4.18869e-42	aAVCN
4930524O07Rik	1.61647e-46	0.309495	0.083	0.053	6.38085e-42	aAVCN
Loxl2	1.73932e-46	1.25292	0.018	0.007	6.8658e-42	aAVCN
Hsbp1l1	1.93493e-46	0.353619	0.094	0.063	7.63795e-42	aAVCN
Pkmyt1	2.14548e-46	0.265837	0.076	0.048	8.46906e-42	aAVCN
Spdya	6.2001e-46	0.449377	0.063	0.038	2.44743e-41	aAVCN
Tmem132e	7.49942e-46	-1.49961	0.062	0.095	2.96032e-41	aAVCN
Camk2b	8.05364e-46	-0.745316	0.275	0.307	3.17909e-41	aAVCN
Cgnl1	9.80403e-46	0.287898	0.099	0.066	3.87004e-41	aAVCN
Zbtb42	9.98001e-46	1.47499	0.017	0.006	3.93951e-41	aAVCN
Prkar2b	1.03392e-45	0.396496	0.078	0.05	4.0813e-41	aAVCN
AC127697.2	1.39864e-45	0.387929	0.056	0.033	5.52099e-41	aAVCN
Tdrkh	1.45998e-45	0.26831	0.115	0.08	5.76311e-41	aAVCN
Cacng5	2.51665e-45	0.267817	0.11	0.076	9.93421e-41	aAVCN
Hs3st5	2.94564e-45	0.320621	0.118	0.083	1.16276e-40	aAVCN
mt-Tp	5.83641e-45	-0.454873	0.409	0.444	2.30386e-40	aAVCN
Chsy3	6.15817e-45	0.762235	0.044	0.024	2.43088e-40	aAVCN
Cdh13	9.08723e-45	0.259465	0.153	0.112	3.58709e-40	aAVCN
Rph3a	1.14264e-44	-0.905966	0.145	0.184	4.51047e-40	aAVCN
Cdc42ep5	1.1489e-44	0.888481	0.028	0.013	4.53515e-40	aAVCN
Evx1os	1.15925e-44	1.0724	0.024	0.011	4.57602e-40	aAVCN
Calb2	1.41499e-44	-0.769457	0.369	0.387	5.58554e-40	aAVCN
mt-Ta	2.72122e-44	-0.535738	0.339	0.376	1.07417e-39	aAVCN
Id4	2.73971e-44	-1.01635	0.148	0.185	1.08147e-39	aAVCN
Chst15	4.12754e-44	0.393773	0.084	0.055	1.6293e-39	aAVCN
Clu	4.80138e-44	-0.299102	0.923	0.882	1.8953e-39	aAVCN
6430571L13Rik	4.91913e-44	0.385282	0.082	0.054	1.94178e-39	aAVCN
Mrps2	5.13249e-44	0.263066	0.119	0.084	2.026e-39	aAVCN
9330132A10Rik	5.68641e-44	0.802645	0.037	0.019	2.24465e-39	aAVCN
Gas2	1.38065e-43	0.335331	0.093	0.062	5.44997e-39	aAVCN
Gm39244	1.64126e-43	0.839152	0.035	0.018	6.47869e-39	aAVCN
C1qtnf4	1.65442e-43	-0.644288	0.41	0.42	6.53066e-39	aAVCN
Carmil3	1.82921e-43	0.300188	0.089	0.059	7.22062e-39	aAVCN
Arl4d	2.84112e-43	0.27118	0.099	0.067	1.1215e-38	aAVCN
Jakmip2	3.15586e-43	0.264265	0.136	0.098	1.24575e-38	aAVCN
Rasgef1b	3.24502e-43	0.27315	0.117	0.082	1.28094e-38	aAVCN
Dennd4b	3.79684e-43	0.285725	0.135	0.097	1.49876e-38	aAVCN
Rorc	4.09621e-43	0.509925	0.042	0.023	1.61694e-38	aAVCN
Nuak2	5.61773e-43	1.06812	0.024	0.011	2.21754e-38	aAVCN
Adamts2	5.92874e-43	0.400938	0.088	0.059	2.34031e-38	aAVCN
Cbln1	6.51208e-43	-0.651092	0.381	0.399	2.57058e-38	aAVCN
A930004D18Rik	9.34472e-43	0.622805	0.041	0.023	3.68874e-38	aAVCN
Gm26582	1.24096e-42	0.292047	0.09	0.06	4.89857e-38	aAVCN
Dennd1b	1.44114e-42	0.315496	0.097	0.066	5.68877e-38	aAVCN
A330102I10Rik	1.6061e-42	0.427179	0.09	0.061	6.3399e-38	aAVCN
Gm4211	1.7931e-42	0.755454	0.034	0.018	7.07809e-38	aAVCN
Cwf19l2	1.81984e-42	0.31247	0.099	0.068	7.18364e-38	aAVCN
Ankrd55	1.94289e-42	0.291016	0.094	0.064	7.66938e-38	aAVCN
Kif26a	2.20389e-42	0.591479	0.036	0.019	8.69965e-38	aAVCN
Bloc1s6	7.6064e-42	0.250522	0.113	0.079	3.00255e-37	aAVCN
Gpm6a	1.25783e-41	-0.559826	0.466	0.469	4.96518e-37	aAVCN
Rasgrf2	1.33842e-41	0.397595	0.068	0.043	5.2833e-37	aAVCN
Pdzrn3	1.52657e-41	0.457071	0.05	0.03	6.02599e-37	aAVCN
Atp8b2	1.64764e-41	0.28279	0.108	0.075	6.50388e-37	aAVCN
Gpm6b	1.76083e-41	-0.355832	0.77	0.739	6.9507e-37	aAVCN
Unc13c	1.81901e-41	-1.30629	0.057	0.087	7.18038e-37	aAVCN
Rora	2.16013e-41	-0.684482	0.576	0.556	8.52691e-37	aAVCN
Wdfy1	2.4193e-41	0.299488	0.083	0.055	9.54994e-37	aAVCN
Gm45606	2.92332e-41	0.763977	0.027	0.013	1.15395e-36	aAVCN
Zfp941	3.04304e-41	0.445193	0.072	0.046	1.20121e-36	aAVCN
Kirrel3	3.22097e-41	-0.726973	0.381	0.397	1.27145e-36	aAVCN
Lcp1	3.29914e-41	-1.35383	0.057	0.087	1.3023e-36	aAVCN
4930488N15Rik	3.52325e-41	1.90611	0.01	0.003	1.39077e-36	aAVCN
Mmp17	6.89638e-41	0.590331	0.041	0.023	2.72228e-36	aAVCN
Lingo4	8.72568e-41	1.26632	0.016	0.006	3.44438e-36	aAVCN
Taf7	1.07826e-40	0.348872	0.075	0.049	4.25633e-36	aAVCN
Ywhah	1.32928e-40	-0.441523	0.805	0.731	5.24722e-36	aAVCN
Slitrk3	1.84957e-40	0.251094	0.099	0.069	7.30099e-36	aAVCN
AI593442	2.55368e-40	-0.852135	0.204	0.239	1.00804e-35	aAVCN
Gm29595	3.09963e-40	0.812885	0.029	0.014	1.22355e-35	aAVCN
Sord	4.32945e-40	0.364274	0.076	0.05	1.70901e-35	aAVCN
A530017D24Rik	5.29741e-40	0.302043	0.079	0.052	2.0911e-35	aAVCN
Grin2b	7.60776e-40	-1.22017	0.103	0.136	3.00309e-35	aAVCN
Ackr3	9.30345e-40	0.324276	0.078	0.052	3.67244e-35	aAVCN
Tspan33	1.13015e-39	-1.36328	0.056	0.085	4.46116e-35	aAVCN
Stac	1.85081e-39	-2.10212	0.03	0.053	7.3059e-35	aAVCN
Zfp35	1.88755e-39	0.327447	0.077	0.05	7.45091e-35	aAVCN
Dab1	2.09507e-39	-1.18775	0.151	0.184	8.27007e-35	aAVCN
Kctd16	8.16045e-39	0.75335	0.052	0.032	3.22126e-34	aAVCN
Ldoc1	1.24619e-38	1.043	0.017	0.007	4.91922e-34	aAVCN
Evpl	1.26039e-38	0.601303	0.034	0.018	4.97525e-34	aAVCN
Sez6l	1.60464e-38	-1.09311	0.088	0.12	6.33417e-34	aAVCN
Cadps2	1.651e-38	-1.1367	0.148	0.18	6.51716e-34	aAVCN
Plppr4	3.03475e-38	-1.28728	0.051	0.079	1.19794e-33	aAVCN
Zfp711	3.24227e-38	0.473311	0.054	0.033	1.27986e-33	aAVCN
Capn1	3.26078e-38	0.270713	0.081	0.054	1.28716e-33	aAVCN
Radil	3.71066e-38	0.331404	0.066	0.043	1.46475e-33	aAVCN
Arhgef6	5.09316e-38	0.417084	0.062	0.039	2.01047e-33	aAVCN
Aard	7.9708e-38	0.479591	0.043	0.025	3.14639e-33	aAVCN
Plch2	8.15753e-38	-1.17726	0.1	0.132	3.2201e-33	aAVCN
Rab3il1	8.58362e-38	0.349321	0.067	0.043	3.3883e-33	aAVCN
Tamm41	1.19117e-37	0.358923	0.083	0.056	4.70203e-33	aAVCN
Cdc42ep3	1.44773e-37	0.443164	0.051	0.031	5.71477e-33	aAVCN
Slc25a34	1.76542e-37	0.391113	0.055	0.034	6.96883e-33	aAVCN
Ppp1r3f	2.60783e-37	0.292084	0.101	0.071	1.02942e-32	aAVCN
mt-Rnr1	2.69003e-37	-0.285498	0.497	0.529	1.06186e-32	aAVCN
Slc16a6	3.29447e-37	0.467963	0.05	0.03	1.30046e-32	aAVCN
Adamts8	3.5277e-37	0.955928	0.018	0.008	1.39252e-32	aAVCN
Dck	3.52789e-37	0.300008	0.089	0.061	1.3926e-32	aAVCN
Fxn	3.58366e-37	0.297683	0.084	0.057	1.41461e-32	aAVCN
Zfp618	4.65245e-37	0.61045	0.041	0.023	1.83651e-32	aAVCN
Nxph1	6.18095e-37	0.418955	0.076	0.051	2.43987e-32	aAVCN
Zic4	7.55183e-37	-1.3257	0.053	0.081	2.98101e-32	aAVCN
Hdc	9.03314e-37	-2.10437	0.031	0.054	3.56574e-32	aAVCN
Nfkbie	1.00192e-36	-1.4812	0.037	0.062	3.95499e-32	aAVCN
Kcnh7	1.14403e-36	0.295418	0.098	0.069	4.51593e-32	aAVCN
Smad9	1.37999e-36	0.328813	0.084	0.058	5.44737e-32	aAVCN
Ryr1	1.85157e-36	-1.87148	0.025	0.046	7.30889e-32	aAVCN
Tab3	1.94961e-36	0.393847	0.054	0.033	7.6959e-32	aAVCN
Grip1	1.97669e-36	0.422273	0.094	0.066	7.80279e-32	aAVCN
Lhfpl5	2.00365e-36	0.333168	0.061	0.039	7.90923e-32	aAVCN
Egln3	2.02857e-36	0.354876	0.057	0.036	8.00756e-32	aAVCN
Cdkl2	2.46811e-36	0.299907	0.072	0.047	9.7426e-32	aAVCN
Tespa1	2.61299e-36	0.471454	0.048	0.029	1.03145e-31	aAVCN
Golga1	2.68011e-36	0.260104	0.11	0.079	1.05795e-31	aAVCN
Fam174b	2.70157e-36	-1.65401	0.037	0.061	1.06642e-31	aAVCN
1110032F04Rik	4.17875e-36	0.959862	0.019	0.008	1.64952e-31	aAVCN
Nudt7	4.56098e-36	0.251134	0.067	0.044	1.8004e-31	aAVCN
Mpped2	6.64042e-36	0.341271	0.055	0.035	2.62124e-31	aAVCN
Gm14399	8.23239e-36	0.414799	0.053	0.033	3.24965e-31	aAVCN
Slc25a13	8.52096e-36	0.275151	0.108	0.077	3.36356e-31	aAVCN
Chn2	9.43829e-36	-0.748695	0.262	0.289	3.72567e-31	aAVCN
Bex1	1.02581e-35	-0.849941	0.181	0.213	4.04927e-31	aAVCN
Rnf219	1.03819e-35	0.326031	0.067	0.044	4.09816e-31	aAVCN
Scrn2	1.16235e-35	0.358442	0.066	0.043	4.58828e-31	aAVCN
Ncald	1.27764e-35	-0.574321	0.423	0.428	5.04334e-31	aAVCN
Grm1	1.35125e-35	-0.651968	0.31	0.334	5.33391e-31	aAVCN
Gm42567	1.51882e-35	0.30028	0.065	0.042	5.9954e-31	aAVCN
Bean1	1.63253e-35	0.662285	0.03	0.016	6.44424e-31	aAVCN
Snhg18	1.82853e-35	0.284274	0.043	0.025	7.21792e-31	aAVCN
Gm26633	2.35258e-35	1.02499	0.018	0.008	9.28656e-31	aAVCN
Slbp	2.45907e-35	0.429148	0.071	0.047	9.70692e-31	aAVCN
Mgarp	3.48103e-35	1.79067	0.01	0.003	1.3741e-30	aAVCN
Eef1a1	3.91295e-35	-0.260459	0.814	0.777	1.5446e-30	aAVCN
Fbxo40	4.86848e-35	0.396494	0.072	0.048	1.92178e-30	aAVCN
Frs3	5.12788e-35	0.302091	0.083	0.057	2.02418e-30	aAVCN
Pkib	5.14977e-35	-1.0205	0.071	0.1	2.03282e-30	aAVCN
Gm47512	6.72659e-35	0.399301	0.069	0.046	2.65525e-30	aAVCN
Cyp2s1	7.46267e-35	0.421902	0.055	0.035	2.94582e-30	aAVCN
Cdh8	7.47512e-35	-1.80564	0.021	0.041	2.95073e-30	aAVCN
Frk	1.25072e-34	0.281812	0.067	0.044	4.9371e-30	aAVCN
Pcp2	1.49558e-34	-2.36827	0.017	0.035	5.90365e-30	aAVCN
Fam78a	1.55085e-34	0.29648	0.066	0.044	6.12184e-30	aAVCN
Gm15218	1.81834e-34	0.382704	0.044	0.026	7.17773e-30	aAVCN
Fam129a	2.38896e-34	0.490645	0.045	0.027	9.43017e-30	aAVCN
Cyp46a1	3.29407e-34	-0.81661	0.235	0.261	1.3003e-29	aAVCN
Lypd6b	4.74269e-34	0.548502	0.033	0.018	1.87213e-29	aAVCN
Fam107a	4.85092e-34	-0.649859	0.365	0.38	1.91485e-29	aAVCN
Vwc2l	5.04647e-34	0.647271	0.034	0.019	1.99204e-29	aAVCN
Hacd4	5.14443e-34	0.533465	0.033	0.018	2.03071e-29	aAVCN
Palm2	6.04515e-34	0.395674	0.072	0.048	2.38626e-29	aAVCN
Arhgef33	7.22427e-34	-1.62354	0.029	0.05	2.85171e-29	aAVCN
Cda	8.19163e-34	0.261148	0.074	0.05	3.23356e-29	aAVCN
4930445E18Rik	8.39971e-34	0.739078	0.022	0.011	3.3157e-29	aAVCN
Foxp3	1.03805e-33	0.346973	0.058	0.037	4.09761e-29	aAVCN
Adgra3	1.05969e-33	0.275914	0.062	0.04	4.18303e-29	aAVCN
Nudt12	1.12416e-33	0.339524	0.056	0.036	4.4375e-29	aAVCN
Slc38a6	1.38669e-33	0.394213	0.064	0.042	5.47381e-29	aAVCN
Adarb2	1.66957e-33	-1.15297	0.138	0.168	6.59045e-29	aAVCN
Kcnh8	4.01776e-33	1.07932	0.019	0.009	1.58597e-28	aAVCN
Cacnb1	4.50157e-33	0.29578	0.084	0.058	1.77695e-28	aAVCN
Fastkd3	4.65303e-33	0.305097	0.066	0.044	1.83674e-28	aAVCN
4732491K20Rik	4.68502e-33	0.331205	0.059	0.038	1.84936e-28	aAVCN
Llgl2	4.82396e-33	1.11371	0.014	0.006	1.90421e-28	aAVCN
Hsf4	5.16097e-33	0.591952	0.028	0.014	2.03724e-28	aAVCN
Gm6977	5.77046e-33	-0.740903	0.262	0.29	2.27783e-28	aAVCN
Nptx2	6.14862e-33	-1.62249	0.018	0.037	2.42711e-28	aAVCN
Tbc1d2b	6.29657e-33	0.297967	0.078	0.054	2.48551e-28	aAVCN
Agmat	6.92088e-33	0.63977	0.036	0.02	2.73195e-28	aAVCN
Ttn	7.23653e-33	0.825356	0.023	0.011	2.85655e-28	aAVCN
Sncaip	8.19543e-33	0.571302	0.049	0.03	3.23506e-28	aAVCN
Cnpy1	8.33402e-33	-1.72894	0.027	0.047	3.28977e-28	aAVCN
Krt1	1.04086e-32	-1.57362	0.033	0.054	4.10869e-28	aAVCN
Klhl8	1.20326e-32	0.281183	0.071	0.048	4.74974e-28	aAVCN
Gm14412	1.32239e-32	0.376302	0.041	0.025	5.21999e-28	aAVCN
Gfra1	1.42186e-32	-1.08486	0.051	0.077	5.61266e-28	aAVCN
Fabp7	1.56626e-32	-0.734612	0.358	0.37	6.18265e-28	aAVCN
Hspb8	1.62085e-32	0.269947	0.054	0.035	6.39815e-28	aAVCN
Tmem53	1.88322e-32	0.429883	0.052	0.033	7.43382e-28	aAVCN
Sorl1	2.00146e-32	-0.467491	0.506	0.5	7.90058e-28	aAVCN
Mapk12	2.50833e-32	0.358186	0.054	0.035	9.90137e-28	aAVCN
Zfp398	2.59851e-32	0.324245	0.081	0.056	1.02574e-27	aAVCN
Plekhb1	2.76993e-32	-0.299274	0.869	0.817	1.0934e-27	aAVCN
Slc19a2	3.70773e-32	0.252455	0.095	0.068	1.46359e-27	aAVCN
Gp5	4.86114e-32	1.04599	0.014	0.006	1.91888e-27	aAVCN
4933438A12Rik	5.5204e-32	0.252338	0.058	0.038	2.17912e-27	aAVCN
Gm47162	5.81477e-32	0.309199	0.05	0.032	2.29532e-27	aAVCN
Dbndd2	6.77955e-32	-0.527458	0.526	0.522	2.67616e-27	aAVCN
1700001O22Rik	7.04047e-32	0.906074	0.02	0.009	2.77916e-27	aAVCN
Brdt	8.07748e-32	0.255252	0.065	0.043	3.18851e-27	aAVCN
Usp35	9.50947e-32	0.284021	0.075	0.051	3.75377e-27	aAVCN
9530059O14Rik	1.03231e-31	0.670759	0.047	0.029	4.07494e-27	aAVCN
Bod1l	1.06008e-31	-0.906995	0.196	0.224	4.18455e-27	aAVCN
Fam19a1	1.08224e-31	-1.22939	0.076	0.103	4.27205e-27	aAVCN
Srpx2	1.61353e-31	0.861692	0.021	0.01	6.36925e-27	aAVCN
Chd7	1.98557e-31	-0.906496	0.122	0.152	7.83784e-27	aAVCN
Pbx4	2.54113e-31	0.285214	0.063	0.042	1.00309e-26	aAVCN
Ubap1l	3.03981e-31	0.579348	0.049	0.031	1.19994e-26	aAVCN
Chgb	3.29264e-31	-0.371023	0.659	0.621	1.29974e-26	aAVCN
Ntng2	4.68288e-31	0.705932	0.03	0.016	1.84852e-26	aAVCN
Tpm2	4.81423e-31	-1.26874	0.046	0.069	1.90037e-26	aAVCN
Krt71	4.84303e-31	1.25761	0.015	0.006	1.91174e-26	aAVCN
Gm4131	5.61431e-31	0.272699	0.082	0.057	2.21619e-26	aAVCN
Robo2	6.43941e-31	0.269764	0.069	0.047	2.54189e-26	aAVCN
Caln1	7.26176e-31	-0.713653	0.184	0.215	2.86651e-26	aAVCN
Rcor2	9.31675e-31	0.610865	0.026	0.014	3.67769e-26	aAVCN
Sars2	1.19248e-30	0.363648	0.057	0.038	4.7072e-26	aAVCN
Stmn4	1.46938e-30	-0.400047	0.691	0.656	5.80022e-26	aAVCN
Gm45774	1.52026e-30	-0.790369	0.46	0.44	6.00107e-26	aAVCN
Gm20458	1.63198e-30	-0.50683	0.556	0.548	6.44206e-26	aAVCN
Fras1	1.84666e-30	0.605379	0.04	0.024	7.28949e-26	aAVCN
Fhdc1	2.67818e-30	0.2917	0.067	0.045	1.05718e-25	aAVCN
Prcd	4.28572e-30	0.398571	0.057	0.038	1.69174e-25	aAVCN
Sowaha	1.48639e-29	0.292373	0.037	0.022	5.86738e-25	aAVCN
Gja1	1.75698e-29	-0.366947	0.676	0.645	6.9355e-25	aAVCN
Ttc39a	2.11904e-29	0.52222	0.041	0.025	8.36469e-25	aAVCN
Kcnip2	2.20663e-29	0.320944	0.062	0.042	8.71043e-25	aAVCN
Adamtsl5	2.53508e-29	0.268542	0.072	0.05	1.0007e-24	aAVCN
Dpysl4	2.87267e-29	-0.954423	0.107	0.135	1.13396e-24	aAVCN
Rec114	3.05149e-29	0.501037	0.043	0.027	1.20455e-24	aAVCN
Cntn6	3.77664e-29	0.304324	0.084	0.06	1.49079e-24	aAVCN
Evx2	4.20022e-29	0.685786	0.03	0.017	1.65799e-24	aAVCN
Amy1	4.21037e-29	0.284147	0.074	0.052	1.662e-24	aAVCN
Gad2	4.21807e-29	-0.994584	0.115	0.143	1.66504e-24	aAVCN
Tnr	4.34528e-29	-0.739444	0.267	0.29	1.71526e-24	aAVCN
Nectin4	4.93828e-29	0.461781	0.034	0.02	1.94934e-24	aAVCN
Kcnmb2	5.6156e-29	0.371705	0.077	0.054	2.2167e-24	aAVCN
Icmt	6.45254e-29	-0.798397	0.221	0.248	2.54708e-24	aAVCN
Eomes	7.89291e-29	-1.16582	0.03	0.049	3.11565e-24	aAVCN
St6galnac5	1.02765e-28	-1.67174	0.019	0.035	4.05653e-24	aAVCN
Chad	1.10368e-28	-1.92706	0.017	0.033	4.35668e-24	aAVCN
Mctp2	1.11612e-28	1.12592	0.012	0.004	4.40577e-24	aAVCN
Baiap3	1.43611e-28	0.384873	0.034	0.02	5.66889e-24	aAVCN
Smpx	2.3555e-28	-2.25572	0.013	0.028	9.29809e-24	aAVCN
Lmx1a	2.68258e-28	-1.18833	0.054	0.077	1.05892e-23	aAVCN
Gm38101	2.74411e-28	1.36251	0.01	0.003	1.08321e-23	aAVCN
Krt14	3.91258e-28	1.15908	0.011	0.004	1.54445e-23	aAVCN
Gprin3	5.96996e-28	0.795995	0.027	0.015	2.35658e-23	aAVCN
Smcr8	6.02512e-28	0.250856	0.067	0.046	2.37836e-23	aAVCN
6030419C18Rik	8.18673e-28	-0.837143	0.078	0.105	3.23163e-23	aAVCN
Lingo3	1.01804e-27	-1.33021	0.037	0.058	4.0186e-23	aAVCN
Zfp946	1.02123e-27	0.461981	0.037	0.022	4.03121e-23	aAVCN
1700112D23Rik	1.18261e-27	0.294762	0.051	0.033	4.66825e-23	aAVCN
Dcbld1	3.04418e-27	0.343344	0.042	0.026	1.20166e-22	aAVCN
Ahcy	3.12139e-27	0.326109	0.056	0.037	1.23214e-22	aAVCN
Jaml	3.74755e-27	0.941949	0.027	0.015	1.47931e-22	aAVCN
Hilpda	3.93072e-27	0.343682	0.048	0.031	1.55161e-22	aAVCN
mt-Ts2	3.97357e-27	-0.436003	0.331	0.358	1.56853e-22	aAVCN
Lonrf1	4.34883e-27	0.306766	0.065	0.045	1.71666e-22	aAVCN
mt-Tc	4.8561e-27	-0.712106	0.142	0.172	1.9169e-22	aAVCN
Lgals1	6.17293e-27	-0.826104	0.235	0.257	2.4367e-22	aAVCN
Gm45323	6.38967e-27	-1.16817	0.035	0.055	2.52226e-22	aAVCN
Kazald1	8.33749e-27	0.407541	0.044	0.028	3.29114e-22	aAVCN
Hrh2	8.66983e-27	0.487932	0.037	0.022	3.42233e-22	aAVCN
Gm43236	8.72377e-27	-3.0695	0.004	0.014	3.44362e-22	aAVCN
Qprt	9.2601e-27	0.463856	0.028	0.016	3.65533e-22	aAVCN
Tspyl5	9.92323e-27	0.296458	0.074	0.053	3.9171e-22	aAVCN
Cst6	1.09289e-26	0.280066	0.042	0.026	4.31407e-22	aAVCN
Cmtm5	1.21978e-26	-0.463757	0.572	0.555	4.81497e-22	aAVCN
Ano3	1.26782e-26	-0.955377	0.095	0.121	5.0046e-22	aAVCN
mt-Tm	1.67527e-26	-0.375173	0.356	0.385	6.61295e-22	aAVCN
Tmigd3	1.78463e-26	0.68374	0.024	0.013	7.04466e-22	aAVCN
Enpep	2.01004e-26	0.400724	0.036	0.022	7.93442e-22	aAVCN
Col24a1	2.08793e-26	0.403798	0.039	0.024	8.2419e-22	aAVCN
Syt9	2.15316e-26	-1.14136	0.055	0.077	8.49939e-22	aAVCN
Gm48091	2.76462e-26	0.642292	0.026	0.014	1.0913e-21	aAVCN
Tmsb15b2	3.40426e-26	0.438282	0.035	0.021	1.3438e-21	aAVCN
Gm46102	4.06239e-26	1.00767	0.019	0.01	1.60359e-21	aAVCN
Rnf217	4.98724e-26	0.253978	0.065	0.045	1.96866e-21	aAVCN
Nckap5l	5.14576e-26	0.280745	0.067	0.047	2.03124e-21	aAVCN
Mob3b	5.77477e-26	-1.12238	0.064	0.087	2.27953e-21	aAVCN
Rd3l	6.14768e-26	-2.3139	0.009	0.022	2.42673e-21	aAVCN
Lekr1	9.37425e-26	0.45584	0.047	0.03	3.70039e-21	aAVCN
Cenpq	1.74241e-25	0.268001	0.057	0.039	6.87799e-21	aAVCN
Lama3	1.76507e-25	0.900114	0.022	0.011	6.96745e-21	aAVCN
Upp1	1.79966e-25	0.489943	0.03	0.017	7.10397e-21	aAVCN
Scx	2.58309e-25	0.615718	0.023	0.012	1.01965e-20	aAVCN
Nptxr	2.64878e-25	-0.942208	0.097	0.122	1.04558e-20	aAVCN
Efna3	3.13877e-25	-1.58023	0.015	0.029	1.239e-20	aAVCN
Fth1	4.26524e-25	-0.359765	1	0.999	1.68366e-20	aAVCN
B230217O12Rik	6.16805e-25	0.366855	0.05	0.033	2.43478e-20	aAVCN
Kcnb2	6.51643e-25	-1.30581	0.041	0.061	2.57229e-20	aAVCN
Slc8a2	8.61791e-25	-1.26865	0.024	0.04	3.40183e-20	aAVCN
Bend5	1.1568e-24	0.375709	0.037	0.023	4.56633e-20	aAVCN
Camk4	1.2968e-24	-0.940189	0.123	0.149	5.11901e-20	aAVCN
Gm26770	1.69781e-24	0.322152	0.041	0.027	6.70192e-20	aAVCN
Lrrk1	2.54749e-24	0.496313	0.028	0.016	1.00559e-19	aAVCN
Tmem206	2.59805e-24	0.30519	0.041	0.026	1.02555e-19	aAVCN
Otud3	4.14662e-24	0.32393	0.041	0.026	1.63684e-19	aAVCN
Gm15816	4.60847e-24	0.623607	0.013	0.006	1.81915e-19	aAVCN
Prrg2	4.66941e-24	0.254266	0.042	0.027	1.8432e-19	aAVCN
Mal	4.90089e-24	-0.32819	0.819	0.771	1.93458e-19	aAVCN
Gm17586	5.18416e-24	0.352818	0.039	0.025	2.0464e-19	aAVCN
Aldh1b1	5.42131e-24	0.68475	0.021	0.011	2.14001e-19	aAVCN
Zfp971	5.80605e-24	0.333037	0.052	0.035	2.29188e-19	aAVCN
Nox1	5.96989e-24	0.327036	0.046	0.031	2.35655e-19	aAVCN
Fzd1	5.98164e-24	-1.21508	0.047	0.067	2.36119e-19	aAVCN
Plcxd2	7.92826e-24	-0.80087	0.131	0.157	3.1296e-19	aAVCN
Rtp4	8.04122e-24	0.253341	0.04	0.026	3.17419e-19	aAVCN
Zfp846	9.73226e-24	0.254777	0.062	0.044	3.84171e-19	aAVCN
Pir	1.4716e-23	0.362368	0.042	0.027	5.809e-19	aAVCN
Gm45495	1.61528e-23	0.250641	0.049	0.033	6.37614e-19	aAVCN
Lemd1	1.65298e-23	0.414765	0.042	0.027	6.52496e-19	aAVCN
Morc4	1.73616e-23	0.664719	0.018	0.009	6.85333e-19	aAVCN
Urb2	1.81086e-23	0.464252	0.036	0.023	7.14819e-19	aAVCN
Rnf112	2.51323e-23	-0.914814	0.066	0.088	9.92073e-19	aAVCN
Hdx	2.64032e-23	0.379257	0.039	0.025	1.04224e-18	aAVCN
Ell3	2.84242e-23	0.571324	0.019	0.01	1.12202e-18	aAVCN
Gm15631	2.86704e-23	0.319429	0.056	0.039	1.13174e-18	aAVCN
Slco5a1	3.42498e-23	0.795208	0.016	0.008	1.35198e-18	aAVCN
Shank2	3.46322e-23	-1.01053	0.132	0.156	1.36707e-18	aAVCN
Gm28050	4.36474e-23	0.333794	0.04	0.026	1.72294e-18	aAVCN
AC124561.1	5.09295e-23	-1.11366	0.066	0.088	2.01039e-18	aAVCN
Ky	5.60006e-23	0.309282	0.046	0.031	2.21057e-18	aAVCN
Sirpb1b	6.22789e-23	0.40822	0.026	0.015	2.4584e-18	aAVCN
Cep70	6.99843e-23	0.328124	0.056	0.039	2.76256e-18	aAVCN
Caly	8.0174e-23	-0.650443	0.233	0.253	3.16479e-18	aAVCN
A930029G22Rik	8.81187e-23	0.480873	0.028	0.016	3.4784e-18	aAVCN
Disp3	9.32693e-23	-1.13023	0.046	0.066	3.68171e-18	aAVCN
Dmgdh	9.32802e-23	0.603821	0.02	0.011	3.68214e-18	aAVCN
Mlip	1.10439e-22	-1.55169	0.025	0.04	4.35949e-18	aAVCN
Fam227b	1.3402e-22	0.898941	0.016	0.008	5.2903e-18	aAVCN
Tyw3	1.38614e-22	0.26395	0.053	0.037	5.47164e-18	aAVCN
Gm45890	1.39454e-22	0.309756	0.033	0.02	5.50479e-18	aAVCN
Camsap3	1.50445e-22	0.265758	0.063	0.045	5.93868e-18	aAVCN
Atp6ap1l	1.53654e-22	0.54238	0.028	0.016	6.06534e-18	aAVCN
Sptbn2	1.59467e-22	-0.595107	0.345	0.354	6.2948e-18	aAVCN
Sntn	1.73682e-22	-2.97572	0.009	0.021	6.85591e-18	aAVCN
Btg1	1.8148e-22	-0.938433	0.068	0.089	7.16375e-18	aAVCN
Lhx2	2.83689e-22	0.596451	0.024	0.014	1.11983e-17	aAVCN
Gm15834	2.86224e-22	0.261428	0.038	0.025	1.12984e-17	aAVCN
Haus7	2.98676e-22	0.266269	0.043	0.029	1.17899e-17	aAVCN
Mlc1	3.27519e-22	-0.52581	0.469	0.459	1.29285e-17	aAVCN
Zfp930	3.45352e-22	0.28632	0.058	0.04	1.36324e-17	aAVCN
Slco4a1	3.62195e-22	0.447173	0.03	0.018	1.42973e-17	aAVCN
Klhl33	3.81567e-22	0.272557	0.057	0.04	1.5062e-17	aAVCN
Stra6	5.47783e-22	-1.13625	0.023	0.038	2.16232e-17	aAVCN
Olfm1	6.50475e-22	-0.373283	0.606	0.571	2.56768e-17	aAVCN
Fen1	7.80567e-22	0.292225	0.049	0.033	3.08121e-17	aAVCN
Gm5113	1.13552e-21	0.340671	0.051	0.035	4.48235e-17	aAVCN
Id2	1.20782e-21	-0.425568	0.524	0.505	4.76774e-17	aAVCN
Ahnak2	1.63738e-21	0.789468	0.019	0.011	6.46341e-17	aAVCN
Serinc2	1.66865e-21	-1.51021	0.016	0.029	6.58685e-17	aAVCN
Fam110c	2.23883e-21	0.933244	0.011	0.005	8.83756e-17	aAVCN
Cldn11	2.24155e-21	-0.303988	0.846	0.792	8.84831e-17	aAVCN
Ripor2	2.44386e-21	-0.986613	0.048	0.067	9.64689e-17	aAVCN
Ccdc125	2.85951e-21	0.327778	0.032	0.02	1.12876e-16	aAVCN
Gm9008	3.59208e-21	0.318203	0.041	0.027	1.41794e-16	aAVCN
Gm26593	4.53117e-21	0.390849	0.028	0.017	1.78863e-16	aAVCN
Trip10	4.73576e-21	0.282098	0.034	0.022	1.86939e-16	aAVCN
Igtp	4.88897e-21	0.297644	0.029	0.018	1.92987e-16	aAVCN
Gm15459	5.37233e-21	0.475204	0.041	0.028	2.12067e-16	aAVCN
Rfc3	7.20218e-21	0.260437	0.043	0.029	2.84299e-16	aAVCN
Mroh2a	7.21332e-21	-1.41105	0.042	0.06	2.84738e-16	aAVCN
Vcpkmt	7.84921e-21	0.308911	0.035	0.022	3.0984e-16	aAVCN
Olfml2b	8.25813e-21	0.425888	0.02	0.011	3.25981e-16	aAVCN
Atp1a1	9.766e-21	-0.619189	0.307	0.322	3.85503e-16	aAVCN
Gucy1a2	1.46132e-20	0.25498	0.058	0.041	5.7684e-16	aAVCN
Alk	2.07143e-20	0.601799	0.025	0.015	8.17677e-16	aAVCN
1700012B09Rik	3.03608e-20	-2.81763	0.016	0.028	1.19846e-15	aAVCN
Rpl39	3.74776e-20	-0.27885	0.765	0.728	1.47939e-15	aAVCN
Kcnj4	3.80104e-20	-2.26167	0.006	0.015	1.50042e-15	aAVCN
Capsl	3.91968e-20	-2.55224	0.01	0.021	1.54726e-15	aAVCN
Zfp286	3.96981e-20	0.341085	0.042	0.029	1.56704e-15	aAVCN
Fastkd5	4.00797e-20	0.266323	0.038	0.025	1.5821e-15	aAVCN
Cdc25a	4.5332e-20	0.290566	0.05	0.035	1.78943e-15	aAVCN
Lrrtm1	5.03524e-20	0.315231	0.042	0.028	1.98761e-15	aAVCN
Gm28523	5.74054e-20	0.811371	0.014	0.007	2.26602e-15	aAVCN
Gm42397	6.14161e-20	-1.68238	0.016	0.028	2.42434e-15	aAVCN
Prrg3	6.2093e-20	0.440209	0.037	0.025	2.45106e-15	aAVCN
Ptms	6.28151e-20	-0.265221	0.751	0.702	2.47956e-15	aAVCN
Plch1	6.4681e-20	-0.880818	0.071	0.092	2.55322e-15	aAVCN
Mchr1	6.54614e-20	0.682901	0.015	0.008	2.58402e-15	aAVCN
Gm31508	6.73377e-20	0.499569	0.027	0.017	2.65809e-15	aAVCN
Lmo7	6.79188e-20	-1.24505	0.029	0.045	2.68103e-15	aAVCN
Tfb2m	9.17622e-20	0.388086	0.037	0.025	3.62222e-15	aAVCN
Zic5	9.66059e-20	-1.27864	0.028	0.044	3.81342e-15	aAVCN
Zfp750	1.21232e-19	0.718882	0.019	0.011	4.78552e-15	aAVCN
Anks1b	1.23739e-19	-0.406102	0.668	0.625	4.88445e-15	aAVCN
Nmrk1	1.48271e-19	0.273047	0.032	0.02	5.85284e-15	aAVCN
Gm7308	1.51116e-19	0.76238	0.02	0.011	5.96514e-15	aAVCN
A2m	1.54913e-19	-1.27586	0.04	0.056	6.11505e-15	aAVCN
3300002A11Rik	1.92318e-19	-1.01315	0.036	0.052	7.59156e-15	aAVCN
Inpp5a	2.08854e-19	-0.628149	0.313	0.322	8.24432e-15	aAVCN
A330009N23Rik	2.69027e-19	0.53633	0.016	0.008	1.06196e-14	aAVCN
Ccdc113	2.87841e-19	-2.36762	0.009	0.019	1.13622e-14	aAVCN
Kcnmb4	3.19545e-19	-1.0875	0.036	0.052	1.26137e-14	aAVCN
Gm12346	3.25368e-19	0.395701	0.044	0.03	1.28436e-14	aAVCN
Mtcl1	3.39212e-19	-0.777503	0.12	0.143	1.33901e-14	aAVCN
Gpr37l1	3.47963e-19	-0.300949	0.721	0.674	1.37355e-14	aAVCN
Fam216b	4.14616e-19	-3.3535	0.003	0.01	1.63665e-14	aAVCN
Syt13	4.18612e-19	-0.514503	0.302	0.316	1.65243e-14	aAVCN
C1ql3	4.21507e-19	0.307872	0.032	0.021	1.66386e-14	aAVCN
AC154683.1	4.5023e-19	-1.23172	0.04	0.057	1.77724e-14	aAVCN
Negr1	4.65452e-19	-0.62648	0.308	0.319	1.83733e-14	aAVCN
2810429I04Rik	4.8456e-19	0.348853	0.034	0.022	1.91275e-14	aAVCN
Panct2	5.47273e-19	0.830822	0.012	0.005	2.16031e-14	aAVCN
Barhl1	5.79869e-19	-1.07498	0.046	0.063	2.28897e-14	aAVCN
Celf4	6.19853e-19	-0.525511	0.333	0.342	2.44681e-14	aAVCN
Kcnip3	6.49705e-19	-0.699321	0.19	0.211	2.56464e-14	aAVCN
Qk	6.50544e-19	-0.294461	0.75	0.705	2.56796e-14	aAVCN
Slc4a10	7.71912e-19	-0.652941	0.169	0.191	3.04705e-14	aAVCN
Sipa1l3	9.206e-19	-0.724681	0.129	0.151	3.63398e-14	aAVCN
Oaz3	1.1192e-18	0.721079	0.015	0.008	4.41795e-14	aAVCN
Rnf182	1.18829e-18	-0.879271	0.061	0.08	4.69065e-14	aAVCN
Hoxb3os	1.52546e-18	-0.681038	0.106	0.128	6.02161e-14	aAVCN
Nynrin	1.5546e-18	0.336798	0.033	0.022	6.13663e-14	aAVCN
Trim43c	1.60578e-18	0.827332	0.012	0.006	6.33865e-14	aAVCN
Sema3f	3.52896e-18	0.338335	0.031	0.02	1.39302e-13	aAVCN
Hs3st4	3.53171e-18	-1.06901	0.053	0.071	1.39411e-13	aAVCN
Dysf	3.86618e-18	0.475517	0.028	0.017	1.52613e-13	aAVCN
Tfap2a	4.92006e-18	-1.4595	0.014	0.025	1.94215e-13	aAVCN
Gm49171	5.01638e-18	0.795993	0.013	0.007	1.98017e-13	aAVCN
Rmst	5.10724e-18	0.270869	0.034	0.023	2.01603e-13	aAVCN
Glra2	5.30087e-18	-1.24724	0.018	0.031	2.09247e-13	aAVCN
Rab37	5.30949e-18	-0.832982	0.122	0.143	2.09587e-13	aAVCN
Txnrd3	5.34101e-18	0.395349	0.029	0.018	2.10831e-13	aAVCN
Meig1	5.52103e-18	-2.41232	0.029	0.043	2.17937e-13	aAVCN
Gm4707	5.63382e-18	0.263248	0.042	0.029	2.2239e-13	aAVCN
Myl6b	5.89792e-18	0.315725	0.03	0.019	2.32815e-13	aAVCN
Mgll	7.75232e-18	-0.700352	0.215	0.233	3.06015e-13	aAVCN
Nepro	8.23115e-18	0.294645	0.032	0.021	3.24916e-13	aAVCN
Cdhr4	8.91599e-18	-2.36921	0.019	0.031	3.5195e-13	aAVCN
Il4ra	9.19371e-18	-1.41513	0.026	0.04	3.62912e-13	aAVCN
Dnali1	9.68935e-18	-2.5346	0.016	0.028	3.82477e-13	aAVCN
Ano5	1.05785e-17	0.474122	0.019	0.011	4.17574e-13	aAVCN
Rgs4	1.32326e-17	-0.720251	0.161	0.181	5.22342e-13	aAVCN
Pigl	1.47981e-17	0.297805	0.039	0.027	5.84141e-13	aAVCN
Smpd3	1.51049e-17	0.325813	0.03	0.02	5.96249e-13	aAVCN
Has1	2.05723e-17	0.66832	0.016	0.009	8.12069e-13	aAVCN
Pkdcc	2.06175e-17	0.256151	0.037	0.025	8.13854e-13	aAVCN
Gm10501	2.37889e-17	0.349428	0.03	0.019	9.39042e-13	aAVCN
Fgf18	2.5674e-17	0.846789	0.011	0.005	1.01346e-12	aAVCN
Pcdhga1	2.65985e-17	-0.494368	0.417	0.413	1.04995e-12	aAVCN
Slc30a3	2.87387e-17	-0.981799	0.059	0.077	1.13443e-12	aAVCN
Scg2	2.89204e-17	-0.465222	0.626	0.573	1.1416e-12	aAVCN
Arntl2	3.13637e-17	0.656414	0.013	0.007	1.23805e-12	aAVCN
Alg12	4.30056e-17	0.271606	0.044	0.031	1.6976e-12	aAVCN
Mas1	4.30192e-17	0.622257	0.013	0.007	1.69814e-12	aAVCN
Skor1	4.48751e-17	-1.1759	0.035	0.049	1.7714e-12	aAVCN
6430573F11Rik	4.62063e-17	-0.92031	0.081	0.1	1.82395e-12	aAVCN
Gm16853	5.11019e-17	0.301894	0.027	0.018	2.0172e-12	aAVCN
Lmo4	5.44262e-17	-0.689714	0.214	0.232	2.14842e-12	aAVCN
CT025584.1	5.67412e-17	0.692946	0.014	0.007	2.2398e-12	aAVCN
Ntsr2	5.95116e-17	-0.345093	0.653	0.611	2.34916e-12	aAVCN
Gm13067	6.29558e-17	0.990722	0.01	0.005	2.48512e-12	aAVCN
Kcnq1	6.36961e-17	0.313503	0.027	0.017	2.51434e-12	aAVCN
Dglucy	6.51843e-17	0.282853	0.042	0.03	2.57309e-12	aAVCN
Mybl1	6.6476e-17	0.486463	0.023	0.014	2.62407e-12	aAVCN
1700016K19Rik	7.01267e-17	-2.33933	0.014	0.025	2.76818e-12	aAVCN
A230006K03Rik	7.59554e-17	0.320749	0.063	0.047	2.99827e-12	aAVCN
mt-Ti	8.37403e-17	-0.434321	0.246	0.268	3.30556e-12	aAVCN
Nmbr	8.95709e-17	0.462136	0.017	0.01	3.53572e-12	aAVCN
3300002P13Rik	1.36325e-16	0.453322	0.017	0.01	5.3813e-12	aAVCN
Hrasls	1.44199e-16	0.265246	0.047	0.034	5.6921e-12	aAVCN
Msx1	1.49574e-16	-1.14178	0.052	0.068	5.90429e-12	aAVCN
Tshr	1.61395e-16	-1.17729	0.013	0.023	6.3709e-12	aAVCN
AI847159	1.68401e-16	0.381193	0.029	0.019	6.64747e-12	aAVCN
Tekt1	1.87952e-16	-2.28634	0.013	0.023	7.41924e-12	aAVCN
Slc9a2	1.99815e-16	0.503222	0.014	0.008	7.88748e-12	aAVCN
Gpr161	2.17979e-16	0.425972	0.017	0.009	8.60449e-12	aAVCN
Tnc	3.05824e-16	0.502793	0.013	0.007	1.20721e-11	aAVCN
Efcab1	3.13257e-16	-2.8907	0.007	0.015	1.23655e-11	aAVCN
Reln	3.69537e-16	-0.959068	0.145	0.162	1.45871e-11	aAVCN
Kcnj12	3.7909e-16	-1.12344	0.035	0.05	1.49642e-11	aAVCN
Rbbp8	4.78345e-16	0.288813	0.031	0.021	1.88822e-11	aAVCN
Gdf11	4.7861e-16	-0.907354	0.046	0.061	1.88927e-11	aAVCN
Gm14443	4.82203e-16	0.375849	0.021	0.013	1.90345e-11	aAVCN
Cit	6.48841e-16	-0.680515	0.116	0.136	2.56124e-11	aAVCN
Nr0b2	6.87807e-16	0.56488	0.014	0.008	2.71505e-11	aAVCN
Zfp352	8.12695e-16	0.464343	0.013	0.007	3.20803e-11	aAVCN
Ddo	8.23717e-16	-0.966451	0.049	0.065	3.25154e-11	aAVCN
Cldn34c1	9.79442e-16	0.350197	0.028	0.018	3.86625e-11	aAVCN
Opn3	1.18235e-15	0.316276	0.033	0.023	4.66721e-11	aAVCN
Vim	1.21587e-15	-1.05099	0.096	0.114	4.79951e-11	aAVCN
Ndor1	1.25807e-15	0.251657	0.042	0.03	4.96612e-11	aAVCN
Nrk	1.33297e-15	-2.01323	0.007	0.015	5.26176e-11	aAVCN
Jazf1	1.38269e-15	0.29476	0.042	0.03	5.45802e-11	aAVCN
Dusp5	1.63731e-15	-1.00971	0.058	0.074	6.46311e-11	aAVCN
Zfpm2	1.76225e-15	-0.836217	0.106	0.125	6.95629e-11	aAVCN
Gm3636	1.93172e-15	0.530347	0.017	0.01	7.62527e-11	aAVCN
Wnt11	1.97216e-15	0.472173	0.016	0.009	7.78491e-11	aAVCN
Mlf1	2.00301e-15	-2.34352	0.019	0.029	7.90667e-11	aAVCN
Fam124a	2.03881e-15	0.389572	0.029	0.019	8.04799e-11	aAVCN
Rttn	2.04242e-15	0.340757	0.024	0.015	8.06224e-11	aAVCN
mt-Tt	2.04267e-15	-0.52447	0.115	0.136	8.06324e-11	aAVCN
Oxsm	2.51296e-15	0.286383	0.029	0.019	9.91966e-11	aAVCN
Syt6	2.66459e-15	-1.26361	0.018	0.028	1.05182e-10	aAVCN
Hcrtr2	2.96154e-15	-1.44746	0.014	0.024	1.16904e-10	aAVCN
Abcc6	3.20342e-15	0.442025	0.022	0.013	1.26452e-10	aAVCN
Rad51c	3.2264e-15	0.26057	0.029	0.019	1.27359e-10	aAVCN
Malt1	3.41535e-15	0.258307	0.029	0.019	1.34818e-10	aAVCN
A730098A19Rik	3.76178e-15	0.426765	0.02	0.013	1.48492e-10	aAVCN
Gm15879	3.80529e-15	0.272537	0.025	0.016	1.5021e-10	aAVCN
Gm10767	4.08828e-15	0.576262	0.015	0.009	1.61381e-10	aAVCN
Gm14033	4.58993e-15	-2.26248	0.007	0.015	1.81183e-10	aAVCN
Fat1	4.64117e-15	-0.800239	0.109	0.128	1.83205e-10	aAVCN
Gm45837	4.7029e-15	-0.791225	0.089	0.108	1.85642e-10	aAVCN
Mal2	5.19457e-15	-1.59361	0.013	0.022	2.0505e-10	aAVCN
Cfap54	6.32162e-15	-2.21414	0.019	0.029	2.4954e-10	aAVCN
Cish	6.48966e-15	0.38154	0.028	0.019	2.56173e-10	aAVCN
C78859	6.50432e-15	0.333322	0.035	0.024	2.56752e-10	aAVCN
Col1a2	7.47656e-15	-0.96848	0.076	0.093	2.9513e-10	aAVCN
Cacna1e	8.37319e-15	-0.871485	0.091	0.108	3.30523e-10	aAVCN
Gdf10	9.20252e-15	-2.04802	0.012	0.02	3.6326e-10	aAVCN
Myadml2	9.92747e-15	0.28853	0.034	0.023	3.91877e-10	aAVCN
Epha3	1.01336e-14	-1.41695	0.02	0.031	4.00014e-10	aAVCN
Mybpc1	1.15957e-14	0.515195	0.013	0.007	4.57728e-10	aAVCN
Nts	1.27623e-14	-1.06497	0.04	0.054	5.03778e-10	aAVCN
4933432K03Rik	1.40677e-14	0.72098	0.01	0.005	5.55308e-10	aAVCN
Gbp7	1.46785e-14	0.386317	0.017	0.01	5.79419e-10	aAVCN
mt-Tl2	1.47216e-14	-0.447847	0.195	0.215	5.81122e-10	aAVCN
Tpbg	1.53703e-14	-0.763591	0.087	0.105	6.06728e-10	aAVCN
Otx2	1.69909e-14	-1.22238	0.012	0.021	6.707e-10	aAVCN
Zic2	2.10918e-14	-1.33859	0.017	0.027	8.32579e-10	aAVCN
Taf4b	2.31945e-14	0.320874	0.026	0.017	9.15578e-10	aAVCN
Zfp280b	2.72538e-14	0.26989	0.037	0.027	1.07582e-09	aAVCN
Npnt	3.00434e-14	-1.55588	0.013	0.023	1.18593e-09	aAVCN
Foxp2	3.02774e-14	-1.75416	0.013	0.022	1.19517e-09	aAVCN
Dgkg	3.23194e-14	-1.21537	0.038	0.052	1.27578e-09	aAVCN
1700001C02Rik	3.23867e-14	-2.31047	0.012	0.02	1.27843e-09	aAVCN
Slc27a3	3.50547e-14	0.32072	0.021	0.013	1.38375e-09	aAVCN
Wnt2b	3.83519e-14	0.443281	0.012	0.007	1.5139e-09	aAVCN
Zfp871	3.88542e-14	0.259973	0.039	0.028	1.53373e-09	aAVCN
Mettl13	4.04622e-14	0.276817	0.031	0.021	1.5972e-09	aAVCN
Gas2l3	5.77809e-14	0.463358	0.02	0.012	2.28084e-09	aAVCN
Myo1b	6.38586e-14	-1.08639	0.034	0.047	2.52075e-09	aAVCN
Atp2b4	6.49112e-14	-1.08018	0.03	0.042	2.5623e-09	aAVCN
Slc6a7	7.77474e-14	-0.95379	0.064	0.08	3.069e-09	aAVCN
9130019P16Rik	7.93268e-14	-0.975703	0.022	0.033	3.13135e-09	aAVCN
Prelp	8.10308e-14	-1.21511	0.055	0.07	3.19861e-09	aAVCN
Gm28370	9.25375e-14	0.428964	0.017	0.01	3.65282e-09	aAVCN
Zfp385c	1.0238e-13	-1.49548	0.018	0.028	4.04134e-09	aAVCN
Man1a	1.0435e-13	-0.86136	0.058	0.073	4.11911e-09	aAVCN
Ak7	1.32427e-13	-1.86639	0.022	0.033	5.22742e-09	aAVCN
9430037G07Rik	1.44953e-13	0.606388	0.012	0.006	5.72186e-09	aAVCN
Abca1	1.483e-13	-0.285863	0.159	0.132	5.85399e-09	aAVCN
5033421B08Rik	1.5664e-13	0.639517	0.014	0.008	6.18322e-09	aAVCN
Cfap52	2.06131e-13	-2.12371	0.009	0.016	8.1368e-09	aAVCN
4930588G17Rik	2.14758e-13	0.293037	0.023	0.015	8.47736e-09	aAVCN
Tlnrd1	2.65223e-13	-0.698767	0.056	0.071	1.04694e-08	aAVCN
Fshr	3.13577e-13	0.539291	0.017	0.011	1.23781e-08	aAVCN
Hoxa3	3.20492e-13	-1.70333	0.017	0.027	1.26511e-08	aAVCN
Sorbs2	3.45113e-13	-0.699528	0.108	0.125	1.3623e-08	aAVCN
Fat2	3.64601e-13	-0.886023	0.093	0.109	1.43922e-08	aAVCN
Net1	3.98176e-13	-0.811176	0.047	0.061	1.57176e-08	aAVCN
Fbln5	4.00225e-13	-0.665583	0.145	0.162	1.57985e-08	aAVCN
Mcph1	4.48074e-13	0.251761	0.039	0.028	1.76873e-08	aAVCN
Gnai2	4.94475e-13	-0.481846	0.426	0.418	1.95189e-08	aAVCN
1500009C09Rik	5.20131e-13	-0.603307	0.236	0.247	2.05317e-08	aAVCN
Aoc1	5.33582e-13	-2.45825	0.006	0.012	2.10626e-08	aAVCN
Gm14401	5.38212e-13	0.455474	0.015	0.009	2.12454e-08	aAVCN
Scn3b	5.38593e-13	-1.42791	0.028	0.039	2.12604e-08	aAVCN
Sidt1	5.68616e-13	-1.07212	0.035	0.048	2.24455e-08	aAVCN
Zfp112	6.23132e-13	0.257619	0.028	0.019	2.45975e-08	aAVCN
Ogfrl1	6.58178e-13	-0.308297	0.483	0.407	2.59809e-08	aAVCN
Wnt4	7.11953e-13	-1.64044	0.012	0.02	2.81036e-08	aAVCN
Ccdc60	8.09591e-13	-1.47458	0.017	0.027	3.19578e-08	aAVCN
Plcb4	9.75689e-13	-0.544578	0.277	0.286	3.85143e-08	aAVCN
Gm14204	1.18408e-12	-0.931924	0.016	0.025	4.67404e-08	aAVCN
Ralyl	1.32486e-12	-0.73847	0.173	0.188	5.22974e-08	aAVCN
Cited1	1.49258e-12	-0.973475	0.043	0.056	5.8918e-08	aAVCN
Ptpn5	1.59871e-12	-0.780282	0.115	0.131	6.31076e-08	aAVCN
Necab2	1.60818e-12	-0.918522	0.061	0.076	6.34812e-08	aAVCN
Lrrc23	1.71855e-12	-1.73835	0.021	0.031	6.78379e-08	aAVCN
Grik1	1.76367e-12	-1.17949	0.035	0.047	6.96191e-08	aAVCN
Gm28635	1.78287e-12	0.5376	0.015	0.009	7.03771e-08	aAVCN
Cst12	1.80188e-12	-1.39891	0.021	0.031	7.11274e-08	aAVCN
Bex4	1.93724e-12	-0.921365	0.046	0.06	7.64704e-08	aAVCN
mt-Tl1	2.21728e-12	-0.388059	0.177	0.196	8.75248e-08	aAVCN
Enkur	2.82751e-12	-2.22288	0.018	0.027	1.11613e-07	aAVCN
Gm29543	3.20136e-12	0.504564	0.015	0.009	1.2637e-07	aAVCN
Srms	3.28122e-12	0.309903	0.016	0.01	1.29523e-07	aAVCN
Slc20a2	3.35194e-12	-0.628279	0.203	0.218	1.32314e-07	aAVCN
4930447C04Rik	3.40703e-12	0.317748	0.025	0.017	1.34489e-07	aAVCN
AW495222	3.68417e-12	0.288937	0.022	0.015	1.45429e-07	aAVCN
Nyap1	4.1208e-12	0.272159	0.041	0.031	1.62665e-07	aAVCN
Tnni3	4.94094e-12	-1.28939	0.016	0.025	1.95039e-07	aAVCN
Gm14630	5.56865e-12	0.346217	0.03	0.021	2.19817e-07	aAVCN
Drc1	6.04807e-12	-1.63212	0.013	0.021	2.38741e-07	aAVCN
Zfp991	6.17988e-12	0.369084	0.017	0.01	2.43945e-07	aAVCN
Mfsd4a	6.24296e-12	-0.781768	0.083	0.098	2.46435e-07	aAVCN
Hspbap1	6.4229e-12	0.310131	0.031	0.022	2.53537e-07	aAVCN
Slc14a1	6.44761e-12	-0.989897	0.041	0.054	2.54513e-07	aAVCN
Spag6l	6.96705e-12	-1.81841	0.014	0.022	2.75017e-07	aAVCN
6330403K07Rik	7.28474e-12	-0.561536	0.236	0.248	2.87558e-07	aAVCN
Syt5	9.11119e-12	-1.11966	0.026	0.036	3.59655e-07	aAVCN
Il16	9.68533e-12	-0.978933	0.044	0.057	3.82319e-07	aAVCN
Rassf7	9.76369e-12	0.568934	0.016	0.01	3.85412e-07	aAVCN
Smim5	9.80663e-12	-1.99044	0.012	0.02	3.87107e-07	aAVCN
Npr1	1.00472e-11	0.297575	0.026	0.018	3.96603e-07	aAVCN
Fos	1.03406e-11	-0.682935	0.17	0.184	4.08183e-07	aAVCN
Diras2	1.03521e-11	-0.659771	0.207	0.219	4.08639e-07	aAVCN
Gal	1.03713e-11	-1.2368	0.045	0.057	4.09398e-07	aAVCN
Mppe1	1.04298e-11	0.287091	0.022	0.015	4.11707e-07	aAVCN
Gm28153	1.12658e-11	0.802799	0.01	0.005	4.44707e-07	aAVCN
Dock2	1.2485e-11	0.371623	0.019	0.013	4.92833e-07	aAVCN
Clec3b	1.28108e-11	-1.26907	0.019	0.028	5.05695e-07	aAVCN
Cep76	1.32539e-11	-0.912151	0.045	0.058	5.23186e-07	aAVCN
5033430I15Rik	1.32868e-11	0.447278	0.018	0.012	5.24485e-07	aAVCN
Rgs8	1.35406e-11	-0.850689	0.054	0.067	5.34501e-07	aAVCN
Stoml3	1.40178e-11	-1.91756	0.011	0.019	5.53339e-07	aAVCN
Zfp93	1.73589e-11	0.270414	0.027	0.019	6.85226e-07	aAVCN
Wdr76	1.95893e-11	0.255538	0.029	0.02	7.73268e-07	aAVCN
Zdhhc15	2.10331e-11	0.320162	0.02	0.013	8.30262e-07	aAVCN
Gm45341	2.16791e-11	-0.927544	0.032	0.043	8.55763e-07	aAVCN
Got1l1	2.24999e-11	-2.22711	0.007	0.013	8.88161e-07	aAVCN
Ppp1r36	2.35137e-11	-2.41311	0.008	0.015	9.2818e-07	aAVCN
Drc7	2.77676e-11	-2.16193	0.008	0.014	1.0961e-06	aAVCN
Gm5860	2.86149e-11	0.459289	0.014	0.009	1.12954e-06	aAVCN
Glra3	2.92259e-11	0.557264	0.016	0.01	1.15366e-06	aAVCN
Rasl11b	3.20204e-11	-0.851553	0.07	0.084	1.26397e-06	aAVCN
Gm26641	3.3452e-11	0.30695	0.017	0.011	1.32048e-06	aAVCN
Ifit3b	3.61394e-11	0.310864	0.012	0.007	1.42657e-06	aAVCN
Pabpc1l	4.01717e-11	-1.37484	0.013	0.02	1.58574e-06	aAVCN
C130073E24Rik	4.11725e-11	-1.11169	0.021	0.03	1.62524e-06	aAVCN
Ptn	4.4771e-11	-0.366575	0.575	0.549	1.76729e-06	aAVCN
Tctex1d4	5.32438e-11	-2.25323	0.024	0.034	2.10175e-06	aAVCN
Ccdc40	5.55796e-11	-1.88454	0.006	0.012	2.19395e-06	aAVCN
mt-Tf	5.6614e-11	-0.424901	0.17	0.187	2.23478e-06	aAVCN
Slc6a1	5.83507e-11	-0.364823	0.525	0.501	2.30334e-06	aAVCN
C4b	6.1486e-11	-1.25514	0.054	0.066	2.4271e-06	aAVCN
Lgals3	6.77976e-11	-1.99067	0.013	0.02	2.67624e-06	aAVCN
Anxa1	7.80044e-11	-2.17862	0.009	0.016	3.07914e-06	aAVCN
Gm7292	8.46347e-11	0.46589	0.012	0.007	3.34087e-06	aAVCN
Ush2a	9.37646e-11	0.522337	0.012	0.007	3.70127e-06	aAVCN
Hspa1l	9.97495e-11	0.399627	0.015	0.009	3.93751e-06	aAVCN
Erich2	1.18477e-10	-2.16931	0.005	0.01	4.67677e-06	aAVCN
Kcnc4	1.2274e-10	-0.684029	0.148	0.162	4.84505e-06	aAVCN
Pdzd7	1.27712e-10	0.375622	0.022	0.015	5.04128e-06	aAVCN
Ppp1r32	1.28018e-10	-2.3982	0.007	0.013	5.05337e-06	aAVCN
Acbd7	1.29099e-10	0.272023	0.019	0.013	5.09606e-06	aAVCN
Capn10	1.34417e-10	-0.738456	0.149	0.163	5.30598e-06	aAVCN
Pnck	1.38772e-10	-0.843774	0.059	0.072	5.4779e-06	aAVCN
Evc2	1.75155e-10	0.310737	0.024	0.017	6.91408e-06	aAVCN
Rsph4a	1.84006e-10	-2.28595	0.011	0.018	7.26347e-06	aAVCN
D930048N14Rik	1.91634e-10	0.365319	0.015	0.009	7.56456e-06	aAVCN
2410004P03Rik	1.93913e-10	-2.23567	0.019	0.028	7.65452e-06	aAVCN
Lrrc74b	2.19266e-10	-2.44715	0.006	0.012	8.65529e-06	aAVCN
Gsn	2.22993e-10	-0.461971	0.571	0.54	8.80243e-06	aAVCN
Csn3	2.33523e-10	-1.95204	0.005	0.01	9.21809e-06	aAVCN
Pstpip1	2.44967e-10	-1.15541	0.029	0.039	9.66984e-06	aAVCN
1700024G13Rik	2.50903e-10	-2.05639	0.017	0.025	9.90413e-06	aAVCN
Gm30054	2.69306e-10	0.28323	0.015	0.009	1.06306e-05	aAVCN
Pde2a	3.06721e-10	-1.16762	0.01	0.017	1.21075e-05	aAVCN
Slc18a2	3.42593e-10	0.288498	0.018	0.012	1.35235e-05	aAVCN
Maats1	3.45348e-10	-2.06998	0.007	0.013	1.36323e-05	aAVCN
Asah2	3.53903e-10	0.28018	0.02	0.013	1.397e-05	aAVCN
Rflnb	3.88838e-10	-0.849417	0.032	0.042	1.5349e-05	aAVCN
Obscn	4.07432e-10	0.381322	0.013	0.008	1.6083e-05	aAVCN
Prokr2	4.30177e-10	-2.15311	0.008	0.015	1.69808e-05	aAVCN
Gm9962	4.3183e-10	0.655492	0.011	0.006	1.70461e-05	aAVCN
Ccdc28b	5.07898e-10	-0.630503	0.107	0.122	2.00488e-05	aAVCN
Lbp	5.10208e-10	-1.93622	0.014	0.022	2.014e-05	aAVCN
Lrrc36	5.37733e-10	-2.08862	0.015	0.022	2.12265e-05	aAVCN
Gm44618	5.42022e-10	0.679621	0.01	0.005	2.13958e-05	aAVCN
Nr4a3	5.47176e-10	-0.995641	0.025	0.035	2.15992e-05	aAVCN
Vamp5	5.54434e-10	-0.267782	0.068	0.054	2.18857e-05	aAVCN
Rubcnl	5.67849e-10	0.450116	0.011	0.007	2.24153e-05	aAVCN
Itih3	5.79366e-10	-0.732726	0.111	0.125	2.28699e-05	aAVCN
Ifitm3	6.02903e-10	-0.335821	0.159	0.135	2.3799e-05	aAVCN
Fzd10	6.35676e-10	-1.16151	0.019	0.027	2.50927e-05	aAVCN
Ccdc153	6.49452e-10	-2.49825	0.089	0.101	2.56365e-05	aAVCN
Gabrg1	6.56427e-10	-0.789958	0.071	0.084	2.59118e-05	aAVCN
Enc1	7.17761e-10	-0.761369	0.07	0.083	2.83329e-05	aAVCN
Serpinb1a	7.52597e-10	-0.269744	0.173	0.149	2.9708e-05	aAVCN
Gm17201	7.94111e-10	0.321655	0.017	0.012	3.13468e-05	aAVCN
Gm47155	7.99199e-10	0.400015	0.02	0.013	3.15476e-05	aAVCN
Fmod	8.18586e-10	-1.23683	0.014	0.022	3.23129e-05	aAVCN
Rhbdf2	8.8217e-10	0.404553	0.01	0.006	3.48228e-05	aAVCN
Fam221a	8.99677e-10	0.317689	0.017	0.011	3.55138e-05	aAVCN
Gm14342	1.03846e-09	0.383546	0.01	0.006	4.09922e-05	aAVCN
D830039M14Rik	1.05097e-09	0.271384	0.013	0.008	4.14861e-05	aAVCN
Coro1a	1.19131e-09	-0.703789	0.056	0.068	4.70257e-05	aAVCN
Cldn23	1.25865e-09	-1.77543	0.005	0.01	4.96839e-05	aAVCN
Sox1	1.35291e-09	-1.09778	0.021	0.029	5.34048e-05	aAVCN
Nxph3	1.39124e-09	-0.748246	0.028	0.038	5.49179e-05	aAVCN
Gm12022	1.47066e-09	0.286683	0.01	0.006	5.80528e-05	aAVCN
Iqcg	1.50232e-09	-1.53341	0.024	0.032	5.93027e-05	aAVCN
Gm973	1.62768e-09	-1.63057	0.018	0.026	6.42512e-05	aAVCN
Hyls1	1.81882e-09	0.260171	0.015	0.01	7.17959e-05	aAVCN
Trhde	1.91324e-09	-0.327969	0.075	0.061	7.55233e-05	aAVCN
Pde10a	1.91378e-09	-0.707525	0.154	0.166	7.55445e-05	aAVCN
Zfp708	2.01e-09	0.395529	0.014	0.009	7.93429e-05	aAVCN
Col25a1	2.23119e-09	0.491299	0.01	0.006	8.80738e-05	aAVCN
1700067K01Rik	2.35285e-09	0.306517	0.012	0.007	9.28763e-05	aAVCN
Adcyap1	2.4091e-09	-0.746873	0.045	0.056	9.50966e-05	aAVCN
Uckl1os	2.8475e-09	-1.33991	0.012	0.019	0.000112402	aAVCN
Tle3	2.96435e-09	-0.817847	0.066	0.078	0.000117015	aAVCN
Krt28	3.31152e-09	-1.66709	0.012	0.019	0.000130719	aAVCN
AC078895.1	3.55352e-09	0.489475	0.012	0.008	0.000140272	aAVCN
Serpinb1b	3.58034e-09	-1.10264	0.01	0.016	0.000141331	aAVCN
BC049352	3.60424e-09	0.360379	0.013	0.008	0.000142274	aAVCN
Cavin3	3.84364e-09	-0.291298	0.178	0.153	0.000151724	aAVCN
1700007K13Rik	3.87141e-09	-1.7001	0.029	0.038	0.00015282	aAVCN
Gm14964	4.02607e-09	-1.22686	0.014	0.021	0.000158925	aAVCN
Akr1b8	4.54286e-09	0.357882	0.012	0.008	0.000179325	aAVCN
Rgs16	4.7045e-09	-1.13652	0.016	0.024	0.000185706	aAVCN
Gm15478	4.71987e-09	-1.30629	0.007	0.013	0.000186312	aAVCN
Elof1	4.80734e-09	-0.263271	0.335	0.292	0.000189765	aAVCN
Cib2	4.90898e-09	-0.716199	0.066	0.078	0.000193777	aAVCN
Gm5844	4.99899e-09	0.363133	0.024	0.017	0.00019733	aAVCN
Zfp119a	5.18475e-09	0.331725	0.018	0.012	0.000204663	aAVCN
Slc35g1	5.29378e-09	0.427481	0.012	0.008	0.000208967	aAVCN
Ccdc15	5.31149e-09	0.312733	0.016	0.011	0.000209666	aAVCN
Gm13446	6.01357e-09	0.638483	0.013	0.008	0.00023738	aAVCN
Gpr153	6.07757e-09	-1.19138	0.015	0.022	0.000239906	aAVCN
Mybpc3	6.15131e-09	0.375919	0.011	0.006	0.000242817	aAVCN
Ndst3	6.23268e-09	-0.5785	0.085	0.098	0.000246029	aAVCN
Lrrc51	6.52571e-09	-0.891679	0.019	0.026	0.000257596	aAVCN
Tox3	7.09321e-09	0.446143	0.011	0.007	0.000279997	aAVCN
Chek2	7.18499e-09	-1.44989	0.014	0.021	0.00028362	aAVCN
Ctsa	7.86698e-09	-0.277823	0.419	0.364	0.000310541	aAVCN
Kcnj6	8.50875e-09	-0.898953	0.04	0.05	0.000335874	aAVCN
Prr18	8.55042e-09	-0.262657	0.388	0.339	0.000337519	aAVCN
Agt	9.43764e-09	-0.291815	0.321	0.28	0.000372541	aAVCN
Gm48657	9.51365e-09	-1.2717	0.017	0.024	0.000375542	aAVCN
A830019P07Rik	9.61646e-09	0.302543	0.015	0.01	0.0003796	aAVCN
Ccdc121	1.00023e-08	-1.7101	0.006	0.011	0.000394833	aAVCN
Zfp58	1.0256e-08	0.300312	0.021	0.015	0.000404844	aAVCN
Fcor	1.07217e-08	-0.706474	0.147	0.159	0.000423229	aAVCN
Agbl5	1.09117e-08	-0.274919	0.169	0.146	0.00043073	aAVCN
Nos1	1.09607e-08	-0.710932	0.066	0.078	0.000432662	aAVCN
Tarbp1	1.13708e-08	-0.256163	0.11	0.093	0.00044885	aAVCN
Rsph1	1.16399e-08	-1.96213	0.047	0.057	0.000459473	aAVCN
Trp53i11	1.17482e-08	-0.799212	0.03	0.039	0.000463749	aAVCN
Dmkn	1.19138e-08	-2.1427	0.015	0.022	0.000470284	aAVCN
Trim7	1.22151e-08	0.372201	0.016	0.011	0.000482177	aAVCN
Glyctk	1.27393e-08	0.468361	0.011	0.007	0.000502869	aAVCN
4930553P18Rik	1.3615e-08	0.421386	0.01	0.006	0.000537439	aAVCN
Dnajb13	1.39541e-08	-2.21299	0.005	0.01	0.000550823	aAVCN
mt-Tq	1.45158e-08	-0.480989	0.11	0.124	0.000572997	aAVCN
Gm17399	1.55315e-08	0.525705	0.011	0.007	0.000613089	aAVCN
Ptma	1.57063e-08	-0.269537	0.653	0.611	0.000619989	aAVCN
Igsf21	1.57951e-08	-0.714031	0.141	0.152	0.000623495	aAVCN
Adam32	1.63497e-08	0.308962	0.012	0.007	0.000645388	aAVCN
Prdx1	1.65081e-08	-0.315361	0.636	0.594	0.000651641	aAVCN
Gm14450	1.66064e-08	0.258319	0.023	0.017	0.000655521	aAVCN
Egr1	1.68892e-08	-0.647032	0.063	0.075	0.000666685	aAVCN
Ccdc7b	1.77655e-08	0.25051	0.014	0.009	0.000701276	aAVCN
Efcab11	1.85108e-08	-1.58487	0.009	0.015	0.000730694	aAVCN
Gm26879	1.85444e-08	0.306742	0.011	0.007	0.00073202	aAVCN
Ildr2	1.86265e-08	-0.909153	0.028	0.036	0.000735264	aAVCN
Tifa	2.17409e-08	-0.742247	0.069	0.081	0.000858199	aAVCN
Mtss1l	2.24215e-08	-0.449161	0.203	0.215	0.000885066	aAVCN
Gm37915	2.24938e-08	0.669892	0.01	0.006	0.000887919	aAVCN
Car5b	2.25972e-08	-1.22164	0.017	0.024	0.000892001	aAVCN
Il34	2.27101e-08	-0.887782	0.053	0.064	0.000896459	aAVCN
Ccdc3	2.27965e-08	-0.929314	0.02	0.027	0.000899871	aAVCN
Gm12724	2.43243e-08	-0.706671	0.026	0.034	0.000960178	aAVCN
Gm10076	2.48918e-08	-0.266815	0.687	0.638	0.000982578	aAVCN
Gm31135	2.53799e-08	0.255799	0.016	0.011	0.00100185	aAVCN
Scd3	2.7019e-08	-0.934578	0.04	0.05	0.00106655	aAVCN
Cfap100	2.70691e-08	-1.39419	0.024	0.032	0.00106853	aAVCN
Bcl11b	2.75997e-08	-1.08471	0.019	0.026	0.00108947	aAVCN
Popdc3	3.0928e-08	-1.06123	0.019	0.026	0.00122085	aAVCN
Nr4a1	3.18392e-08	-0.702487	0.063	0.074	0.00125682	aAVCN
P2rx5	3.22725e-08	0.257932	0.013	0.009	0.00127392	aAVCN
Zmynd10	3.32925e-08	-2.09021	0.006	0.011	0.00131419	aAVCN
Prmt8	3.36079e-08	-0.625543	0.212	0.219	0.00132664	aAVCN
8030453O22Rik	3.56359e-08	0.553439	0.011	0.007	0.00140669	aAVCN
Rnf207	3.6063e-08	-1.17325	0.017	0.023	0.00142355	aAVCN
Gm47106	3.61512e-08	0.374345	0.01	0.006	0.00142703	aAVCN
Pappa	3.64194e-08	-1.33468	0.009	0.015	0.00143762	aAVCN
Dhrs3	3.75595e-08	-0.694481	0.106	0.118	0.00148262	aAVCN
AC158605.1	3.95397e-08	0.269828	0.018	0.012	0.00156079	aAVCN
AI504432	3.97256e-08	-1.00719	0.018	0.025	0.00156813	aAVCN
Lexm	4.17638e-08	0.330569	0.011	0.007	0.00164858	aAVCN
Tcf19	4.24673e-08	0.290968	0.016	0.011	0.00167635	aAVCN
Large2	4.62284e-08	0.362409	0.01	0.006	0.00182482	aAVCN
Them4	4.62329e-08	-0.294165	0.151	0.131	0.001825	aAVCN
6720489N17Rik	4.64319e-08	0.354311	0.011	0.007	0.00183285	aAVCN
Ass1	4.66833e-08	-1.13191	0.014	0.021	0.00184278	aAVCN
Slc16a9	4.71501e-08	0.285167	0.013	0.009	0.0018612	aAVCN
Gm31518	4.89362e-08	0.287712	0.012	0.008	0.00193171	aAVCN
Gal3st1	4.93077e-08	-0.288978	0.149	0.129	0.00194637	aAVCN
mt-Tr	4.97863e-08	-0.582898	0.053	0.063	0.00196527	aAVCN
Acot1	5.44226e-08	-0.881875	0.073	0.084	0.00214828	aAVCN
9330159M07Rik	5.54578e-08	0.546617	0.011	0.007	0.00218914	aAVCN
Slc16a11	5.64824e-08	-0.920713	0.02	0.027	0.00222959	aAVCN
Snrpg	5.68107e-08	-0.259572	0.284	0.25	0.00224254	aAVCN
Zic3	6.3064e-08	-0.807714	0.04	0.05	0.00248939	aAVCN
BC051019	6.62453e-08	-2.33476	0.006	0.01	0.00261497	aAVCN
Pparg	6.6359e-08	0.316262	0.017	0.011	0.00261945	aAVCN
Hhat	6.70593e-08	0.265314	0.013	0.008	0.0026471	aAVCN
Crygn	6.85953e-08	-1.62167	0.02	0.027	0.00270773	aAVCN
Gm4943	6.88429e-08	0.279955	0.023	0.017	0.0027175	aAVCN
Scpep1os	7.0856e-08	-0.497057	0.131	0.143	0.00279697	aAVCN
Fam166b	7.13504e-08	-1.87248	0.008	0.013	0.00281649	aAVCN
2810032G03Rik	7.49798e-08	0.288877	0.016	0.011	0.00295975	aAVCN
Optc	7.79034e-08	-1.21001	0.018	0.024	0.00307516	aAVCN
Ppil6	7.9876e-08	-0.270757	0.117	0.101	0.00315302	aAVCN
Prps1l3	8.09957e-08	0.280203	0.019	0.014	0.00319723	aAVCN
Vamp3	8.29333e-08	-0.272327	0.222	0.195	0.00327371	aAVCN
Ptpre	8.54419e-08	-0.705314	0.072	0.083	0.00337273	aAVCN
Dnaic2	9.11008e-08	-1.17747	0.017	0.024	0.00359611	aAVCN
Ppp1r14c	9.83495e-08	-0.821798	0.055	0.065	0.00388225	aAVCN
Pigp	1.02387e-07	-0.255254	0.202	0.177	0.00404164	aAVCN
Ednrb	1.08552e-07	-0.527683	0.293	0.293	0.00428497	aAVCN
Slc13a4	1.10831e-07	-1.37983	0.009	0.014	0.00437494	aAVCN
Aoc2	1.13964e-07	0.310935	0.015	0.01	0.0044986	aAVCN
Zfp973	1.23593e-07	0.518468	0.01	0.007	0.00487869	aAVCN
1700028J19Rik	1.25497e-07	0.462372	0.01	0.006	0.00495385	aAVCN
Kcnb1	1.26097e-07	-1.09512	0.025	0.033	0.00497754	aAVCN
Gm38039	1.41161e-07	-1.25566	0.005	0.01	0.0055722	aAVCN
Hsd17b11	1.56782e-07	-0.291556	0.16	0.14	0.00618881	aAVCN
Irx2	1.58452e-07	-0.920739	0.023	0.03	0.00625473	aAVCN
Dnajb12	1.62769e-07	-0.25115	0.124	0.107	0.00642516	aAVCN
Rad18	1.65326e-07	0.371187	0.018	0.013	0.00652607	aAVCN
Gm42742	1.73807e-07	-0.557207	0.088	0.099	0.00686085	aAVCN
Vtn	1.7526e-07	-0.320428	0.236	0.209	0.00691823	aAVCN
Htr1b	1.80128e-07	-0.969091	0.018	0.024	0.00711039	aAVCN
Crip1	2.06291e-07	-0.389484	0.128	0.111	0.00814314	aAVCN
Gm49355	2.13312e-07	0.301812	0.016	0.011	0.00842026	aAVCN
Dnah6	2.22761e-07	-1.55782	0.018	0.025	0.00879325	aAVCN
Aebp1	2.36121e-07	-1.27192	0.038	0.047	0.00932065	aAVCN
Marcks	2.43886e-07	-0.474517	0.302	0.303	0.00962717	aAVCN
Sema3d	2.57388e-07	-0.253007	0.078	0.065	0.0101601	aAVCN
Gm19265	2.63534e-07	0.387118	0.012	0.008	0.0104028	aAVCN
Igsf8	2.64079e-07	-0.402588	0.35	0.346	0.0104242	aAVCN
1500015O10Rik	2.68787e-07	-1.91017	0.034	0.042	0.0106101	aAVCN
Pgf	2.77752e-07	-0.313691	0.055	0.045	0.010964	aAVCN
Igsf10	2.78616e-07	0.253503	0.011	0.007	0.0109981	aAVCN
Pdlim1	2.7981e-07	-0.942209	0.062	0.072	0.0110452	aAVCN
Zfp36l1	3.03191e-07	-0.88941	0.071	0.081	0.0119682	aAVCN
Oaz1-ps	3.04469e-07	0.267329	0.029	0.022	0.0120186	aAVCN
Mxra8	3.05929e-07	-1.03109	0.024	0.031	0.0120763	aAVCN
Gm42433	3.19902e-07	0.26883	0.028	0.021	0.0126278	aAVCN
Map2k3os	3.20044e-07	0.287453	0.012	0.008	0.0126334	aAVCN
Frmd6	3.33191e-07	-1.02002	0.029	0.037	0.0131524	aAVCN
Gm48099	3.41239e-07	-0.256753	0.156	0.136	0.0134701	aAVCN
Dlgap4	3.49462e-07	-0.518649	0.292	0.291	0.0137946	aAVCN
Pcdh20	3.5585e-07	-0.945421	0.019	0.025	0.0140468	aAVCN
Sat1	3.64591e-07	-0.261955	0.243	0.214	0.0143918	aAVCN
Kcnd3	3.65237e-07	-0.251027	0.158	0.138	0.0144173	aAVCN
Gm19935	3.76412e-07	-1.13188	0.109	0.119	0.0148585	aAVCN
Gm16277	3.9946e-07	-0.98456	0.017	0.024	0.0157683	aAVCN
Gm14532	4.00022e-07	0.545416	0.01	0.007	0.0157905	aAVCN
Rhbdl1	4.22483e-07	-0.645725	0.093	0.104	0.0166771	aAVCN
St3gal4	4.26305e-07	-0.252592	0.162	0.142	0.016828	aAVCN
Gm5963	4.3405e-07	-0.514342	0.074	0.084	0.0171337	aAVCN
4933434E20Rik	4.36863e-07	-0.381482	0.277	0.243	0.0172447	aAVCN
Nectin2	4.43524e-07	-0.958441	0.04	0.048	0.0175077	aAVCN
Col8a2	4.46002e-07	-1.62306	0.006	0.01	0.0176055	aAVCN
Gm37711	4.57955e-07	0.333816	0.015	0.01	0.0180773	aAVCN
Anxa8	4.73809e-07	-2.2234	0.008	0.012	0.0187031	aAVCN
Gm14232	4.79223e-07	-1.392	0.01	0.016	0.0189169	aAVCN
4930432K21Rik	4.84196e-07	0.392532	0.012	0.008	0.0191131	aAVCN
Tdgf1	4.95072e-07	-1.0456	0.033	0.041	0.0195425	aAVCN
Gm29154	5.03843e-07	0.379389	0.011	0.008	0.0198887	aAVCN
2310039H08Rik	5.0926e-07	-0.253327	0.072	0.06	0.0201025	aAVCN
Mpp4	5.10257e-07	-0.534553	0.114	0.126	0.0201419	aAVCN
Cd9	5.22229e-07	-0.527834	0.253	0.257	0.0206145	aAVCN
Ccdc81	5.25296e-07	-1.46796	0.007	0.012	0.0207355	aAVCN
Tmem158	5.68547e-07	-0.853412	0.032	0.04	0.0224428	aAVCN
Srebf1	5.78002e-07	-0.282438	0.158	0.138	0.022816	aAVCN
AC110166.2	5.83873e-07	0.315328	0.01	0.007	0.0230478	aAVCN
Snhg9	5.88674e-07	-0.544779	0.141	0.151	0.0232373	aAVCN
3010001F23Rik	6.06469e-07	0.340073	0.015	0.011	0.0239398	aAVCN
Pifo	6.29026e-07	-1.93326	0.016	0.022	0.0248302	aAVCN
Gm26668	6.50503e-07	-0.301245	0.097	0.083	0.025678	aAVCN
Nfix	6.78057e-07	-0.457718	0.272	0.275	0.0267656	aAVCN
Casq2	7.05802e-07	-1.16719	0.035	0.043	0.0278608	aAVCN
Smoc2	7.07258e-07	-1.34123	0.013	0.019	0.0279183	aAVCN
Rps12	7.30195e-07	-0.321695	0.708	0.661	0.0288237	aAVCN
Tppp3	7.33629e-07	-0.520457	0.479	0.449	0.0289593	aAVCN
Dclk3	7.38845e-07	-0.796366	0.016	0.022	0.0291652	aAVCN
H3f3b	7.41845e-07	-0.341684	0.496	0.47	0.0292836	aAVCN
Frmpd2	7.44745e-07	-2.11675	0.006	0.01	0.0293981	aAVCN
Prr29	7.57752e-07	-2.04957	0.016	0.021	0.0299115	aAVCN
Ubxn10	7.63924e-07	-1.71317	0.007	0.012	0.0301551	aAVCN
Mir703	7.68535e-07	-0.332707	0.199	0.21	0.0303372	aAVCN
P3h2	7.75735e-07	0.273484	0.015	0.01	0.0306214	aAVCN
Scn2a	8.05997e-07	-0.531664	0.089	0.1	0.0318159	aAVCN
Oprd1	8.098e-07	0.421443	0.01	0.006	0.031966	aAVCN
Rsph10b	8.94696e-07	-1.138	0.014	0.019	0.0353172	aAVCN
Gsg1l	9.00537e-07	-0.830339	0.033	0.041	0.0355478	aAVCN
Actn4	9.11556e-07	-0.464201	0.145	0.156	0.0359828	aAVCN
Plxnb2	9.12776e-07	-0.718293	0.072	0.082	0.0360309	aAVCN
Tmem132c	9.14716e-07	-0.783903	0.028	0.035	0.0361075	aAVCN
Cnn3	9.28376e-07	-0.502225	0.318	0.314	0.0366467	aAVCN
Pxdc1	9.36644e-07	-0.916869	0.029	0.036	0.0369731	aAVCN
Unc5b	9.61739e-07	-0.260939	0.164	0.145	0.0379637	aAVCN
Rnase4	1.07595e-06	-0.91372	0.059	0.068	0.0424722	aAVCN
Ccdc33	1.12135e-06	-2.00432	0.007	0.012	0.0442642	aAVCN
Nsmce1	1.15212e-06	-0.300909	0.109	0.095	0.0454788	aAVCN
Ecm1	1.2008e-06	-0.887256	0.024	0.03	0.0474003	aAVCN
Ctxn3	1.22155e-06	-0.749591	0.013	0.019	0.0482194	aAVCN
Grm2	1.22585e-06	-0.696305	0.02	0.026	0.0483894	aAVCN
Cfh	1.24267e-06	-0.966871	0.04	0.048	0.0490532	aAVCN
Igsf5	0	-2.33027	0.263	0.501	0	Auditory nerve root region
Rbp1	0	1.42364	0.403	0.22	0	Auditory nerve root region
Cd24a	0	0.834282	0.768	0.629	0	Auditory nerve root region
Spp1	0	0.823232	0.818	0.68	0	Auditory nerve root region
Nefm	0	0.693022	0.926	0.848	0	Auditory nerve root region
Nefl	0	0.689097	0.939	0.862	0	Auditory nerve root region
Pcp4	0	-1.36225	0.821	0.881	0	Auditory nerve root region
S100b	0	0.469231	0.943	0.893	0	Auditory nerve root region
Mbp	0	0.351085	1	0.998	0	Auditory nerve root region
Fth1	0	0.538579	1	0.999	0	Auditory nerve root region
mt-Nd1	8.1319e-299	0.252656	0.999	0.999	3.21e-294	Auditory nerve root region
Snhg11	1.2768e-268	-0.615998	0.811	0.89	5.0401e-264	Auditory nerve root region
Hhip	2.7332e-251	1.18173	0.382	0.235	1.0789e-246	Auditory nerve root region
Mobp	2.7148e-232	0.303055	0.996	0.981	1.0716e-227	Auditory nerve root region
Zic1	1.9286e-215	-1.12742	0.276	0.445	7.6129e-211	Auditory nerve root region
Car8	4.1558e-214	-1.99415	0.208	0.358	1.6405e-209	Auditory nerve root region
Selenom	1.2883e-209	-0.684758	0.574	0.699	5.0856e-205	Auditory nerve root region
Gng13	1.0768e-208	-1.68709	0.292	0.435	4.2504e-204	Auditory nerve root region
Nefh	1.9056e-204	0.491073	0.863	0.791	7.5223e-200	Auditory nerve root region
Itm2c	5.9671e-204	-0.682374	0.625	0.737	2.3555e-199	Auditory nerve root region
Prkcd	3.208e-201	-1.39672	0.302	0.45	1.2663e-196	Auditory nerve root region
Vamp2	3.2309e-201	-0.746494	0.417	0.586	1.2754e-196	Auditory nerve root region
Gpm6a	2.1168e-199	-0.904835	0.315	0.482	8.356e-195	Auditory nerve root region
Calb1	1.6263e-196	1.13885	0.365	0.238	6.4196e-192	Auditory nerve root region
Nsg1	1.411e-193	-0.675097	0.639	0.755	5.5697e-189	Auditory nerve root region
Pvalb	1.39e-183	0.274941	0.985	0.964	5.487e-179	Auditory nerve root region
Tmsb4x	3.4073e-181	0.322226	0.985	0.976	1.345e-176	Auditory nerve root region
Ogfrl1	2.0905e-173	-1.00731	0.283	0.432	8.252e-169	Auditory nerve root region
Hpcal1	3.7505e-172	-1.13223	0.202	0.35	1.4805e-167	Auditory nerve root region
Atp2b1	2.4585e-170	-1.10981	0.263	0.409	9.7046e-166	Auditory nerve root region
Slc6a5	2.2162e-167	-0.897148	0.271	0.424	8.7484e-163	Auditory nerve root region
Ywhah	1.4417e-166	-0.647899	0.665	0.75	5.691e-162	Auditory nerve root region
Gria2	6.2445e-166	-1.01313	0.252	0.398	2.465e-161	Auditory nerve root region
Plp1	1.1256e-165	0.270335	1	0.997	4.443e-161	Auditory nerve root region
Gm26561	7.1335e-163	0.548378	0.901	0.883	2.8159e-158	Auditory nerve root region
Lars2	1.473e-158	0.402456	0.964	0.961	5.8144e-154	Auditory nerve root region
Meg3	2.3968e-158	-0.51299	0.713	0.802	9.4613e-154	Auditory nerve root region
Pgam2	2.3502e-156	2.03055	0.081	0.027	9.2772e-152	Auditory nerve root region
Fgf14	3.0052e-154	-1.40719	0.185	0.319	1.1863e-149	Auditory nerve root region
Chad	3.791e-154	1.97429	0.078	0.026	1.4965e-149	Auditory nerve root region
Nrxn3	1.7172e-151	-1.01482	0.356	0.488	6.7785e-147	Auditory nerve root region
Gad1	1.0316e-149	-1.24278	0.159	0.288	4.0723e-145	Auditory nerve root region
Syt1	7.5735e-148	-1.22831	0.201	0.333	2.9896e-143	Auditory nerve root region
Faim2	1.1916e-145	-0.614651	0.362	0.515	4.7038e-141	Auditory nerve root region
Slc32a1	4.9734e-145	-0.975388	0.211	0.347	1.9632e-140	Auditory nerve root region
Jarid2	1.0104e-140	0.475239	0.841	0.806	3.9883e-136	Auditory nerve root region
Lgals1	4.7687e-140	0.982847	0.351	0.245	1.8824e-135	Auditory nerve root region
Hpca	7.8178e-139	-1.34608	0.178	0.299	3.086e-134	Auditory nerve root region
Grid2	1.0306e-133	-1.43204	0.377	0.493	4.0681e-129	Auditory nerve root region
Ncald	1.0232e-130	-0.76072	0.303	0.438	4.0391e-126	Auditory nerve root region
Rtn1	2.5324e-130	-0.471873	0.608	0.71	9.9965e-126	Auditory nerve root region
Kirrel3	1.0931e-128	-0.979444	0.279	0.404	4.315e-124	Auditory nerve root region
Cd44	1.1257e-127	0.449058	0.859	0.833	4.4435e-123	Auditory nerve root region
Trf	2.4957e-127	0.345486	0.918	0.888	9.8516e-123	Auditory nerve root region
Negr1	3.9485e-127	-1.10126	0.204	0.328	1.5586e-122	Auditory nerve root region
Camk2b	3.2953e-126	-0.979974	0.189	0.312	1.3008e-121	Auditory nerve root region
Rora	3.964e-125	-0.966522	0.464	0.568	1.5647e-120	Auditory nerve root region
Patj	1.9538e-124	-0.919752	0.2	0.324	7.7124e-120	Auditory nerve root region
Syn2	7.5945e-123	-0.569504	0.376	0.513	2.9979e-118	Auditory nerve root region
Il31ra	4.5898e-122	0.398274	0.906	0.892	1.8118e-117	Auditory nerve root region
Nsg2	3.7303e-121	-0.977083	0.154	0.271	1.4725e-116	Auditory nerve root region
Kcnd2	5.8897e-121	-1.14475	0.253	0.373	2.3249e-116	Auditory nerve root region
Gm20425	1.179e-120	0.555894	0.621	0.53	4.654e-116	Auditory nerve root region
Tpt1	4.1361e-120	0.368663	0.845	0.791	1.6327e-115	Auditory nerve root region
Fbln5	5.474e-119	1.0272	0.242	0.152	2.1608e-114	Auditory nerve root region
Cntnap2	2.0963e-118	-0.779667	0.311	0.435	8.275e-114	Auditory nerve root region
Igfbp4	6.0021e-116	1.16537	0.21	0.126	2.3693e-111	Auditory nerve root region
Homer3	2.6411e-114	-1.20017	0.16	0.271	1.0425e-109	Auditory nerve root region
Zc3h7a	5.2929e-114	0.687094	0.639	0.572	2.0893e-109	Auditory nerve root region
Penk	2.0961e-113	-1.29058	0.176	0.288	8.274e-109	Auditory nerve root region
Cbln3	4.1511e-113	-1.41969	0.101	0.201	1.6386e-108	Auditory nerve root region
Bhlhe22	3.3382e-111	-1.35754	0.097	0.196	1.3177e-106	Auditory nerve root region
Scg2	3.4239e-111	-0.557736	0.474	0.591	1.3515e-106	Auditory nerve root region
Gabra6	4.4153e-107	-1.34349	0.107	0.205	1.7429e-102	Auditory nerve root region
Nrxn1	3.4411e-106	-0.65351	0.495	0.604	1.3583e-101	Auditory nerve root region
Rgs4	7.4671e-106	-1.28693	0.09	0.186	2.9476e-101	Auditory nerve root region
Rph3a	2.3028e-105	-1.21926	0.09	0.186	9.0901e-101	Auditory nerve root region
Diras2	4.8777e-105	-1.10539	0.123	0.225	1.9254e-100	Auditory nerve root region
Gm42418	7.9605e-105	0.324531	1	1	3.1423e-100	Auditory nerve root region
Stk32c	1.0187e-104	-1.77674	0.045	0.125	4.0214e-100	Auditory nerve root region
Neurod1	1.0233e-101	-1.62449	0.059	0.142	4.03953e-97	Auditory nerve root region
Plcb4	1.0367e-101	-0.876491	0.183	0.293	4.09217e-97	Auditory nerve root region
Camk1d	6.1523e-101	0.4436	0.919	0.927	2.42855e-96	Auditory nerve root region
Lrrtm4	2.6041e-100	-1.68065	0.099	0.191	1.02793e-95	Auditory nerve root region
Prkcg	1.4952e-99	-1.42026	0.091	0.182	5.90228e-95	Auditory nerve root region
Cox8b	1.84685e-98	0.63664	0.465	0.378	7.29025e-94	Auditory nerve root region
Cx3cl1	3.95424e-96	-0.886222	0.13	0.231	1.5609e-91	Auditory nerve root region
Klk6	6.83358e-96	0.701151	0.346	0.257	2.69749e-91	Auditory nerve root region
Bex1	2.98503e-95	-1.10504	0.121	0.215	1.17831e-90	Auditory nerve root region
Slc4a10	4.42847e-95	-1.11553	0.103	0.195	1.74809e-90	Auditory nerve root region
Apod	5.39192e-95	0.312058	0.85	0.822	2.1284e-90	Auditory nerve root region
Cnih2	9.55374e-95	-1.50571	0.065	0.147	3.77124e-90	Auditory nerve root region
Nnat	2.51013e-94	-1.26475	0.236	0.341	9.9085e-90	Auditory nerve root region
Tnnt1	4.5431e-94	-1.72582	0.065	0.145	1.79334e-89	Auditory nerve root region
Dclk1	1.02792e-93	-0.689154	0.205	0.316	4.05762e-89	Auditory nerve root region
Gabbr1	1.69602e-93	-0.465075	0.466	0.586	6.69486e-89	Auditory nerve root region
Gpr162	6.52682e-92	-0.605028	0.2	0.314	2.5764e-87	Auditory nerve root region
Plcxd2	1.65259e-91	-1.29707	0.076	0.16	6.52342e-87	Auditory nerve root region
Pak1	1.98674e-91	-0.491386	0.383	0.499	7.84248e-87	Auditory nerve root region
Kcnip4	7.43536e-91	-1.15543	0.195	0.295	2.93504e-86	Auditory nerve root region
Cdk8	8.67111e-91	0.255017	0.994	0.994	3.42284e-86	Auditory nerve root region
Map4	1.31691e-90	-0.328135	0.749	0.821	5.19837e-86	Auditory nerve root region
Sorl1	1.42486e-90	-0.495407	0.393	0.51	5.62451e-86	Auditory nerve root region
Adcy1	9.93465e-90	-0.652592	0.234	0.345	3.9216e-85	Auditory nerve root region
Rbfox3	1.26675e-89	-1.04107	0.141	0.237	5.00036e-85	Auditory nerve root region
Gphn	2.6009e-89	0.278661	0.96	0.957	1.02668e-84	Auditory nerve root region
Gp1bb	3.45468e-89	-0.413562	0.519	0.629	1.3637e-84	Auditory nerve root region
Pcsk2	8.76193e-89	-0.766164	0.205	0.31	3.45868e-84	Auditory nerve root region
Syndig1	1.32882e-88	-1.0262	0.162	0.258	5.2454e-84	Auditory nerve root region
D130009I18Rik	3.52966e-88	0.504276	0.601	0.537	1.3933e-83	Auditory nerve root region
Gpr158	1.17243e-87	-0.992709	0.12	0.213	4.62804e-83	Auditory nerve root region
Elmo1	2.61825e-87	-0.570659	0.258	0.37	1.03353e-82	Auditory nerve root region
Cadm3	7.07264e-87	-0.589319	0.309	0.421	2.79186e-82	Auditory nerve root region
Kctd12	3.4302e-86	-0.773778	0.209	0.312	1.35404e-81	Auditory nerve root region
Rab3c	3.02219e-85	-0.591695	0.27	0.378	1.19298e-80	Auditory nerve root region
Bod1l	5.19821e-85	-0.928517	0.134	0.227	2.05194e-80	Auditory nerve root region
Cyp46a1	1.0623e-83	-0.870721	0.169	0.265	4.19333e-79	Auditory nerve root region
Snca	3.19381e-83	-0.793818	0.163	0.259	1.26072e-78	Auditory nerve root region
C1qtnf4	4.12225e-83	-0.609738	0.323	0.427	1.62722e-78	Auditory nerve root region
Rab3b	6.33379e-82	-1.75233	0.069	0.143	2.5002e-77	Auditory nerve root region
Gm15564	8.91378e-82	0.449869	0.669	0.621	3.51862e-77	Auditory nerve root region
Celf2	1.58817e-81	-0.742637	0.18	0.278	6.26916e-77	Auditory nerve root region
Inpp4b	2.39841e-81	-1.08821	0.116	0.202	9.46746e-77	Auditory nerve root region
Caly	3.55189e-81	-0.842209	0.164	0.258	1.40207e-76	Auditory nerve root region
Ppp1r17	1.07967e-80	-1.74225	0.056	0.127	4.26191e-76	Auditory nerve root region
Plcb1	3.6276e-80	-0.799743	0.238	0.338	1.43196e-75	Auditory nerve root region
Camk4	1.07152e-79	-1.37229	0.075	0.151	4.22971e-75	Auditory nerve root region
Scn2b	1.12405e-79	-0.735199	0.152	0.246	4.43708e-75	Auditory nerve root region
Phyhip	1.35722e-79	-0.710095	0.127	0.219	5.35748e-75	Auditory nerve root region
Golga7b	2.04121e-79	-0.912433	0.096	0.179	8.05748e-75	Auditory nerve root region
mt-Nd6	2.09691e-79	0.413711	0.587	0.502	8.27735e-75	Auditory nerve root region
Mir124a-1hg	2.32872e-79	-0.571282	0.254	0.363	9.19241e-75	Auditory nerve root region
Dlgap1	3.13084e-79	-0.657931	0.298	0.402	1.23587e-74	Auditory nerve root region
Grin1	4.53497e-79	-0.533091	0.323	0.431	1.79013e-74	Auditory nerve root region
Sptbn2	7.83105e-79	-0.653585	0.258	0.361	3.09123e-74	Auditory nerve root region
Ncdn	8.91644e-78	-0.384612	0.471	0.585	3.51967e-73	Auditory nerve root region
Arrb1	2.12155e-77	-0.645432	0.22	0.32	8.37463e-73	Auditory nerve root region
Iltifb	7.87892e-77	-2.34711	0.024	0.081	3.11013e-72	Auditory nerve root region
Olfm1	7.94809e-77	-0.433088	0.487	0.585	3.13743e-72	Auditory nerve root region
Ralyl	1.68301e-76	-1.09958	0.11	0.192	6.64351e-72	Auditory nerve root region
Ano3	3.97381e-76	-1.33737	0.054	0.123	1.56862e-71	Auditory nerve root region
Ppp3ca	5.01049e-76	-0.502386	0.329	0.435	1.97784e-71	Auditory nerve root region
Ndrg2	8.08364e-76	-0.351251	0.767	0.828	3.19093e-71	Auditory nerve root region
Gabbr2	3.71758e-75	-0.810331	0.156	0.244	1.46748e-70	Auditory nerve root region
Fgf1	7.41816e-75	0.410505	0.621	0.555	2.92824e-70	Auditory nerve root region
Fbxw7	2.17176e-74	-0.658289	0.183	0.278	8.57279e-70	Auditory nerve root region
Cnksr2	5.85007e-74	-1.82711	0.04	0.102	2.30926e-69	Auditory nerve root region
Myt1l	1.48922e-73	-0.887823	0.133	0.217	5.87854e-69	Auditory nerve root region
Tagln3	3.89884e-73	-0.392965	0.475	0.572	1.53903e-68	Auditory nerve root region
Arpp21	8.63535e-73	-0.853488	0.162	0.249	3.40872e-68	Auditory nerve root region
Gria1	1.72543e-72	-1.64428	0.063	0.131	6.81095e-68	Auditory nerve root region
Syne1	1.9083e-72	-0.844947	0.174	0.262	7.53284e-68	Auditory nerve root region
Slc6a11	2.36223e-72	-0.549146	0.214	0.314	9.32467e-68	Auditory nerve root region
Asic2	3.41562e-72	-1.11079	0.176	0.263	1.34828e-67	Auditory nerve root region
Tnr	4.97665e-72	-0.726385	0.2	0.294	1.96448e-67	Auditory nerve root region
Pnmal2	5.93079e-72	-0.452671	0.331	0.439	2.34112e-67	Auditory nerve root region
Sparc	1.16189e-71	-0.267714	0.832	0.879	4.58644e-67	Auditory nerve root region
Unc80	1.83058e-71	-0.600581	0.227	0.325	7.22604e-67	Auditory nerve root region
Slc6a1	5.68385e-71	-0.412279	0.405	0.514	2.24364e-66	Auditory nerve root region
Unc5c	6.80232e-71	-0.96888	0.136	0.219	2.68515e-66	Auditory nerve root region
Kcnc2	1.17706e-70	-0.933675	0.124	0.205	4.64631e-66	Auditory nerve root region
Tmtc2	2.36656e-70	0.446711	0.565	0.501	9.34175e-66	Auditory nerve root region
Lmo4	6.94224e-69	-0.83314	0.152	0.236	2.74038e-64	Auditory nerve root region
Elmod1	1.54541e-68	-0.481343	0.287	0.389	6.10034e-64	Auditory nerve root region
Nptxr	2.05264e-68	-1.26826	0.058	0.123	8.10258e-64	Auditory nerve root region
Dkk3	2.35336e-68	0.891478	0.203	0.138	9.28964e-64	Auditory nerve root region
Nr2f2	2.66425e-68	-0.951803	0.093	0.167	1.05169e-63	Auditory nerve root region
Kif5a	8.46357e-68	-0.317677	0.582	0.683	3.34091e-63	Auditory nerve root region
Eps8l2	9.03179e-68	-1.37381	0.073	0.14	3.56521e-63	Auditory nerve root region
Stmn2	9.95542e-68	-0.283802	0.689	0.755	3.9298e-63	Auditory nerve root region
Sst	2.38989e-67	-0.893286	0.173	0.256	9.43385e-63	Auditory nerve root region
Btbd3	3.03782e-67	-0.550344	0.229	0.323	1.19915e-62	Auditory nerve root region
Snhg14	5.06736e-67	-0.890795	0.104	0.181	2.00029e-62	Auditory nerve root region
Nme7	5.34113e-67	0.359716	0.668	0.6	2.10836e-62	Auditory nerve root region
Pde1b	6.8372e-67	-0.753554	0.118	0.198	2.69892e-62	Auditory nerve root region
Dpysl4	1.39941e-66	-1.05936	0.069	0.136	5.52402e-62	Auditory nerve root region
Gm45774	4.17759e-66	0.409441	0.514	0.437	1.64906e-61	Auditory nerve root region
Lsamp	6.23128e-66	-0.407143	0.704	0.764	2.45974e-61	Auditory nerve root region
Dab1	1.23116e-65	-1.21493	0.111	0.185	4.85987e-61	Auditory nerve root region
Sncb	1.26002e-65	-0.251074	0.696	0.769	4.9738e-61	Auditory nerve root region
Grin2b	1.78842e-65	-1.34889	0.07	0.136	7.05962e-61	Auditory nerve root region
Ddx5	2.08781e-65	-0.326232	0.568	0.663	8.24144e-61	Auditory nerve root region
Gm42742	2.44031e-65	-1.23911	0.044	0.102	9.63286e-61	Auditory nerve root region
Fam155a	1.31487e-64	-0.55647	0.344	0.44	5.19033e-60	Auditory nerve root region
Adarb2	1.39641e-64	-1.49183	0.099	0.169	5.51218e-60	Auditory nerve root region
Chn2	1.73741e-64	-0.693011	0.204	0.292	6.85825e-60	Auditory nerve root region
Cbln4	2.07624e-64	0.745352	0.258	0.189	8.19575e-60	Auditory nerve root region
Adgrb3	2.89729e-64	-0.624561	0.304	0.394	1.14367e-59	Auditory nerve root region
Reln	7.04899e-64	-1.18364	0.095	0.165	2.78252e-59	Auditory nerve root region
Maf	8.26719e-64	0.542021	0.396	0.322	3.26339e-59	Auditory nerve root region
Dlgap4	8.95456e-64	-0.662279	0.21	0.299	3.53472e-59	Auditory nerve root region
Igfbp6	1.18421e-63	-1.16241	0.104	0.174	4.67455e-59	Auditory nerve root region
Baiap2	1.99896e-63	-1.19119	0.063	0.126	7.89068e-59	Auditory nerve root region
Galntl6	5.56557e-63	-1.43099	0.08	0.146	2.19695e-58	Auditory nerve root region
Cacna1g	6.06754e-63	-1.5348	0.034	0.088	2.3951e-58	Auditory nerve root region
Cadps2	1.75804e-62	-1.23473	0.11	0.181	6.93969e-58	Auditory nerve root region
Trim9	3.44399e-62	-0.709488	0.18	0.263	1.35948e-57	Auditory nerve root region
Sptb	6.90973e-62	-0.560634	0.174	0.26	2.72755e-57	Auditory nerve root region
Ppp3r1	1.06787e-61	-0.389953	0.33	0.431	4.21529e-57	Auditory nerve root region
Gm20458	1.28893e-61	0.413375	0.593	0.545	5.08793e-57	Auditory nerve root region
Fat2	1.64279e-61	-1.3848	0.053	0.111	6.48475e-57	Auditory nerve root region
Plch2	4.48211e-61	-1.16869	0.069	0.132	1.76927e-56	Auditory nerve root region
Neurod2	8.11712e-61	-0.915769	0.066	0.13	3.20415e-56	Auditory nerve root region
Pkib	1.8794e-60	-1.35018	0.044	0.099	7.41874e-56	Auditory nerve root region
Dgkh	2.60964e-60	-1.1772	0.073	0.136	1.03013e-55	Auditory nerve root region
Agt	1.26361e-59	-0.586605	0.208	0.293	4.98798e-55	Auditory nerve root region
Mical2	1.57493e-59	-0.640426	0.145	0.224	6.2169e-55	Auditory nerve root region
Camta2	2.13383e-59	-0.484215	0.25	0.344	8.42307e-55	Auditory nerve root region
Tenm2	3.57109e-59	-0.855739	0.126	0.199	1.40965e-54	Auditory nerve root region
Adam11	1.20097e-58	-0.564678	0.235	0.325	4.74073e-54	Auditory nerve root region
Nkain4	1.47554e-58	-1.05038	0.091	0.157	5.82456e-54	Auditory nerve root region
Slc25a18	1.48862e-58	-0.70653	0.175	0.256	5.87617e-54	Auditory nerve root region
Icmt	1.68464e-58	-0.713134	0.169	0.25	6.64994e-54	Auditory nerve root region
AI593442	1.79229e-58	-0.701894	0.16	0.239	7.0749e-54	Auditory nerve root region
Rapgef5	2.86712e-58	0.669074	0.306	0.239	1.13177e-53	Auditory nerve root region
Astn2	3.45165e-58	-0.792562	0.147	0.223	1.3625e-53	Auditory nerve root region
Syn1	3.5634e-58	-0.405697	0.331	0.429	1.40661e-53	Auditory nerve root region
Pdlim2	3.85319e-58	0.487568	0.483	0.425	1.52101e-53	Auditory nerve root region
Pcdhga1	1.86655e-57	-0.407682	0.328	0.422	7.36803e-53	Auditory nerve root region
Laptm4a	3.03792e-57	-0.378943	0.544	0.623	1.19919e-52	Auditory nerve root region
Gprasp1	4.16499e-57	-0.372981	0.378	0.475	1.64409e-52	Auditory nerve root region
Car7	4.50163e-57	-1.27891	0.045	0.098	1.77697e-52	Auditory nerve root region
Tunar	5.27249e-57	-1.15241	0.051	0.107	2.08126e-52	Auditory nerve root region
Gad2	6.16788e-57	-1.06471	0.081	0.143	2.43471e-52	Auditory nerve root region
Tshz2	6.19301e-57	-0.98941	0.097	0.163	2.44463e-52	Auditory nerve root region
Il22	8.38011e-57	-2.14343	0.028	0.074	3.30796e-52	Auditory nerve root region
Nlgn1	1.01324e-56	-0.590802	0.277	0.362	3.99966e-52	Auditory nerve root region
Shisa6	1.91951e-56	-1.11581	0.072	0.133	7.57708e-52	Auditory nerve root region
Thra	2.52582e-56	-0.323065	0.475	0.572	9.97042e-52	Auditory nerve root region
Medag	2.9424e-56	-1.09846	0.049	0.104	1.16148e-51	Auditory nerve root region
Shank2	3.57064e-56	-1.07798	0.093	0.157	1.40947e-51	Auditory nerve root region
Ppp1r14a	1.04675e-55	0.476046	0.486	0.427	4.13195e-51	Auditory nerve root region
Pde10a	1.31492e-55	-0.992011	0.103	0.169	5.19051e-51	Auditory nerve root region
Pitpna	1.98333e-55	0.254608	0.815	0.792	7.82898e-51	Auditory nerve root region
Cbarp	4.60418e-55	-0.497067	0.187	0.27	1.81745e-50	Auditory nerve root region
Psd3	9.94944e-55	-0.545584	0.164	0.243	3.92744e-50	Auditory nerve root region
Cacna2d1	1.66962e-54	-0.922509	0.105	0.171	6.59067e-50	Auditory nerve root region
Ly6h	1.93841e-54	-1.04982	0.062	0.119	7.65167e-50	Auditory nerve root region
Rasgrp1	2.15005e-54	-1.01876	0.071	0.13	8.48709e-50	Auditory nerve root region
Ly86	2.32424e-54	-0.713917	0.081	0.144	9.1747e-50	Auditory nerve root region
Stxbp5l	3.16231e-54	-1.07258	0.083	0.145	1.24829e-49	Auditory nerve root region
Dpp10	4.1153e-54	-0.730396	0.252	0.329	1.62447e-49	Auditory nerve root region
Pip5k1c	4.17759e-54	-0.531715	0.16	0.237	1.64906e-49	Auditory nerve root region
Aldoa	4.63099e-54	-0.362208	0.425	0.503	1.82804e-49	Auditory nerve root region
Mpp3	1.12339e-53	-0.938868	0.074	0.134	4.43446e-49	Auditory nerve root region
Cdh6	2.55518e-53	-0.967394	0.12	0.187	1.00863e-48	Auditory nerve root region
Lrrn2	3.27751e-53	-0.862344	0.092	0.156	1.29376e-48	Auditory nerve root region
Kcnab3	4.77792e-53	-0.549405	0.161	0.238	1.88604e-48	Auditory nerve root region
Cdk5r1	1.2921e-52	-0.620352	0.142	0.216	5.10043e-48	Auditory nerve root region
Cntn4	2.91463e-52	-0.83868	0.11	0.176	1.15052e-47	Auditory nerve root region
Syt4	3.0796e-52	-0.431078	0.26	0.347	1.21564e-47	Auditory nerve root region
Pbx1	5.61387e-52	-0.591356	0.177	0.254	2.21602e-47	Auditory nerve root region
Dgkz	6.18971e-52	-0.64866	0.1	0.166	2.44332e-47	Auditory nerve root region
6030419C18Rik	1.7253e-51	-0.855952	0.052	0.105	6.81044e-47	Auditory nerve root region
Fam19a1	5.38601e-51	-1.46587	0.052	0.103	2.12607e-46	Auditory nerve root region
Ptpn4	8.00113e-51	-0.631391	0.145	0.216	3.15837e-46	Auditory nerve root region
Capn10	5.8426e-50	-0.808085	0.103	0.166	2.30631e-45	Auditory nerve root region
Plppr4	1.73243e-49	-1.38873	0.033	0.078	6.83859e-45	Auditory nerve root region
Sez6l	2.26787e-49	-1.03635	0.065	0.119	8.9522e-45	Auditory nerve root region
[truncated: 35,434 more rows]
