# Supplementary material for: Cochlear nucleus spatial transcriptomes of normal and hearing loss mice reveal a critical role of Spp1 in bushy cells
Source: Cell Res. 2026 Apr 6;36(7):531–50. doi: 10.1038/s41422-026-01246-4 (PMC13287771; doi:10.1038/s41422-026-01246-4)
Supplement: Supplementary file 16 — Supplementary information, Table S2 [file 41422_2026_1246_MOESM16_ESM.xls]

## Sheet: Table S3
Stereo-seq definded cell type marker genes, related to Figure 2
gene	p_val	avg_log2FC	pct.1	pct.2	p_val_adj	cell type
Penk	0	2.528	0.571	0.091	0	Vertical cells
Slc6a5	0	1.50973	0.513	0.153	0	Vertical cells
Lamp5	0	1.25615	0.47	0.186	0	Vertical cells
Slc32a1	0	1.23724	0.394	0.117	0	Vertical cells
Serpini1	0	1.21189	0.373	0.12	0	Vertical cells
Snrpn	0	0.547767	0.71	0.49	0	Vertical cells
Nap1l5	0	0.599324	0.576	0.362	0	Vertical cells
Vamp1	0	0.541316	0.617	0.403	0	Vertical cells
Atp1a3	0	0.45706	0.819	0.605	0	Vertical cells
Cplx1	0	0.484434	0.808	0.599	0	Vertical cells
Meg3	0	0.542622	0.653	0.444	0	Vertical cells
Nrxn3	0	0.960609	0.418	0.211	0	Vertical cells
Zwint	0	0.540022	0.649	0.445	0	Vertical cells
Sncb	0	0.507557	0.589	0.388	0	Vertical cells
Nsf	0	0.556169	0.51	0.316	0	Vertical cells
Dnm1	2.44e-288	0.441825	0.619	0.425	7.85e-284	Vertical cells
Map1b	1.81e-247	0.391656	0.641	0.451	5.82e-243	Vertical cells
Atp1b1	0	0.536113	0.927	0.743	0	Vertical cells
Gm38393	0	0.576473	0.469	0.289	0	Vertical cells
Eno2	1.27e-241	0.405177	0.561	0.382	4.07e-237	Vertical cells
Nat8l	0	0.553915	0.442	0.266	0	Vertical cells
Scg2	1.99e-284	0.487451	0.444	0.269	6.39e-280	Vertical cells
Ttc3	2.14e-237	0.405796	0.546	0.372	6.87e-233	Vertical cells
Ywhag	1.06e-204	0.345282	0.608	0.434	3.39e-200	Vertical cells
Pcsk1n	4.29e-212	0.364015	0.63	0.458	1.38e-207	Vertical cells
Snap25	0	0.486956	0.92	0.753	0	Vertical cells
Rab3a	1.46e-194	0.302813	0.76	0.593	4.69e-190	Vertical cells
Tpi1	2.19e-176	0.295701	0.621	0.454	7.02e-172	Vertical cells
Mdh1	5.4e-222	0.330315	0.827	0.661	1.73e-217	Vertical cells
Syt2	0	0.617714	0.363	0.198	0	Vertical cells
Ncdn	1.59e-270	0.496171	0.4	0.238	5.1e-266	Vertical cells
Stxbp1	1.04e-167	0.272953	0.571	0.409	3.34e-163	Vertical cells
Resp18	0	0.871187	0.27	0.11	0	Vertical cells
Aldoa	2.23e-179	0.361181	0.554	0.394	7.15e-175	Vertical cells
Cend1	1.85e-183	0.332962	0.578	0.418	5.94e-179	Vertical cells
Bex2	3.25e-205	0.396207	0.526	0.368	1.04e-200	Vertical cells
Scn1b	2.81e-175	0.312194	0.56	0.402	9.03e-171	Vertical cells
Stmn3	9.58e-266	0.343823	0.894	0.739	3.08e-261	Vertical cells
Prkar1b	4.24e-267	0.535393	0.387	0.232	1.36e-262	Vertical cells
Peg3	0	0.672912	0.293	0.14	0	Vertical cells
Cabp1	0	0.615742	0.304	0.152	0	Vertical cells
Syn2	2.04e-268	0.477905	0.355	0.203	6.55e-264	Vertical cells
Nptn	7.06e-178	0.342214	0.492	0.341	2.27e-173	Vertical cells
Syp	1.47e-220	0.38895	0.392	0.242	4.72e-216	Vertical cells
Tecr	1.05e-166	0.314557	0.505	0.355	3.39e-162	Vertical cells
Camta1	4.35e-263	0.540421	0.359	0.209	1.4e-258	Vertical cells
Gp1bb	7.83e-200	0.373099	0.429	0.28	2.51e-195	Vertical cells
Atp6v1g2	3.51e-236	0.469877	0.385	0.237	1.13e-231	Vertical cells
Gnas	7.88e-158	0.276907	0.779	0.631	2.53e-153	Vertical cells
Tspyl4	1.57e-208	0.413497	0.403	0.257	5.05e-204	Vertical cells
Rgs7bp	0	0.652963	0.307	0.161	0	Vertical cells
Got1	1.44e-174	0.346241	0.475	0.329	4.61e-170	Vertical cells
Atp6v1b2	5.8e-181	0.343536	0.439	0.295	1.86e-176	Vertical cells
Kcnab2	5.93e-184	0.37297	0.421	0.277	1.9e-179	Vertical cells
Tubb2a	6.2e-150	0.292389	0.564	0.42	1.99e-145	Vertical cells
Cadps	4.54e-203	0.422773	0.403	0.26	1.46e-198	Vertical cells
Adarb1	4.28e-190	0.397185	0.416	0.273	1.37e-185	Vertical cells
Rasgrf1	0	0.651366	0.264	0.123	0	Vertical cells
Sv2a	1.08e-198	0.409339	0.383	0.243	3.45e-194	Vertical cells
Snap47	7.16e-165	0.322846	0.434	0.295	2.3e-160	Vertical cells
Atp6v1a	3.59e-173	0.336525	0.418	0.279	1.15e-168	Vertical cells
Elmo1	2.12e-300	0.549921	0.277	0.139	6.8e-296	Vertical cells
Dner	6.3e-189	0.419158	0.399	0.261	2.02e-184	Vertical cells
Usmg5	2.71e-137	0.281918	0.523	0.385	8.71e-133	Vertical cells
Tcf25	7.65e-154	0.323753	0.46	0.323	2.45e-149	Vertical cells
Kcna2	1.18e-267	0.558643	0.3	0.163	3.78e-263	Vertical cells
Slc25a4	1.22e-166	0.259168	0.879	0.744	3.92e-162	Vertical cells
Scg5	4.27e-166	0.352076	0.406	0.272	1.37e-161	Vertical cells
Gprasp1	2.91e-222	0.477787	0.32	0.188	9.34e-218	Vertical cells
Hsp90aa1	5.66e-124	0.256575	0.507	0.375	1.82e-119	Vertical cells
Glrb	2.28e-157	0.33182	0.404	0.273	7.32e-153	Vertical cells
Slc22a17	6.65e-152	0.340401	0.433	0.302	2.13e-147	Vertical cells
Ckmt1	1.55e-136	0.275363	0.42	0.291	4.97e-132	Vertical cells
Cyfip2	1.13e-180	0.388145	0.338	0.212	3.62e-176	Vertical cells
Disp2	2.69e-205	0.453952	0.305	0.179	8.64e-201	Vertical cells
Impact	6.2e-230	0.497228	0.279	0.154	1.99e-225	Vertical cells
Stx1b	4.9e-173	0.368069	0.337	0.212	1.57e-168	Vertical cells
Spock2	4.09e-138	0.3017	0.394	0.269	1.31e-133	Vertical cells
Pfn2	7.63e-122	0.261878	0.44	0.315	2.45e-117	Vertical cells
Eef1a2	2.88e-151	0.322655	0.367	0.243	9.25e-147	Vertical cells
Bend6	2.31e-197	0.474582	0.304	0.182	7.42e-193	Vertical cells
Pnmal2	5.79e-208	0.449835	0.282	0.161	1.86e-203	Vertical cells
Tagln3	1.12e-140	0.293219	0.371	0.251	3.59e-136	Vertical cells
Sult4a1	3.48e-130	0.300553	0.382	0.263	1.12e-125	Vertical cells
Kifap3	8.06e-130	0.289278	0.384	0.265	2.59e-125	Vertical cells
Lynx1	3.86e-187	0.438568	0.293	0.175	1.24e-182	Vertical cells
Kcnc1	4.56e-143	0.311016	0.348	0.23	1.47e-138	Vertical cells
Slc12a5	1.16e-158	0.363345	0.322	0.206	3.73e-154	Vertical cells
Dync1i1	2.09e-178	0.414041	0.288	0.172	6.73e-174	Vertical cells
Hspa4l	3.35e-169	0.397844	0.298	0.182	1.08e-164	Vertical cells
Map2	2.19e-143	0.32598	0.323	0.209	7.02e-139	Vertical cells
Faim2	1.43e-160	0.371349	0.3	0.186	4.6e-156	Vertical cells
Fkbp3	3.08e-127	0.316345	0.355	0.241	9.88e-123	Vertical cells
Ypel3	1.92e-120	0.276908	0.378	0.265	6.18e-116	Vertical cells
Pja2	1.42e-139	0.323987	0.319	0.208	4.56e-135	Vertical cells
Zcchc18	3.8e-160	0.369123	0.282	0.172	1.22e-155	Vertical cells
CT010467.1	3.57e-80	0.276088	0.517	0.409	1.15e-75	Vertical cells
Cct7	1.78e-112	0.265321	0.361	0.253	5.72e-108	Vertical cells
Tmem59l	1.21e-129	0.298602	0.309	0.203	3.87e-125	Vertical cells
Ina	1.23e-105	0.279161	0.367	0.261	3.95e-101	Vertical cells
Fndc5	5.38e-122	0.296991	0.315	0.21	1.73e-117	Vertical cells
Napb	2.53e-120	0.28654	0.315	0.21	8.12e-116	Vertical cells
Abat	1.43e-110	0.259534	0.333	0.229	4.59e-106	Vertical cells
Syn1	1.16e-153	0.338998	0.25	0.148	3.73e-149	Vertical cells
Rbfox1	1e-135	0.491929	0.292	0.19	3.23e-131	Vertical cells
Scoc	6.53e-116	0.277439	0.301	0.201	2.1e-111	Vertical cells
Bex3	2.01e-97	0.263705	0.363	0.263	6.44e-93	Vertical cells
Snap91	3.16e-117	0.302714	0.279	0.183	1.01e-112	Vertical cells
Grin1	1.13e-130	0.319804	0.256	0.16	3.64e-126	Vertical cells
Synj1	6.02e-115	0.305786	0.282	0.186	1.93e-110	Vertical cells
Nars	3.35e-106	0.264623	0.297	0.201	1.07e-101	Vertical cells
Trim37	1.33e-112	0.293301	0.276	0.181	4.27e-108	Vertical cells
Atp6v0a1	1.51e-111	0.256505	0.278	0.183	4.85e-107	Vertical cells
Pacsin1	8e-117	0.276435	0.269	0.175	2.57e-112	Vertical cells
Map7d2	1.46e-113	0.30988	0.273	0.179	4.7e-109	Vertical cells
Rnf14	6.07e-116	0.295659	0.265	0.171	1.95e-111	Vertical cells
Oxr1	1.01e-112	0.287245	0.264	0.171	3.26e-108	Vertical cells
Hspa12a	7.61e-122	0.347566	0.253	0.161	2.44e-117	Vertical cells
Atp6v1c1	8.48e-99	0.264778	0.296	0.204	2.72e-94	Vertical cells
Atp6v1d	4.42e-98	0.265103	0.296	0.204	1.42e-93	Vertical cells
Ppp3r1	2.81e-114	0.290536	0.257	0.166	9.02e-110	Vertical cells
AC121965.1	4.22e-102	0.290571	0.262	0.171	1.35e-97	Vertical cells
Plekhb2	6.29e-95	0.267763	0.282	0.194	2.02e-90	Vertical cells
Nkiras1	1.1e-84	0.258977	0.296	0.21	3.54e-80	Vertical cells
Camk2n2	3.85e-99	0.287514	0.252	0.167	1.24e-94	Vertical cells
Ly6c1	0	1.7933	0.396	0.132	0	Vascular endothelial cells
Cldn5	0	1.78259	0.277	0.057	0	Vascular endothelial cells
Itm2a	0	1.60268	0.307	0.093	0	Vascular endothelial cells
Igfbp7	0	1.4891	0.264	0.077	0	Vascular endothelial cells
Epas1	0	1.23199	0.338	0.156	0	Vascular endothelial cells
Bsg	0	0.99285	0.76	0.58	0	Vascular endothelial cells
Sparc	0	0.806997	0.646	0.475	0	Vascular endothelial cells
Slc2a1	0	1.05153	0.288	0.148	0	Vascular endothelial cells
Selenop	1.56e-249	0.653452	0.479	0.347	5.01e-245	Vascular endothelial cells
Atp1a2	1.75e-292	0.532423	0.72	0.604	5.63e-288	Vascular endothelial cells
Slc1a2	1.51e-215	0.548465	0.6	0.489	4.83e-211	Vascular endothelial cells
Ndrg2	2.7e-124	0.478344	0.499	0.412	8.67e-120	Vascular endothelial cells
Trim30a	1.68e-82	0.438944	0.399	0.326	5.4e-78	Vascular endothelial cells
Apoe	0	0.434192	0.91	0.84	0	Vascular endothelial cells
Mt2	5.82e-205	0.359379	0.823	0.755	1.87e-200	Vascular endothelial cells
Mt3	2.93e-151	0.335345	0.751	0.683	9.41e-147	Vascular endothelial cells
mt_Nd6	1.01e-81	0.588221	0.331	0.264	3.25e-77	Vascular endothelial cells
Kcnj10	8.83e-78	0.411842	0.441	0.374	2.83e-73	Vascular endothelial cells
Tlk1	2.33e-72	0.427545	0.399	0.333	7.48e-68	Vascular endothelial cells
Cst3	1.69e-205	0.401188	0.809	0.744	5.41e-201	Vascular endothelial cells
Tmsb4x	5.56e-266	0.456923	0.84	0.775	1.79e-261	Vascular endothelial cells
S100b	1.08e-66	0.269313	0.547	0.484	3.45e-62	Vascular endothelial cells
Aldoc	1.34e-163	0.375077	0.77	0.708	4.3e-159	Vascular endothelial cells
Ptn	2.59e-53	0.303955	0.357	0.296	8.31e-49	Vascular endothelial cells
Hps5	1.47e-72	0.54889	0.295	0.234	4.71e-68	Vascular endothelial cells
Sparcl1	3.45e-109	0.269963	0.839	0.778	1.11e-104	Vascular endothelial cells
Rpl38	9.06e-112	0.337148	0.69	0.63	2.91e-107	Vascular endothelial cells
Bc1	2.61e-80	0.459865	0.561	0.502	8.37e-76	Vascular endothelial cells
Rps19	5.11e-69	0.371287	0.496	0.437	1.64e-64	Vascular endothelial cells
Tsc22d1	1.34e-62	0.445695	0.312	0.253	4.32e-58	Vascular endothelial cells
Rpl13a	2.09e-87	0.363011	0.599	0.54	6.71e-83	Vascular endothelial cells
Gm45774	1.01e-65	0.48062	0.255	0.197	3.25e-61	Vascular endothelial cells
Rpl37a	1.12e-87	0.365745	0.585	0.527	3.6e-83	Vascular endothelial cells
Rps14	1.57e-87	0.401867	0.58	0.522	5.03e-83	Vascular endothelial cells
Spock2	4.74e-59	0.43995	0.329	0.272	1.52e-54	Vascular endothelial cells
Rps29	4.61e-79	0.347954	0.584	0.527	1.48e-74	Vascular endothelial cells
Rps12	3.57e-58	0.422415	0.359	0.303	1.15e-53	Vascular endothelial cells
Rps27	4.62e-76	0.354836	0.582	0.527	1.48e-71	Vascular endothelial cells
Rps23	3.56e-51	0.332067	0.434	0.38	1.14e-46	Vascular endothelial cells
Rpl41	1.44e-135	0.353628	0.76	0.708	4.62e-131	Vascular endothelial cells
Rps24	4.77e-61	0.330093	0.549	0.497	1.53e-56	Vascular endothelial cells
Rps20	3.84e-52	0.346506	0.433	0.381	1.23e-47	Vascular endothelial cells
Ppm1e	2.13e-56	0.509361	0.404	0.353	6.85e-52	Vascular endothelial cells
Rplp1	1.29e-83	0.330578	0.666	0.616	4.13e-79	Vascular endothelial cells
Rpl9	1.29e-55	0.321307	0.531	0.481	4.13e-51	Vascular endothelial cells
Prkch	3.13e-47	0.449509	0.273	0.224	1.01e-42	Vascular endothelial cells
Rpl31	3.36e-45	0.337374	0.43	0.381	1.08e-40	Vascular endothelial cells
Gm48825	3.32e-39	0.321141	0.284	0.235	1.07e-34	Vascular endothelial cells
Aqp4	9.94e-37	0.266036	0.337	0.289	3.19e-32	Vascular endothelial cells
Pdss2	1.2e-47	0.415857	0.273	0.225	3.87e-43	Vascular endothelial cells
Aldh1a1	1.11e-39	0.339647	0.267	0.22	3.55e-35	Vascular endothelial cells
Rpl21	1.95e-45	0.308268	0.443	0.396	6.26e-41	Vascular endothelial cells
Rpl26	9.87e-53	0.303713	0.548	0.502	3.17e-48	Vascular endothelial cells
Clu	3.7e-46	0.265059	0.516	0.47	1.19e-41	Vascular endothelial cells
Gm10076	4.27e-39	0.291119	0.343	0.297	1.37e-34	Vascular endothelial cells
Pla2g7	5.11e-39	0.280869	0.421	0.375	1.64e-34	Vascular endothelial cells
Prkca	5.05e-36	0.311801	0.361	0.315	1.62e-31	Vascular endothelial cells
Tmsb10	3.32e-34	0.292094	0.304	0.259	1.07e-29	Vascular endothelial cells
Sptbn1	6.2e-43	0.386743	0.388	0.344	1.99e-38	Vascular endothelial cells
Tpt1	1.07e-48	0.343418	0.502	0.458	3.43e-44	Vascular endothelial cells
Fau	9.32e-42	0.311999	0.475	0.432	2.99e-37	Vascular endothelial cells
Rpl9_ps6	1.4e-38	0.310674	0.36	0.317	4.51e-34	Vascular endothelial cells
Rps21	1.16e-39	0.273507	0.519	0.477	3.72e-35	Vascular endothelial cells
Rps16	6.52e-34	0.329274	0.324	0.282	2.09e-29	Vascular endothelial cells
Rpl35a	1.49e-36	0.311604	0.424	0.382	4.79e-32	Vascular endothelial cells
Rpl13	1.15e-33	0.286746	0.407	0.365	3.69e-29	Vascular endothelial cells
Rps27a	1.96e-37	0.303482	0.453	0.412	6.31e-33	Vascular endothelial cells
Rpl34	3.91e-37	0.317145	0.431	0.39	1.26e-32	Vascular endothelial cells
mt_Nd5	4.02e-36	0.314441	0.41	0.37	1.29e-31	Vascular endothelial cells
Rps17	3.69e-35	0.27631	0.483	0.443	1.19e-30	Vascular endothelial cells
Rpl30	8.86e-35	0.308073	0.417	0.377	2.85e-30	Vascular endothelial cells
Rpl37	8.72e-54	0.306844	0.567	0.527	2.8e-49	Vascular endothelial cells
Atox1	7.14e-37	0.345483	0.423	0.384	2.29e-32	Vascular endothelial cells
Plekhb1	2.57e-32	0.281994	0.413	0.374	8.26e-28	Vascular endothelial cells
Ttyh1	2.04e-28	0.278179	0.362	0.323	6.55e-24	Vascular endothelial cells
Ntsr2	8.22e-27	0.268239	0.284	0.245	2.64e-22	Vascular endothelial cells
mt_Co1	3.2e-87	0.277268	0.749	0.711	1.03e-82	Vascular endothelial cells
Rps10	1.25e-30	0.258786	0.447	0.409	4.01e-26	Vascular endothelial cells
Afm	1.8e-27	0.308725	0.262	0.224	5.79e-23	Vascular endothelial cells
Gm10073	4.05e-34	0.303609	0.351	0.313	1.3e-29	Vascular endothelial cells
mt_Nd2	2.72e-127	0.256086	0.881	0.844	8.74e-123	Vascular endothelial cells
Rps2	1.36e-26	0.299768	0.328	0.291	4.37e-22	Vascular endothelial cells
Rpl18a	4.9e-30	0.28317	0.417	0.38	1.57e-25	Vascular endothelial cells
Rps4x	5.69e-26	0.303191	0.298	0.261	1.83e-21	Vascular endothelial cells
Prdx6	5.19e-24	0.270695	0.338	0.302	1.67e-19	Vascular endothelial cells
Rps27rt	5.86e-29	0.324409	0.25	0.214	1.88e-24	Vascular endothelial cells
Rpl17	1.35e-32	0.254309	0.523	0.489	4.33e-28	Vascular endothelial cells
Rps15	7.18e-31	0.294871	0.45	0.416	2.3e-26	Vascular endothelial cells
Rpl36	1.81e-31	0.253462	0.491	0.457	5.8e-27	Vascular endothelial cells
Rps15a	2.27e-26	0.26463	0.4	0.367	7.28e-22	Vascular endothelial cells
Myl6	4.13e-23	0.266111	0.39	0.357	1.33e-18	Vascular endothelial cells
Rpl27a	1.74e-21	0.269504	0.265	0.232	5.59e-17	Vascular endothelial cells
Gm15976	7.72e-20	0.275197	0.255	0.222	2.48e-15	Vascular endothelial cells
Gm2000	7.72e-27	0.292154	0.373	0.34	2.48e-22	Vascular endothelial cells
Rps9	1.16e-24	0.251839	0.431	0.398	3.72e-20	Vascular endothelial cells
Mt1	0	0.373491	0.951	0.918	0	Vascular endothelial cells
Mbp	1.09e-223	0.327049	0.945	0.912	3.49e-219	Vascular endothelial cells
Fth1	1.2e-185	0.256642	0.948	0.915	3.86e-181	Vascular endothelial cells
Rpl36a	8.88e-23	0.295172	0.327	0.295	2.85e-18	Vascular endothelial cells
Rpl32	3.27e-25	0.261015	0.44	0.41	1.05e-20	Vascular endothelial cells
Rpl11	1.46e-26	0.261973	0.472	0.442	4.69e-22	Vascular endothelial cells
Reps2	8.31e-21	0.307751	0.277	0.248	2.67e-16	Vascular endothelial cells
Rps5	7.12e-22	0.276438	0.415	0.386	2.28e-17	Vascular endothelial cells
Rps11	9.67e-20	0.29509	0.352	0.324	3.1e-15	Vascular endothelial cells
Rplp0	1.97e-19	0.265615	0.386	0.359	6.33e-15	Vascular endothelial cells
Rps18	2.44e-20	0.251726	0.414	0.387	7.84e-16	Vascular endothelial cells
mt_Nd1	6.88e-218	0.28732	0.951	0.929	2.21e-213	Vascular endothelial cells
mt_Nd4	1.26e-245	0.299635	0.956	0.935	4.04e-241	Vascular endothelial cells
mt_Cytb	5.76e-259	0.29661	0.955	0.935	1.85e-254	Vascular endothelial cells
Sln	0	2.54958	0.375	0.033	0	Unipolar brush cells
Calb2	0	1.93542	0.424	0.137	0	Unipolar brush cells
Snca	0	1.79354	0.387	0.101	0	Unipolar brush cells
Nnat	0	0.853678	0.379	0.18	0	Unipolar brush cells
Scg2	0	0.920682	0.462	0.271	0	Unipolar brush cells
Penk	0	1.19955	0.295	0.106	0	Unipolar brush cells
Gria2	0	1.22864	0.354	0.168	0	Unipolar brush cells
Negr1	0	1.4324	0.309	0.134	0	Unipolar brush cells
mt_Rnr2	3.76e-125	0.448154	0.533	0.39	1.21e-120	Unipolar brush cells
CT010467.1	4.75e-87	0.286158	0.551	0.41	1.52e-82	Unipolar brush cells
Kcnd2	1.56e-212	0.951917	0.296	0.16	5.02e-208	Unipolar brush cells
mt_Tv	1.01e-149	0.608224	0.378	0.243	3.25e-145	Unipolar brush cells
mt_Rnr1	3.33e-105	0.442085	0.443	0.315	1.07e-100	Unipolar brush cells
Zic1	1.84e-145	0.570717	0.329	0.204	5.91e-141	Unipolar brush cells
Fgf14	1.72e-202	1.09159	0.263	0.138	5.54e-198	Unipolar brush cells
Aldoa	2.29e-64	0.27112	0.51	0.398	7.36e-60	Unipolar brush cells
Chgb	4.33e-110	0.561987	0.394	0.283	1.39e-105	Unipolar brush cells
Meg3	5.93e-87	0.379785	0.555	0.45	1.9e-82	Unipolar brush cells
Fam155a	1.66e-127	1.32802	0.294	0.191	5.34e-123	Unipolar brush cells
mt_Tp	7.61e-92	0.45151	0.275	0.177	2.44e-87	Unipolar brush cells
Kirrel3	1.57e-90	0.760958	0.261	0.174	5.03e-86	Unipolar brush cells
Nrep	2.19e-87	0.616028	0.262	0.175	7.02e-83	Unipolar brush cells
Vamp2	1.65e-63	0.408696	0.346	0.262	5.31e-59	Unipolar brush cells
App	7.42e-74	0.414532	0.575	0.493	2.38e-69	Unipolar brush cells
Syn2	4.65e-55	0.511013	0.278	0.207	1.49e-50	Unipolar brush cells
Cntnap2	1.15e-53	0.471084	0.267	0.197	3.7e-49	Unipolar brush cells
Sncb	2.01e-44	0.343432	0.462	0.394	6.45e-40	Unipolar brush cells
Gpm6a	7.19e-33	0.310871	0.272	0.215	2.31e-28	Unipolar brush cells
Nap1l5	6.54e-32	0.302789	0.425	0.369	2.1e-27	Unipolar brush cells
Klc1	6.95e-36	0.268773	0.591	0.536	2.23e-31	Unipolar brush cells
Ank3	5.12e-32	0.374066	0.281	0.227	1.64e-27	Unipolar brush cells
Dpysl2	1.38e-27	0.28155	0.391	0.34	4.44e-23	Unipolar brush cells
Olfm1	5.62e-26	0.289731	0.325	0.274	1.8e-21	Unipolar brush cells
Ncdn	4.59e-27	0.336084	0.292	0.243	1.47e-22	Unipolar brush cells
Nrxn1	3.01e-22	0.253501	0.345	0.3	9.65e-18	Unipolar brush cells
Fndc5	1.39e-22	0.324857	0.257	0.214	4.46e-18	Unipolar brush cells
Atp6v1g2	5.7e-18	0.289821	0.28	0.242	1.83e-13	Unipolar brush cells
Mrfap1	6.02e-14	0.266906	0.279	0.247	1.93e-09	Unipolar brush cells
Adarb1	7.91e-14	0.278534	0.308	0.279	2.54e-09	Unipolar brush cells
Prkar1b	1.18e-07	0.250933	0.257	0.238	0.00377295	Unipolar brush cells
Cntn5	0	2.76116	0.394	0.065	0	T-stellate cells
Rbfox1	0	1.73461	0.495	0.167	0	T-stellate cells
Meg3	0	1.0663	0.743	0.427	0	T-stellate cells
Nefm	0	0.704683	0.781	0.47	0	T-stellate cells
Map1b	0	0.706564	0.731	0.434	0	T-stellate cells
C1ql1	0	1.35707	0.421	0.126	0	T-stellate cells
Nefh	0	0.556714	0.645	0.379	0	T-stellate cells
Uchl1	0	0.628397	0.744	0.485	0	T-stellate cells
Lrrc4c	0	1.77031	0.383	0.125	0	T-stellate cells
Nefl	0	0.451378	0.76	0.505	0	T-stellate cells
Cadps	0	0.742781	0.496	0.245	0	T-stellate cells
Snhg11	0	0.524772	0.769	0.525	0	T-stellate cells
Cd44	0	0.594269	0.751	0.508	0	T-stellate cells
Gm19951	0	0.438657	0.707	0.464	0	T-stellate cells
Tubb3	0	0.482112	0.577	0.341	0	T-stellate cells
Elavl4	0	0.919821	0.366	0.134	0	T-stellate cells
Vamp1	0	0.408866	0.625	0.393	0	T-stellate cells
Lsamp	0	0.536846	0.629	0.4	0	T-stellate cells
Gm15564	0	0.489957	0.546	0.321	0	T-stellate cells
Cmss1	0	0.426016	0.808	0.586	0	T-stellate cells
Nrg3	0	1.17262	0.363	0.142	0	T-stellate cells
Stxbp1	0	0.340969	0.618	0.397	0	T-stellate cells
Dst	0	0.534007	0.495	0.278	0	T-stellate cells
Ywhag	0	0.31581	0.638	0.423	0	T-stellate cells
Ttc3	0	0.39394	0.576	0.361	0	T-stellate cells
Pcp4l1	0	0.376876	0.605	0.391	0	T-stellate cells
Zwint	0	0.335438	0.648	0.436	0	T-stellate cells
Atp1a3	0	0.31308	0.808	0.597	0	T-stellate cells
Klc1	0	0.28329	0.729	0.52	0	T-stellate cells
Pvalb	0	0.633737	0.891	0.684	0	T-stellate cells
Nsf	0	0.408194	0.514	0.308	0	T-stellate cells
Rab6b	0	0.381501	0.535	0.329	0	T-stellate cells
Tuba1b	0	0.332231	0.645	0.439	0	T-stellate cells
Snrpn	0	0.330807	0.689	0.483	0	T-stellate cells
Ptprd	0	1.18214	0.397	0.192	0	T-stellate cells
Vsnl1	0	0.395522	0.477	0.273	0	T-stellate cells
Hsp90aa1	0	0.325847	0.567	0.363	0	T-stellate cells
Sphkap	0	0.587315	0.388	0.185	0	T-stellate cells
Chga	0	0.465583	0.456	0.253	0	T-stellate cells
Ckmt1	0	0.419764	0.483	0.28	0	T-stellate cells
Cend1	0	0.297902	0.609	0.408	0	T-stellate cells
Gm38393	0	0.4546	0.48	0.279	0	T-stellate cells
Ndrg4	0	0.384249	0.843	0.642	0	T-stellate cells
Rcan2	0	0.488176	0.426	0.226	0	T-stellate cells
Rap1gds1	0	0.430748	0.486	0.287	0	T-stellate cells
Spp1	0	0.453695	0.493	0.296	0	T-stellate cells
Trnp1	0	0.403956	0.44	0.244	0	T-stellate cells
Map1a	0	0.356816	0.509	0.313	0	T-stellate cells
Got1	0	0.348428	0.515	0.319	0	T-stellate cells
Dner	0	0.506282	0.445	0.25	0	T-stellate cells
Sptan1	0	0.425401	0.459	0.264	0	T-stellate cells
Slc17a6	0	0.609719	0.358	0.163	0	T-stellate cells
Gm26561	0	0.633287	0.841	0.647	0	T-stellate cells
Miat	0	1.03747	0.276	0.083	0	T-stellate cells
Atpif1	0	0.299017	0.615	0.422	0	T-stellate cells
Fgf12	0	1.03006	0.335	0.143	0	T-stellate cells
Slc17a7	0	0.327657	0.437	0.245	0	T-stellate cells
Ina	0	0.425283	0.44	0.249	0	T-stellate cells
Cplx1	0	0.276217	0.782	0.592	0	T-stellate cells
Hs6st3	0	1.54264	0.252	0.062	0	T-stellate cells
Gabarapl1	0	0.302164	0.512	0.323	0	T-stellate cells
Tmem229b	0	0.571362	0.359	0.17	0	T-stellate cells
Kcnc1	0	0.411541	0.405	0.219	0	T-stellate cells
Dpp6	0	0.836171	0.321	0.135	0	T-stellate cells
Maf	0	0.757601	0.3	0.115	0	T-stellate cells
Acly	0	0.551413	0.362	0.177	0	T-stellate cells
Mdh1	0	0.387842	0.837	0.653	0	T-stellate cells
Rufy3	0	0.426607	0.403	0.22	0	T-stellate cells
Opcml	0	1.22421	0.314	0.132	0	T-stellate cells
Pcdh9	0	0.406706	0.471	0.289	0	T-stellate cells
Syt2	0	0.525639	0.371	0.19	0	T-stellate cells
Camk1d	0	0.516045	0.855	0.675	0	T-stellate cells
Malat1	0	0.642546	0.834	0.655	0	T-stellate cells
Tubb5	0	0.329948	0.48	0.302	0	T-stellate cells
Rab6a	0	0.329785	0.47	0.294	0	T-stellate cells
Cltc	0	0.251763	0.494	0.318	0	T-stellate cells
Kcnab1	0	0.585018	0.335	0.16	0	T-stellate cells
Msi2	0	0.563703	0.356	0.181	0	T-stellate cells
Napb	0	0.416765	0.375	0.2	0	T-stellate cells
Gphn	0	0.49982	0.913	0.74	0	T-stellate cells
Atp1b1	0	0.321201	0.909	0.736	0	T-stellate cells
Ank1	0	0.543407	0.32	0.147	0	T-stellate cells
Myo5a	0	0.386083	0.377	0.205	0	T-stellate cells
Scn4b	0	0.517295	0.335	0.164	0	T-stellate cells
Sult4a1	0	0.310542	0.425	0.254	0	T-stellate cells
Mpc2	0	0.288648	0.484	0.313	0	T-stellate cells
Mgst3	0	0.346543	0.462	0.292	0	T-stellate cells
Atp6v1b2	0	0.258017	0.457	0.287	0	T-stellate cells
Esrrg	0	0.757612	0.317	0.147	0	T-stellate cells
Lrp1b	0	0.755671	0.361	0.191	0	T-stellate cells
Cntnap2	0	0.529107	0.354	0.185	0	T-stellate cells
Hcn1	0	0.784363	0.29	0.123	0	T-stellate cells
Il31ra	0	0.351018	0.77	0.605	0	T-stellate cells
Pitpna	0	0.28864	0.572	0.407	0	T-stellate cells
Syp	0	0.266635	0.398	0.235	0	T-stellate cells
Adam23	0	0.65242	0.29	0.127	0	T-stellate cells
Lamp5	0	0.427558	0.347	0.184	0	T-stellate cells
Adarb1	0	0.277571	0.429	0.266	0	T-stellate cells
Stmn3	0	0.345019	0.894	0.732	0	T-stellate cells
Ldhb	0	0.426275	0.89	0.729	0	T-stellate cells
Cd24a	0	0.292733	0.425	0.265	0	T-stellate cells
Lars2	0	0.554582	0.925	0.766	0	T-stellate cells
Sh3gl2	0	0.284373	0.401	0.242	0	T-stellate cells
Lgi2	0	0.469543	0.32	0.161	0	T-stellate cells
Magi2	0	0.702027	0.316	0.158	0	T-stellate cells
Nat8l	0	0.259246	0.417	0.26	0	T-stellate cells
Ank2	0	0.267823	0.452	0.296	0	T-stellate cells
Elavl2	0	0.592811	0.273	0.118	0	T-stellate cells
Fam155a	0	0.517579	0.336	0.181	0	T-stellate cells
Snap25	0	0.332131	0.902	0.747	0	T-stellate cells
Sucla2	0	0.300895	0.361	0.208	0	T-stellate cells
Stac2	0	0.512133	0.285	0.132	0	T-stellate cells
Mapk10	0	0.397867	0.344	0.191	0	T-stellate cells
Peak1	0	0.450892	0.283	0.131	0	T-stellate cells
Bend6	0	0.387164	0.325	0.174	0	T-stellate cells
Pcdh7	0	0.702648	0.269	0.119	0	T-stellate cells
Snap91	0	0.355142	0.324	0.174	0	T-stellate cells
Mllt11	0	0.288741	0.368	0.219	0	T-stellate cells
Pja2	0	0.318218	0.35	0.201	0	T-stellate cells
Trim2	0	0.311072	0.342	0.195	0	T-stellate cells
Map7d2	0	0.356618	0.318	0.171	0	T-stellate cells
Cadm2	0	0.535195	0.323	0.177	0	T-stellate cells
Sema7a	0	0.293508	0.332	0.187	0	T-stellate cells
Trim37	0	0.360565	0.317	0.173	0	T-stellate cells
Ttll7	0	0.310857	0.333	0.189	0	T-stellate cells
Scn1a	0	0.575645	0.25	0.107	0	T-stellate cells
Auh	0	0.337174	0.324	0.181	0	T-stellate cells
Slc6a17	0	0.303679	0.319	0.177	0	T-stellate cells
Camta1	0	0.397837	0.346	0.204	0	T-stellate cells
Pacsin1	0	0.289314	0.305	0.167	0	T-stellate cells
Ap1s2	0	0.392891	0.268	0.131	0	T-stellate cells
Nars	0	0.275705	0.331	0.194	0	T-stellate cells
Cds1	0	0.37128	0.292	0.156	0	T-stellate cells
Apba1	0	0.529174	0.258	0.123	0	T-stellate cells
Arhgap44	0	0.323007	0.299	0.164	0	T-stellate cells
Auts2	0	0.767397	0.286	0.153	0	T-stellate cells
Dnm3	0	0.381594	0.265	0.134	0	T-stellate cells
Kif5c	0	0.305622	0.306	0.175	0	T-stellate cells
Rit2	0	0.370742	0.277	0.147	0	T-stellate cells
Scn8a	0	0.395705	0.266	0.137	0	T-stellate cells
Stip1	0	0.278897	0.306	0.177	0	T-stellate cells
Synj1	0	0.263971	0.308	0.179	0	T-stellate cells
Nlgn1	0	0.383076	0.269	0.142	0	T-stellate cells
Rap1gap2	0	0.32029	0.278	0.151	0	T-stellate cells
Lynx1	0	0.267761	0.296	0.169	0	T-stellate cells
Strbp	0	0.307001	0.281	0.155	0	T-stellate cells
Iscu	0	0.319255	0.273	0.148	0	T-stellate cells
Habp4	0	0.306088	0.274	0.149	0	T-stellate cells
Atf2	0	0.299742	0.26	0.135	0	T-stellate cells
Ntm	0	0.398364	0.294	0.169	0	T-stellate cells
Epdr1	0	0.25367	0.304	0.18	0	T-stellate cells
Aak1	0	0.260478	0.29	0.166	0	T-stellate cells
Rangap1	0	0.255695	0.285	0.162	0	T-stellate cells
Peg3	0	0.315749	0.258	0.137	0	T-stellate cells
Dync1i1	0	0.288096	0.288	0.167	0	T-stellate cells
Atp6v1h	0	0.261651	0.277	0.157	0	T-stellate cells
Hspa12a	0	0.27522	0.274	0.155	0	T-stellate cells
Rell2	0	0.267876	0.275	0.156	0	T-stellate cells
Gria4	0	0.358955	0.279	0.161	0	T-stellate cells
Amph	0	0.266908	0.259	0.144	0	T-stellate cells
Zc3h7a	1.83e-256	0.69741	0.41	0.312	5.87e-252	T-stellate cells
Nme7	5.2e-185	0.438695	0.399	0.306	1.67e-180	T-stellate cells
Gm26917	5.17e-155	0.37656	0.305	0.213	1.66e-150	T-stellate cells
Gm26825	8.25e-111	0.262729	0.312	0.239	2.65e-106	T-stellate cells
Cdk8	0	0.324017	0.979	0.906	0	T-stellate cells
Gm42418	0	0.545726	1	0.998	0	T-stellate cells
9630013A20Rik	0	3.7168	0.714	0.024	0	Oligodendrocyte_2
Nfasc	0	2.45897	0.738	0.223	0	Oligodendrocyte_2
Sirt2	0	1.93608	0.7	0.257	0	Oligodendrocyte_2
Tspan2	0	1.69543	0.64	0.23	0	Oligodendrocyte_2
Pcdh17	0	2.4094	0.457	0.051	0	Oligodendrocyte_2
Sema4d	0	2.10872	0.475	0.074	0	Oligodendrocyte_2
Cldn11	0	1.46225	0.814	0.419	0	Oligodendrocyte_2
Cnp	0	1.52292	0.845	0.462	0	Oligodendrocyte_2
Mag	0	1.734	0.884	0.53	0	Oligodendrocyte_2
Marcks	0	1.73383	0.493	0.15	0	Oligodendrocyte_2
Arpc1b	0	1.83662	0.392	0.067	0	Oligodendrocyte_2
Pllp	3.81e-260	1.24057	0.521	0.203	1.22e-255	Oligodendrocyte_2
Ugt8a	2.67e-261	1.34142	0.514	0.199	8.58e-257	Oligodendrocyte_2
Olig1	3.01e-231	1.24927	0.526	0.224	9.66e-227	Oligodendrocyte_2
Qk	2.72e-183	1.09902	0.624	0.327	8.72e-179	Oligodendrocyte_2
Tmeff2	3.61e-278	1.72524	0.406	0.129	1.16e-273	Oligodendrocyte_2
Kndc1	6.79e-234	1.36853	0.435	0.158	2.18e-229	Oligodendrocyte_2
Slc44a1	1.5e-245	1.31243	0.41	0.14	4.8e-241	Oligodendrocyte_2
Tsc22d4	1.66e-159	1.06665	0.56	0.296	5.32e-155	Oligodendrocyte_2
Grb14	1.28e-237	1.52657	0.412	0.148	4.11e-233	Oligodendrocyte_2
Reep5	1.61e-148	1.00032	0.619	0.356	5.17e-144	Oligodendrocyte_2
Secisbp2l	3.03e-261	1.44164	0.365	0.111	9.74e-257	Oligodendrocyte_2
Ctsl	5.29e-188	1.19155	0.4	0.156	1.7e-183	Oligodendrocyte_2
Tmem163	0	1.56289	0.316	0.075	0	Oligodendrocyte_2
Taldo1	3.59e-124	0.861858	0.463	0.233	1.15e-119	Oligodendrocyte_2
Sema6a	0	1.64128	0.278	0.049	0	Oligodendrocyte_2
Marcksl1	6.53e-218	1.21101	0.332	0.103	2.1e-213	Oligodendrocyte_2
Tppp	1.22e-170	1.08317	0.37	0.142	3.92e-166	Oligodendrocyte_2
Tmem141	0	1.45918	0.289	0.061	0	Oligodendrocyte_2
Mog	5.43e-121	0.971606	0.484	0.257	1.74e-116	Oligodendrocyte_2
Enpp2	8.12e-116	0.923084	0.478	0.251	2.61e-111	Oligodendrocyte_2
Rap1a	1.45e-187	1.13664	0.331	0.113	4.67e-183	Oligodendrocyte_2
Opalin	6.07e-225	1.47735	0.313	0.095	1.95e-220	Oligodendrocyte_2
Cntn1	1.12e-97	0.916907	0.492	0.282	3.6e-93	Oligodendrocyte_2
Fscn1	2.16e-181	1.08981	0.312	0.104	6.92e-177	Oligodendrocyte_2
Ubl3	5.3e-100	0.913656	0.468	0.26	1.7e-95	Oligodendrocyte_2
Plekha1	2.93e-278	1.38363	0.27	0.063	9.42e-274	Oligodendrocyte_2
Slc12a2	3.63e-149	1.0368	0.335	0.128	1.17e-144	Oligodendrocyte_2
Gjc2	2.12e-230	1.22687	0.278	0.075	6.8e-226	Oligodendrocyte_2
Cd81	5.88e-119	0.78426	0.765	0.562	1.89e-114	Oligodendrocyte_2
Ank3	7.02e-105	1.2274	0.428	0.227	2.25e-100	Oligodendrocyte_2
Sh3gl3	1.04e-299	1.3664	0.252	0.053	3.32e-295	Oligodendrocyte_2
Syt11	1.55e-86	0.736416	0.686	0.491	4.98e-82	Oligodendrocyte_2
Frmd4a	5.15e-134	1.84411	0.323	0.133	1.65e-129	Oligodendrocyte_2
Rap2a	2.47e-206	1.17137	0.262	0.073	7.92e-202	Oligodendrocyte_2
Gamt	6.51e-159	1.03396	0.289	0.1	2.09e-154	Oligodendrocyte_2
Ptma	1.85e-59	0.459095	0.514	0.326	5.95e-55	Oligodendrocyte_2
Gltp	2e-161	1.08222	0.282	0.094	6.43e-157	Oligodendrocyte_2
Gnb2	3.97e-86	0.80939	0.411	0.224	1.28e-81	Oligodendrocyte_2
Rnd2	7.84e-101	1.00551	0.364	0.179	2.52e-96	Oligodendrocyte_2
Pcyt2	2.75e-111	0.948435	0.327	0.144	8.81e-107	Oligodendrocyte_2
Eml1	2.6e-169	1.1484	0.266	0.084	8.35e-165	Oligodendrocyte_2
Add1	1.74e-123	1.03429	0.3	0.119	5.59e-119	Oligodendrocyte_2
Ddr1	2.81e-145	0.939627	0.273	0.094	9.04e-141	Oligodendrocyte_2
Pcdh9	3.33e-70	1.13831	0.479	0.302	1.07e-65	Oligodendrocyte_2
Gng12	3.32e-168	1.04048	0.252	0.077	1.06e-163	Oligodendrocyte_2
Arpc1a	3.91e-87	0.892474	0.353	0.18	1.25e-82	Oligodendrocyte_2
Hmgcs1	2.86e-65	0.661689	0.438	0.266	9.19e-61	Oligodendrocyte_2
Ywhaq	1.42e-60	0.607794	0.464	0.293	4.55e-56	Oligodendrocyte_2
Fabp5	9.49e-70	0.700584	0.394	0.223	3.05e-65	Oligodendrocyte_2
Cmtm5	2.19e-68	0.645196	0.395	0.225	7.04e-64	Oligodendrocyte_2
Aplp1	8.62e-52	0.461507	0.623	0.453	2.77e-47	Oligodendrocyte_2
Cryab	3.21e-56	0.541842	0.484	0.315	1.03e-51	Oligodendrocyte_2
Mobp	3.26e-164	0.824258	0.897	0.729	1.05e-159	Oligodendrocyte_2
Anks1b	2.2e-60	0.662132	0.478	0.31	7.08e-56	Oligodendrocyte_2
Nkain2	2.57e-55	0.920298	0.554	0.387	8.25e-51	Oligodendrocyte_2
Cyb5a	1.58e-92	0.861262	0.293	0.132	5.06e-88	Oligodendrocyte_2
H2afj	6.5e-76	0.775826	0.327	0.167	2.09e-71	Oligodendrocyte_2
Elavl3	4.12e-68	0.635387	0.325	0.167	1.32e-63	Oligodendrocyte_2
Aatk	7.42e-85	0.841852	0.292	0.134	2.38e-80	Oligodendrocyte_2
Fyn	1.61e-109	1.03601	0.255	0.099	5.17e-105	Oligodendrocyte_2
Ftl1	3.91e-43	0.428936	0.492	0.336	1.25e-38	Oligodendrocyte_2
Tubb4a	5.24e-39	0.399041	0.533	0.378	1.68e-34	Oligodendrocyte_2
Shisa4	1e-70	0.795689	0.321	0.168	3.22e-66	Oligodendrocyte_2
Bin1	4.8e-61	0.650445	0.348	0.195	1.54e-56	Oligodendrocyte_2
Lgmn	7.05e-62	0.626962	0.331	0.179	2.26e-57	Oligodendrocyte_2
Bcan	1.56e-52	0.669546	0.395	0.246	5.01e-48	Oligodendrocyte_2
Bcas1	6.24e-49	0.618527	0.389	0.242	2e-44	Oligodendrocyte_2
Rtn4	9.59e-42	0.446061	0.61	0.463	3.08e-37	Oligodendrocyte_2
Fa2h	7.41e-70	0.609668	0.278	0.133	2.38e-65	Oligodendrocyte_2
Josd2	2.76e-60	0.643577	0.313	0.168	8.86e-56	Oligodendrocyte_2
Npc2	2.82e-60	0.693184	0.31	0.167	9.04e-56	Oligodendrocyte_2
Ptprd	5.69e-54	0.821742	0.35	0.208	1.83e-49	Oligodendrocyte_2
Csrp1	3.28e-43	0.487707	0.374	0.234	1.05e-38	Oligodendrocyte_2
Selenof	1.52e-45	0.559246	0.363	0.224	4.89e-41	Oligodendrocyte_2
Cadm4	3.54e-48	0.523409	0.318	0.183	1.14e-43	Oligodendrocyte_2
Lgi3	1.47e-47	0.561876	0.338	0.203	4.71e-43	Oligodendrocyte_2
Clic4	3.95e-63	0.721998	0.267	0.133	1.27e-58	Oligodendrocyte_2
AY036118	1.32e-31	0.292113	0.369	0.236	4.22e-27	Oligodendrocyte_2
Gm20458	6.46e-37	0.325117	0.364	0.231	2.08e-32	Oligodendrocyte_2
Malat1	1.39e-90	1.19752	0.8	0.669	4.46e-86	Oligodendrocyte_2
Scd2	1.27e-30	0.283753	0.746	0.62	4.08e-26	Oligodendrocyte_2
4930402H24Rik	2.88e-55	0.678747	0.251	0.127	9.25e-51	Oligodendrocyte_2
Tuba1a	5.54e-47	0.362169	0.802	0.678	1.78e-42	Oligodendrocyte_2
Thra	7.38e-34	0.411802	0.364	0.241	2.37e-29	Oligodendrocyte_2
Gde1	7.64e-33	0.421513	0.355	0.234	2.45e-28	Oligodendrocyte_2
Atxn7l3b	8.83e-44	0.585399	0.268	0.149	2.84e-39	Oligodendrocyte_2
Pacs2	9.55e-31	0.401289	0.324	0.209	3.07e-26	Oligodendrocyte_2
Ss18l2	3.56e-36	0.520948	0.313	0.198	1.14e-31	Oligodendrocyte_2
Nckap5	1.72e-20	0.452595	0.466	0.352	5.51e-16	Oligodendrocyte_2
Cadm2	2.38e-35	0.630829	0.301	0.188	7.64e-31	Oligodendrocyte_2
Plp1	0	1.09611	0.997	0.89	0	Oligodendrocyte_2
Acsl3	2.39e-33	0.51024	0.271	0.165	7.67e-29	Oligodendrocyte_2
Tmem256	1.55e-22	0.342243	0.377	0.272	4.99e-18	Oligodendrocyte_2
App	9.87e-18	0.257865	0.6	0.495	3.17e-13	Oligodendrocyte_2
Map7d1	9.71e-26	0.324091	0.312	0.209	3.12e-21	Oligodendrocyte_2
Atp6v0b	3.2e-18	0.260561	0.421	0.32	1.03e-13	Oligodendrocyte_2
Sem1	5.72e-19	0.330734	0.424	0.324	1.84e-14	Oligodendrocyte_2
Fkbp1a	1.84e-16	0.25588	0.501	0.401	5.91e-12	Oligodendrocyte_2
Dynll1	8.02e-19	0.293268	0.414	0.315	2.58e-14	Oligodendrocyte_2
Prdx1	6.24e-19	0.297258	0.38	0.285	2e-14	Oligodendrocyte_2
Selenok	4.54e-20	0.337073	0.369	0.274	1.46e-15	Oligodendrocyte_2
Auts2	7.14e-29	0.783174	0.257	0.163	2.29e-24	Oligodendrocyte_2
1810037I17Rik	7.71e-20	0.316607	0.328	0.236	2.48e-15	Oligodendrocyte_2
Nudt4	9.92e-23	0.448	0.27	0.182	3.18e-18	Oligodendrocyte_2
Pcbp1	4.91e-20	0.335527	0.291	0.203	1.58e-15	Oligodendrocyte_2
Mapk8ip1	1.58e-19	0.345913	0.278	0.191	5.08e-15	Oligodendrocyte_2
Ppp2r1a	7.31e-15	0.29798	0.387	0.302	2.35e-10	Oligodendrocyte_2
Atp6v1g1	1.82e-20	0.379047	0.255	0.172	5.83e-16	Oligodendrocyte_2
Rhob	8.07e-18	0.285654	0.267	0.185	2.59e-13	Oligodendrocyte_2
Srp14	1.56e-14	0.267254	0.322	0.242	5e-10	Oligodendrocyte_2
Mbp	1.97e-208	0.728546	0.992	0.913	6.32e-204	Oligodendrocyte_2
Kirrel3	5.82e-18	0.511795	0.253	0.176	1.87e-13	Oligodendrocyte_2
Abca2	4.55e-16	0.33293	0.266	0.191	1.46e-11	Oligodendrocyte_2
Hsp90b1	3.67e-14	0.285441	0.273	0.199	1.18e-09	Oligodendrocyte_2
Arhgdia	2.24e-15	0.282688	0.25	0.177	7.19e-11	Oligodendrocyte_2
Phyhipl	7.56e-13	0.294151	0.307	0.234	2.43e-08	Oligodendrocyte_2
Tmem258	1.45e-11	0.261875	0.251	0.188	4.65e-07	Oligodendrocyte_2
Pak1	1.26e-09	0.285688	0.262	0.204	4.04e-05	Oligodendrocyte_2
Gm20425	0	1.99457	0.474	0.163	0	Oligodendrocyte_1
Trf	0	1.78873	0.72	0.423	0	Oligodendrocyte_1
Mal	0	1.73661	0.612	0.322	0	Oligodendrocyte_1
Gm20458	0	1.87221	0.455	0.177	0	Oligodendrocyte_1
Dbndd2	0	1.71385	0.422	0.152	0	Oligodendrocyte_1
Mog	0	1.71414	0.472	0.207	0	Oligodendrocyte_1
Cldn11	0	1.46025	0.635	0.37	0	Oligodendrocyte_1
Apod	0	1.59661	0.605	0.354	0	Oligodendrocyte_1
Enpp2	0	1.50731	0.442	0.207	0	Oligodendrocyte_1
Mag	0	1.53826	0.721	0.487	0	Oligodendrocyte_1
Gsn	0	1.52951	0.4	0.184	0	Oligodendrocyte_1
Cnp	0	1.37715	0.638	0.422	0	Oligodendrocyte_1
Cryab	0	1.41389	0.482	0.276	0	Oligodendrocyte_1
Ppp1r14a	0	1.47661	0.329	0.129	0	Oligodendrocyte_1
Ugt8a	0	1.42008	0.357	0.163	0	Oligodendrocyte_1
Tspan2	0	1.32955	0.388	0.195	0	Oligodendrocyte_1
Pllp	0	1.32867	0.359	0.167	0	Oligodendrocyte_1
Ermn	0	1.45149	0.293	0.105	0	Oligodendrocyte_1
Aplp1	0	1.23645	0.601	0.418	0	Oligodendrocyte_1
Fa2h	0	1.32538	0.268	0.101	0	Oligodendrocyte_1
Car2	0	1.17464	0.467	0.305	0	Oligodendrocyte_1
Cmtm5	0	1.1562	0.355	0.194	0	Oligodendrocyte_1
Gatm	0	1.26585	0.263	0.104	0	Oligodendrocyte_1
Qk	0	1.06044	0.454	0.299	0	Oligodendrocyte_1
Mobp	0	1.1363	0.852	0.7	0	Oligodendrocyte_1
Tubb4a	0	0.980091	0.501	0.35	0	Oligodendrocyte_1
Stmn4	0	1.0343	0.41	0.27	0	Oligodendrocyte_1
Hcn2	0	0.962511	0.416	0.28	0	Oligodendrocyte_1
Glul	0	0.82851	0.656	0.539	0	Oligodendrocyte_1
Pacs2	0	0.943333	0.303	0.187	0	Oligodendrocyte_1
Scd2	0	0.851414	0.713	0.599	0	Oligodendrocyte_1
Josd2	0	0.959476	0.258	0.147	0	Oligodendrocyte_1
Csrp1	0	0.843696	0.323	0.213	0	Oligodendrocyte_1
Olig1	0	0.829229	0.314	0.205	0	Oligodendrocyte_1
Qdpr	0	0.932429	0.471	0.364	0	Oligodendrocyte_1
Taldo1	0	0.844727	0.32	0.214	0	Oligodendrocyte_1
Selenop	0	0.818956	0.438	0.332	0	Oligodendrocyte_1
Hmgcs1	0	0.879958	0.351	0.246	0	Oligodendrocyte_1
Fez1	0	0.837709	0.43	0.325	0	Oligodendrocyte_1
Plp1	0	2	0.971	0.871	0	Oligodendrocyte_1
Gpm6b	0	0.74842	0.418	0.319	0	Oligodendrocyte_1
Stmn1	0	0.735458	0.37	0.274	0	Oligodendrocyte_1
S100b	0	0.952986	0.564	0.468	0	Oligodendrocyte_1
Rnf13	0	0.815006	0.253	0.158	0	Oligodendrocyte_1
S100a16	0	0.842139	0.289	0.194	0	Oligodendrocyte_1
Rhob	0	0.72442	0.259	0.168	0	Oligodendrocyte_1
CT010467.1	1.13e-287	0.356458	0.486	0.396	3.61e-283	Oligodendrocyte_1
Slc48a1	0	0.789669	0.266	0.177	0	Oligodendrocyte_1
Sec11c	0	0.831049	0.278	0.194	0	Oligodendrocyte_1
mt_Rnr2	1.44e-260	0.381285	0.461	0.378	4.62e-256	Oligodendrocyte_1
Lamp1	0	0.657159	0.541	0.465	0	Oligodendrocyte_1
Slc38a2	0	0.711996	0.281	0.206	0	Oligodendrocyte_1
Plekhb1	0	0.635157	0.436	0.361	0	Oligodendrocyte_1
Pcdh9	0	1.05808	0.363	0.289	0	Oligodendrocyte_1
Tsc22d4	0	0.614416	0.353	0.285	0	Oligodendrocyte_1
Ptma	1.01e-264	0.519694	0.379	0.315	3.23e-260	Oligodendrocyte_1
Sirt2	1.28e-258	0.599397	0.311	0.248	4.1e-254	Oligodendrocyte_1
Fabp5	1.07e-253	0.604586	0.273	0.212	3.42e-249	Oligodendrocyte_1
Ptprd	1.13e-229	0.512323	0.257	0.197	3.63e-225	Oligodendrocyte_1
Bcas1	2.29e-236	0.574576	0.291	0.231	7.34e-232	Oligodendrocyte_1
Mbp	0	0.874765	0.958	0.902	0	Oligodendrocyte_1
Syt11	0	0.552428	0.534	0.482	0	Oligodendrocyte_1
Prdx1	2.55e-212	0.569545	0.327	0.275	8.2e-208	Oligodendrocyte_1
mt_Rnr1	5.21e-132	0.354665	0.36	0.308	1.67e-127	Oligodendrocyte_1
Fth1	0	1.06349	0.959	0.907	0	Oligodendrocyte_1
Ptgds	0	0.597757	0.68	0.63	0	Oligodendrocyte_1
Ywhaq	2.91e-187	0.508011	0.334	0.285	9.33e-183	Oligodendrocyte_1
Sez6l2	1.54e-164	0.517044	0.333	0.288	4.95e-160	Oligodendrocyte_1
Tmsb4x	0	0.621369	0.808	0.771	0	Oligodendrocyte_1
Ptn	4.47e-94	0.327458	0.328	0.292	1.43e-89	Oligodendrocyte_1
Pea15a	2.08e-118	0.443568	0.364	0.329	6.69e-114	Oligodendrocyte_1
mt_Tv	7.76e-71	0.332291	0.273	0.24	2.49e-66	Oligodendrocyte_1
Kif1b	8.26e-83	0.431565	0.334	0.308	2.65e-78	Oligodendrocyte_1
Cd81	8.73e-181	0.363782	0.578	0.56	2.8e-176	Oligodendrocyte_1
App	1.54e-101	0.345073	0.507	0.493	4.94e-97	Oligodendrocyte_1
Ftl1	5.97e-31	0.263786	0.346	0.335	1.92e-26	Oligodendrocyte_1
Nkain2	1.42e-61	0.561937	0.396	0.386	4.55e-57	Oligodendrocyte_1
Kcnj10	2.25e-35	0.297067	0.384	0.376	7.22e-31	Oligodendrocyte_1
Eef1a1	4.17e-50	0.285413	0.459	0.454	1.34e-45	Oligodendrocyte_1
Gstm5	1.26e-18	0.308365	0.293	0.289	4.04e-14	Oligodendrocyte_1
Vmp1	7.36e-20	0.336013	0.298	0.295	2.36e-15	Oligodendrocyte_1
Apbb1	2.39e-07	0.250693	0.253	0.251	0.00766503	Oligodendrocyte_1
Actb	1.62e-135	0.304277	0.626	0.627	5.21e-131	Oligodendrocyte_1
Tuba1a	8.63e-166	0.250267	0.676	0.679	2.77e-161	Oligodendrocyte_1
Rtn4	1.21e-32	0.282345	0.46	0.465	3.88e-28	Oligodendrocyte_1
Fkbp1a	5.67e-14	0.259916	0.395	0.403	1.82e-09	Oligodendrocyte_1
Malat1	2.25e-133	0.604318	0.662	0.672	7.23e-129	Oligodendrocyte_1
Gpr17	0	2.66625	0.419	0.036	0	Oligodendrocyte precursor cells
Tnr	0	2.3075	0.427	0.106	0	Oligodendrocyte precursor cells
Cd9	0	1.88995	0.416	0.104	0	Oligodendrocyte precursor cells
Fyn	0	1.90199	0.358	0.095	0	Oligodendrocyte precursor cells
Olig1	0	1.2987	0.483	0.221	0	Oligodendrocyte precursor cells
Marcks	0	1.18619	0.389	0.148	0	Oligodendrocyte precursor cells
Vcan	0	2.02689	0.255	0.016	0	Oligodendrocyte precursor cells
Bcas1	0	1.19268	0.464	0.238	0	Oligodendrocyte precursor cells
Sirt2	0	1.23019	0.476	0.256	0	Oligodendrocyte precursor cells
Ptprz1	0	1.30091	0.312	0.115	0	Oligodendrocyte precursor cells
Pllp	9.01e-192	0.787253	0.374	0.202	2.89e-187	Oligodendrocyte precursor cells
S100b	6.03e-187	0.69375	0.654	0.484	1.93e-182	Oligodendrocyte precursor cells
Opcml	1.01e-256	1.78864	0.31	0.143	3.24e-252	Oligodendrocyte precursor cells
Qk	4.36e-112	0.669844	0.472	0.327	1.4e-107	Oligodendrocyte precursor cells
Slc44a1	1.11e-179	0.919989	0.283	0.139	3.56e-175	Oligodendrocyte precursor cells
Cnp	1.75e-100	0.439204	0.599	0.462	5.63e-96	Oligodendrocyte precursor cells
S100a16	2.9e-126	0.729794	0.345	0.21	9.32e-122	Oligodendrocyte precursor cells
Tuba1a	2.31e-259	0.76722	0.81	0.676	7.41e-255	Oligodendrocyte precursor cells
Dynll1	2.1e-97	0.611431	0.444	0.313	6.74e-93	Oligodendrocyte precursor cells
Ybx1	1.06e-103	0.614603	0.292	0.171	3.4e-99	Oligodendrocyte precursor cells
Eef1a1	2.63e-68	0.372938	0.568	0.453	8.45e-64	Oligodendrocyte precursor cells
Rnd2	3.71e-99	0.757793	0.292	0.178	1.19e-94	Oligodendrocyte precursor cells
Ptma	1.97e-57	0.347052	0.435	0.325	6.31e-53	Oligodendrocyte precursor cells
Tsc22d4	2.97e-63	0.425045	0.404	0.296	9.52e-59	Oligodendrocyte precursor cells
Fabp7	1.52e-76	0.50797	0.318	0.21	4.87e-72	Oligodendrocyte precursor cells
Ncam1	8.88e-75	0.629327	0.335	0.227	2.85e-70	Oligodendrocyte precursor cells
S100a1	1.6e-79	0.586924	0.314	0.208	5.13e-75	Oligodendrocyte precursor cells
Actb	6.8e-97	0.446903	0.73	0.624	2.18e-92	Oligodendrocyte precursor cells
AY036118	2.39e-54	0.413063	0.338	0.235	7.67e-50	Oligodendrocyte precursor cells
Rps2	2.5e-57	0.437942	0.392	0.291	8.01e-53	Oligodendrocyte precursor cells
Serpine2	1.89e-68	0.522338	0.29	0.191	6.07e-64	Oligodendrocyte precursor cells
Gpr37l1	1.08e-51	0.381788	0.399	0.301	3.47e-47	Oligodendrocyte precursor cells
Rpl13	4.32e-51	0.386249	0.463	0.365	1.39e-46	Oligodendrocyte precursor cells
Pfn2	1.8e-58	0.519154	0.416	0.318	5.78e-54	Oligodendrocyte precursor cells
Pcdhga1	7.76e-70	0.502	0.269	0.172	2.49e-65	Oligodendrocyte precursor cells
Rps26	1.77e-56	0.400932	0.557	0.461	5.68e-52	Oligodendrocyte precursor cells
Taldo1	7.18e-57	0.454372	0.329	0.233	2.31e-52	Oligodendrocyte precursor cells
Rps18	2.93e-49	0.372268	0.483	0.387	9.4e-45	Oligodendrocyte precursor cells
Rps28	1.29e-42	0.252471	0.587	0.494	4.13e-38	Oligodendrocyte precursor cells
Bcan	4.31e-49	0.429843	0.337	0.246	1.38e-44	Oligodendrocyte precursor cells
Rplp0	3.13e-47	0.403989	0.45	0.359	1.01e-42	Oligodendrocyte precursor cells
Cryab	1.66e-44	0.331464	0.406	0.315	5.32e-40	Oligodendrocyte precursor cells
Ppib	6.18e-54	0.494001	0.303	0.213	1.98e-49	Oligodendrocyte precursor cells
Nfasc	1.07e-51	0.64367	0.313	0.225	3.45e-47	Oligodendrocyte precursor cells
Ftl1	1.29e-41	0.337049	0.422	0.335	4.14e-37	Oligodendrocyte precursor cells
Cfl1	2.15e-36	0.280483	0.553	0.467	6.89e-32	Oligodendrocyte precursor cells
Rpl10	1.46e-40	0.337051	0.328	0.243	4.68e-36	Oligodendrocyte precursor cells
Tmsb4x	6.65e-145	0.497243	0.86	0.776	2.13e-140	Oligodendrocyte precursor cells
Rpl18	6.89e-35	0.280805	0.429	0.347	2.21e-30	Oligodendrocyte precursor cells
Cadm2	2.43e-46	0.683661	0.266	0.187	7.8e-42	Oligodendrocyte precursor cells
Rps5	5.7e-34	0.322667	0.464	0.385	1.83e-29	Oligodendrocyte precursor cells
Rps15a	9.22e-30	0.253396	0.444	0.367	2.96e-25	Oligodendrocyte precursor cells
Rps9	5.07e-28	0.26068	0.473	0.398	1.63e-23	Oligodendrocyte precursor cells
Enpp2	1.31e-30	0.258574	0.326	0.252	4.22e-26	Oligodendrocyte precursor cells
Rpsa	2.13e-28	0.288084	0.461	0.388	6.84e-24	Oligodendrocyte precursor cells
Cntn1	7.83e-31	0.378782	0.354	0.282	2.51e-26	Oligodendrocyte precursor cells
Rpl41	3.43e-54	0.278937	0.778	0.71	1.1e-49	Oligodendrocyte precursor cells
Phyhipl	8.2e-31	0.379856	0.302	0.234	2.63e-26	Oligodendrocyte precursor cells
Selenof	9.92e-31	0.347534	0.292	0.224	3.19e-26	Oligodendrocyte precursor cells
Ugt8a	1.28e-28	0.275616	0.266	0.2	4.12e-24	Oligodendrocyte precursor cells
Rpl29	2.19e-27	0.28246	0.285	0.22	7.03e-23	Oligodendrocyte precursor cells
Rpl7a	8.07e-25	0.287082	0.299	0.235	2.59e-20	Oligodendrocyte precursor cells
Tsc22d1	1.12e-24	0.296321	0.317	0.254	3.59e-20	Oligodendrocyte precursor cells
1810037I17Rik	2.09e-24	0.257904	0.299	0.236	6.71e-20	Oligodendrocyte precursor cells
Zbtb20	1.13e-24	0.362863	0.471	0.41	3.63e-20	Oligodendrocyte precursor cells
Fabp5	4.26e-22	0.253304	0.283	0.223	1.37e-17	Oligodendrocyte precursor cells
Thra	6.23e-21	0.317178	0.297	0.241	2e-16	Oligodendrocyte precursor cells
Rpl10_ps3	2.9e-18	0.274118	0.259	0.209	9.32e-14	Oligodendrocyte precursor cells
Mbp	7.32e-140	0.457549	0.945	0.913	2.35e-135	Oligodendrocyte precursor cells
Calb2	0	2.40739	0.709	0.143	0	Octopus cells
Spp1	8.17e-193	1.64276	0.832	0.311	2.62e-188	Octopus cells
Nefh	3.84e-150	1.30306	0.886	0.399	1.23e-145	Octopus cells
Cd24a	1.38e-151	1.34897	0.746	0.277	4.42e-147	Octopus cells
Nefm	3.32e-180	1.45818	0.963	0.495	1.06e-175	Octopus cells
Nefl	2.77e-197	1.61561	0.97	0.525	8.9e-193	Octopus cells
Lgi2	1.34e-179	1.61528	0.611	0.173	4.32e-175	Octopus cells
Lpgat1	3.46e-184	1.45324	0.552	0.136	1.11e-179	Octopus cells
Vamp1	7.57e-103	1.07372	0.82	0.411	2.43e-98	Octopus cells
Kcnc3	1.54e-137	1.13415	0.545	0.154	4.93e-133	Octopus cells
Stxbp1	1.79e-74	0.815691	0.799	0.415	5.76e-70	Octopus cells
Kcnab2	6.16e-70	0.701149	0.65	0.282	1.98e-65	Octopus cells
Uchl1	8.2e-84	0.909123	0.869	0.506	2.63e-79	Octopus cells
Ywhag	1.59e-64	0.777452	0.797	0.44	5.1e-60	Octopus cells
Tuba4a	2.67e-66	0.756934	0.683	0.328	8.56e-62	Octopus cells
Slc17a7	3.25e-76	0.85494	0.613	0.26	1.04e-71	Octopus cells
Atp5o	6.03e-50	0.547163	0.715	0.362	1.93e-45	Octopus cells
Aldoa	1.32e-49	0.563259	0.753	0.4	4.23e-45	Octopus cells
Nat8l	5.27e-73	0.801275	0.623	0.272	1.69e-68	Octopus cells
Map1lc3b	1.64e-65	0.797969	0.709	0.359	5.25e-61	Octopus cells
Map1b	2.06e-69	0.88273	0.807	0.458	6.62e-65	Octopus cells
Tubb3	1.76e-63	0.765044	0.702	0.36	5.64e-59	Octopus cells
Rap1gds1	1.77e-65	0.802374	0.644	0.303	5.68e-61	Octopus cells
Rcan2	3.71e-73	0.821138	0.583	0.242	1.19e-68	Octopus cells
Chga	5.93e-67	0.726521	0.606	0.269	1.9e-62	Octopus cells
Maf	7.78e-116	1.12674	0.455	0.129	2.5e-111	Octopus cells
Klc1	1.16e-58	0.669175	0.856	0.537	3.72e-54	Octopus cells
Atp1a3	4.3e-64	0.684804	0.93	0.613	1.38e-59	Octopus cells
Clstn1	1.74e-46	0.583055	0.683	0.366	5.6e-42	Octopus cells
Trnp1	4.27e-61	0.788603	0.576	0.26	1.37e-56	Octopus cells
Usmg5	6.49e-51	0.6713	0.706	0.39	2.08e-46	Octopus cells
Map1a	2.96e-54	0.752118	0.641	0.328	9.5e-50	Octopus cells
Ghitm	1.19e-44	0.56294	0.699	0.386	3.81e-40	Octopus cells
Dynll2	7.42e-41	0.495048	0.792	0.481	2.38e-36	Octopus cells
Ndrg4	5.84e-97	0.888087	0.967	0.658	1.88e-92	Octopus cells
Ckmt1	2.5e-54	0.717165	0.602	0.296	8.04e-50	Octopus cells
Got1	1.05e-45	0.601124	0.639	0.334	3.36e-41	Octopus cells
Eno2	6.59e-41	0.549074	0.694	0.389	2.12e-36	Octopus cells
Dkk3	4.53e-261	1.57504	0.35	0.046	1.45e-256	Octopus cells
Cend1	6.77e-42	0.559617	0.723	0.424	2.17e-37	Octopus cells
Scn1b	5.53e-35	0.419592	0.706	0.408	1.78e-30	Octopus cells
Lgals1	4.41e-141	1.55188	0.385	0.088	1.42e-136	Octopus cells
Hcn1	4.77e-96	1.22421	0.433	0.136	1.53e-91	Octopus cells
Thy1	7.64e-40	0.534668	0.709	0.412	2.45e-35	Octopus cells
Cplx1	8.89e-38	0.471875	0.902	0.607	2.85e-33	Octopus cells
AC121965.1	1.74e-66	0.757523	0.469	0.174	5.6e-62	Octopus cells
Dnm1	9.22e-35	0.428351	0.727	0.433	2.96e-30	Octopus cells
mt_Rnr1	4.46e-40	0.55347	0.611	0.318	1.43e-35	Octopus cells
Kcna2	1.09e-74	0.945899	0.459	0.168	3.51e-70	Octopus cells
Mpc2	2.33e-40	0.515283	0.618	0.327	7.49e-36	Octopus cells
Pvalb	4.68e-88	0.796023	0.989	0.701	1.5e-83	Octopus cells
mt_Rnr2	1.13e-31	0.440935	0.68	0.393	3.63e-27	Octopus cells
Tubb4b	9.63e-43	0.541723	0.602	0.316	3.09e-38	Octopus cells
Ina	6.87e-48	0.675345	0.55	0.265	2.2e-43	Octopus cells
Mdh2	7.49e-32	0.44612	0.786	0.501	2.41e-27	Octopus cells
Sema7a	2.13e-58	0.696046	0.482	0.198	6.84e-54	Octopus cells
Atp5g1	5.8e-28	0.377153	0.779	0.499	1.86e-23	Octopus cells
Rtn4	3.67e-32	0.453179	0.743	0.463	1.18e-27	Octopus cells
Rab3a	3.88e-35	0.43855	0.877	0.599	1.24e-30	Octopus cells
Tecr	1.46e-38	0.548245	0.637	0.361	4.69e-34	Octopus cells
Atp5a1	1.81e-31	0.426776	0.888	0.612	5.82e-27	Octopus cells
Slc1a2	4.13e-25	0.27548	0.769	0.494	1.33e-20	Octopus cells
CT010467.1	4.41e-30	0.540268	0.687	0.413	1.42e-25	Octopus cells
Scn4b	3.34e-63	0.865036	0.452	0.178	1.07e-58	Octopus cells
Tpi1	1.04e-26	0.352288	0.734	0.46	3.34e-22	Octopus cells
Pkm	3.58e-44	0.587223	0.916	0.643	1.15e-39	Octopus cells
Rtn3	7.42e-30	0.416777	0.699	0.426	2.38e-25	Octopus cells
Abhd3	1.31e-82	0.934296	0.398	0.126	4.19e-78	Octopus cells
Rtn1	5.24e-30	0.324132	0.658	0.386	1.68e-25	Octopus cells
Ctsd	3.94e-36	0.487857	0.59	0.32	1.27e-31	Octopus cells
Ctsb	7.41e-28	0.411034	0.687	0.418	2.38e-23	Octopus cells
Syt2	2.02e-49	0.651875	0.471	0.205	6.5e-45	Octopus cells
Vdac1	2.75e-31	0.408134	0.63	0.365	8.82e-27	Octopus cells
Cox5a	5.93e-27	0.417038	0.8	0.536	1.9e-22	Octopus cells
Sncb	7.37e-26	0.345827	0.66	0.396	2.37e-21	Octopus cells
Hsp90aa1	1.21e-25	0.287978	0.644	0.38	3.9e-21	Octopus cells
Adam23	2.01e-68	0.76067	0.403	0.14	6.45e-64	Octopus cells
Prkar1a	3.76e-32	0.468131	0.623	0.361	1.21e-27	Octopus cells
Tnfrsf21	3.78e-82	0.795539	0.373	0.112	1.21e-77	Octopus cells
Glrb	3.3e-33	0.372286	0.538	0.277	1.06e-28	Octopus cells
Tmx2	2.53e-37	0.593289	0.553	0.293	8.12e-33	Octopus cells
Rapgef5	4.09e-105	1.02597	0.347	0.087	1.31e-100	Octopus cells
Tuba1b	4.7e-26	0.403035	0.715	0.455	1.51e-21	Octopus cells
Fkbp3	3.94e-42	0.635451	0.504	0.246	1.26e-37	Octopus cells
Sptan1	9.82e-39	0.546387	0.536	0.279	3.15e-34	Octopus cells
mt_Tv	2.99e-33	0.384982	0.503	0.246	9.59e-29	Octopus cells
Atpif1	7.46e-23	0.285775	0.694	0.437	2.4e-18	Octopus cells
Atp6v1b2	5.96e-34	0.463612	0.557	0.301	1.91e-29	Octopus cells
Ndufa1	3.45e-23	0.324397	0.725	0.469	1.11e-18	Octopus cells
Pfn2	1.71e-32	0.491851	0.576	0.32	5.49e-28	Octopus cells
Hcn2	4.66e-30	0.355087	0.56	0.306	1.5e-25	Octopus cells
Prdx2	2.17e-22	0.295785	0.664	0.411	6.97e-18	Octopus cells
Scrt1	1.87e-64	0.737488	0.391	0.138	6.02e-60	Octopus cells
Mdh1	1.36e-52	0.627523	0.921	0.668	4.37e-48	Octopus cells
Atp2a2	2.54e-23	0.352783	0.665	0.413	8.16e-19	Octopus cells
Grina	4.86e-29	0.382778	0.595	0.344	1.56e-24	Octopus cells
Serinc1	1.39e-19	0.25105	0.741	0.49	4.48e-15	Octopus cells
Nsf	5.35e-31	0.429757	0.574	0.324	1.72e-26	Octopus cells
Myo5a	1.95e-38	0.415011	0.468	0.219	6.27e-34	Octopus cells
Tmem229b	1.99e-47	0.636183	0.433	0.185	6.4e-43	Octopus cells
Dner	3.47e-36	0.590053	0.513	0.266	1.11e-31	Octopus cells
Uqcrq	4.8e-19	0.298773	0.82	0.574	1.54e-14	Octopus cells
Fam57b	3.38e-45	0.666374	0.441	0.196	1.09e-40	Octopus cells
Zwint	9.17e-20	0.280175	0.697	0.453	2.94e-15	Octopus cells
Gabarapl1	7.88e-29	0.444353	0.581	0.338	2.53e-24	Octopus cells
Calm3	2.31e-20	0.292951	0.751	0.509	7.43e-16	Octopus cells
Ndufb5	3.35e-20	0.286318	0.63	0.388	1.07e-15	Octopus cells
n_R5_8s1	6e-63	0.81018	0.363	0.122	1.93e-58	Octopus cells
Arhgap44	1.04e-48	0.734914	0.415	0.174	3.33e-44	Octopus cells
Ndufa5	4.44e-18	0.260153	0.739	0.498	1.43e-13	Octopus cells
Ndufb2	1.32e-20	0.333368	0.727	0.487	4.25e-16	Octopus cells
Ndufb8	1.66e-20	0.312061	0.786	0.546	5.34e-16	Octopus cells
2010107E04Rik	6.95e-23	0.378834	0.856	0.617	2.23e-18	Octopus cells
Atp1b1	1.69e-105	0.902879	0.988	0.75	5.44e-101	Octopus cells
Ndufb6	5.83e-25	0.379618	0.608	0.37	1.87e-20	Octopus cells
Rab6b	2.62e-26	0.41667	0.583	0.346	8.41e-22	Octopus cells
Sptbn1	6.94e-24	0.34338	0.58	0.345	2.23e-19	Octopus cells
Slc25a3	1.45e-16	0.250971	0.825	0.591	4.67e-12	Octopus cells
Cpped1	2.47e-47	0.544717	0.38	0.147	7.94e-43	Octopus cells
Iqsec1	4.19e-35	0.502395	0.457	0.224	1.35e-30	Octopus cells
Ldhb	8.86e-103	0.943086	0.974	0.741	2.85e-98	Octopus cells
Snap25	1.4e-69	0.659659	0.993	0.76	4.48e-65	Octopus cells
Aco2	5e-25	0.349977	0.562	0.33	1.61e-20	Octopus cells
Mafb	2.09e-77	0.937363	0.324	0.093	6.71e-73	Octopus cells
Lancl1	2.82e-47	0.696019	0.391	0.16	9.06e-43	Octopus cells
Epb41l3	1.69e-37	0.500758	0.441	0.21	5.41e-33	Octopus cells
Slc17a6	4.56e-44	0.641124	0.41	0.179	1.46e-39	Octopus cells
Syp	3.22e-28	0.292878	0.478	0.248	1.04e-23	Octopus cells
Uqcrh	8.21e-19	0.302941	0.858	0.628	2.64e-14	Octopus cells
Idh3b	4.81e-25	0.410278	0.545	0.316	1.55e-20	Octopus cells
Fgf12	7.2e-47	0.655619	0.387	0.158	2.31e-42	Octopus cells
Sphkap	2.95e-37	0.519215	0.429	0.201	9.48e-33	Octopus cells
Sqstm1	1.89e-21	0.295014	0.564	0.336	6.06e-17	Octopus cells
Cabp1	2.98e-47	0.691807	0.385	0.158	9.58e-43	Octopus cells
Sult4a1	2.53e-29	0.432135	0.494	0.268	8.12e-25	Octopus cells
Ndufv2	2.45e-22	0.353964	0.574	0.348	7.85e-18	Octopus cells
Canx	3.23e-25	0.373884	0.541	0.316	1.04e-20	Octopus cells
Dst	3.04e-24	0.307693	0.52	0.296	9.76e-20	Octopus cells
Pcp4l1	2.43e-18	0.288485	0.632	0.408	7.81e-14	Octopus cells
Atp5g3	3.6e-20	0.33685	0.884	0.66	1.16e-15	Octopus cells
Sez6l2	2.17e-24	0.332275	0.52	0.297	6.95e-20	Octopus cells
Gm19951	1e-23	0.509645	0.706	0.483	3.21e-19	Octopus cells
Rnf187	1.97e-21	0.268801	0.567	0.344	6.33e-17	Octopus cells
Bex2	6.82e-20	0.279552	0.597	0.374	2.19e-15	Octopus cells
Aes	7.05e-20	0.327806	0.604	0.381	2.26e-15	Octopus cells
Prdx5	4.85e-16	0.294875	0.746	0.523	1.56e-11	Octopus cells
Sdha	3.51e-25	0.371041	0.527	0.305	1.13e-20	Octopus cells
Slc25a5	5.82e-18	0.291592	0.655	0.433	1.87e-13	Octopus cells
Lrrc49	1.19e-55	0.775962	0.342	0.121	3.84e-51	Octopus cells
Slc25a4	9.9e-57	0.610798	0.97	0.749	3.18e-52	Octopus cells
Kcnab1	2.04e-42	0.751356	0.394	0.174	6.56e-38	Octopus cells
Fgf1	2.46e-33	0.4862	0.427	0.207	7.89e-29	Octopus cells
Chchd10	7.46e-13	0.261816	0.764	0.544	2.39e-08	Octopus cells
Rap1gap2	6.99e-44	0.755835	0.38	0.161	2.24e-39	Octopus cells
Ttll7	5.39e-34	0.515364	0.419	0.2	1.73e-29	Octopus cells
Cox7b	2.99e-15	0.252944	0.841	0.622	9.59e-11	Octopus cells
Stmn3	1.52e-61	0.653807	0.963	0.745	4.86e-57	Octopus cells
Vcp	4.45e-29	0.442416	0.447	0.231	1.43e-24	Octopus cells
Reep1	1.71e-48	0.620177	0.35	0.134	5.5e-44	Octopus cells
Stk39	8.49e-62	0.782835	0.317	0.102	2.73e-57	Octopus cells
Ncdn	6.31e-28	0.461428	0.459	0.244	2.03e-23	Octopus cells
Eef1a2	3.59e-27	0.373118	0.462	0.247	1.15e-22	Octopus cells
Trim2	2.2e-31	0.413796	0.422	0.207	7.05e-27	Octopus cells
Stub1	1.45e-44	0.48604	0.342	0.128	4.65e-40	Octopus cells
Mapk8ip2	8.23e-36	0.546218	0.394	0.181	2.64e-31	Octopus cells
Trim37	6.19e-35	0.481459	0.398	0.185	1.99e-30	Octopus cells
Maged1	3.5e-22	0.326794	0.506	0.293	1.12e-17	Octopus cells
Cds1	4.64e-41	0.798091	0.38	0.167	1.49e-36	Octopus cells
Adarb1	5.3e-23	0.347397	0.49	0.279	1.7e-18	Octopus cells
Anxa5	1.62e-27	0.324444	0.44	0.23	5.19e-23	Octopus cells
Pfkm	8.01e-22	0.316823	0.506	0.297	2.57e-17	Octopus cells
Sucla2	8.62e-29	0.427392	0.429	0.22	2.77e-24	Octopus cells
Whrn	2.55e-71	0.840219	0.291	0.082	8.2e-67	Octopus cells
Sparcl1	2.9e-62	0.611747	0.988	0.78	9.3e-58	Octopus cells
Gapdh	3.52e-15	0.254841	0.769	0.561	1.13e-10	Octopus cells
Ubl3	2.18e-23	0.296601	0.468	0.261	7.01e-19	Octopus cells
Glud1	1.48e-24	0.341783	0.454	0.248	4.76e-20	Octopus cells
Nme1	1.16e-18	0.337553	0.58	0.374	3.73e-14	Octopus cells
Nars	6.23e-29	0.403188	0.41	0.205	2e-24	Octopus cells
Arhgef4	1.96e-44	0.716728	0.338	0.134	6.29e-40	Octopus cells
Lynx1	2.6e-32	0.470873	0.382	0.179	8.34e-28	Octopus cells
Capns1	2.19e-23	0.30073	0.45	0.247	7.03e-19	Octopus cells
Auh	4.03e-32	0.560745	0.394	0.192	1.29e-27	Octopus cells
Atp6ap2	7.3e-26	0.317223	0.419	0.217	2.34e-21	Octopus cells
Ndufa9	1.81e-27	0.447274	0.417	0.216	5.8e-23	Octopus cells
Epdr1	6.56e-32	0.581831	0.389	0.189	2.11e-27	Octopus cells
Idh3a	1.19e-25	0.479901	0.433	0.234	3.83e-21	Octopus cells
Fbxo44	1.42e-27	0.417553	0.403	0.205	4.56e-23	Octopus cells
mt_Tp	2.65e-26	0.262829	0.378	0.18	8.52e-22	Octopus cells
Gpx4_ps2	5.31e-59	0.645451	0.28	0.083	1.7e-54	Octopus cells
Cox7a2	1.09e-19	0.285726	0.944	0.747	3.5e-15	Octopus cells
Lifr	1.3e-48	0.696489	0.305	0.109	4.18e-44	Octopus cells
Stx1b	7.58e-26	0.381225	0.413	0.217	2.43e-21	Octopus cells
Nrn1	6.31e-47	0.622283	0.306	0.111	2.03e-42	Octopus cells
Sdcbp	1.84e-29	0.45557	0.378	0.183	5.89e-25	Octopus cells
Bcat1	5.01e-35	0.60863	0.354	0.159	1.61e-30	Octopus cells
Hapln4	1.48e-37	0.562287	0.333	0.139	4.74e-33	Octopus cells
Sh3gl2	5.52e-21	0.276835	0.448	0.254	1.77e-16	Octopus cells
Lgmn	2.72e-29	0.433366	0.373	0.18	8.74e-25	Octopus cells
Kifap3	7.92e-20	0.254404	0.462	0.269	2.54e-15	Octopus cells
Cltc	2.92e-18	0.285947	0.525	0.332	9.36e-14	Octopus cells
Rell2	2.66e-33	0.546937	0.359	0.166	8.54e-29	Octopus cells
Abhd12	3.22e-24	0.35384	0.412	0.219	1.03e-19	Octopus cells
Hspa8	3.37e-22	0.308136	0.939	0.746	1.08e-17	Octopus cells
Uhmk1	8.23e-34	0.438834	0.34	0.148	2.64e-29	Octopus cells
Nxph4	2.91e-62	0.685822	0.27	0.078	9.35e-58	Octopus cells
Ap2m1	1.43e-19	0.316743	0.48	0.288	4.58e-15	Octopus cells
Mpc1	8.6e-25	0.370436	0.413	0.221	2.76e-20	Octopus cells
Scn8a	5.52e-34	0.465741	0.338	0.147	1.77e-29	Octopus cells
Osbpl1a	6.84e-18	0.265339	0.487	0.296	2.19e-13	Octopus cells
Peg13	2.19e-51	0.615524	0.282	0.091	7.03e-47	Octopus cells
Gria3	1.01e-43	0.730381	0.305	0.115	3.24e-39	Octopus cells
Hspa4l	1.74e-27	0.418493	0.377	0.187	5.6e-23	Octopus cells
Dync1h1	2.44e-22	0.357589	0.434	0.244	7.82e-18	Octopus cells
Map7d2	8.46e-29	0.504449	0.371	0.182	2.72e-24	Octopus cells
Disp2	9.12e-27	0.331792	0.373	0.184	2.93e-22	Octopus cells
Clec2l	4.37e-24	0.305049	0.392	0.203	1.4e-19	Octopus cells
Sv2c	3.21e-55	0.805796	0.278	0.09	1.03e-50	Octopus cells
Pacsin2	3.43e-52	0.667876	0.278	0.091	1.1e-47	Octopus cells
Kcnk1	9.08e-29	0.464015	0.361	0.174	2.92e-24	Octopus cells
Pin1	7.75e-26	0.419124	0.389	0.202	2.49e-21	Octopus cells
Fbxo2	1.71e-25	0.301394	0.378	0.191	5.49e-21	Octopus cells
Endod1	4.68e-31	0.59151	0.347	0.16	1.5e-26	Octopus cells
Cox14	7.87e-15	0.252145	0.518	0.333	2.53e-10	Octopus cells
Atxn10	4.62e-22	0.30601	0.412	0.227	1.48e-17	Octopus cells
Cmss1	5.12e-23	0.489683	0.788	0.604	1.64e-18	Octopus cells
Mir6236	3.71e-42	0.617946	0.289	0.105	1.19e-37	Octopus cells
Ndn	8.03e-20	0.287171	0.436	0.252	2.58e-15	Octopus cells
Ank1	7.11e-30	0.45094	0.345	0.161	2.28e-25	Octopus cells
Ahcyl2	1.88e-36	0.541004	0.313	0.13	6.04e-32	Octopus cells
Acyp2	7.54e-28	0.530014	0.366	0.183	2.42e-23	Octopus cells
Stac2	4.01e-32	0.525054	0.326	0.144	1.29e-27	Octopus cells
Diras1	5.4e-42	0.641374	0.292	0.11	1.73e-37	Octopus cells
Atf4	4.73e-23	0.308821	0.38	0.199	1.52e-18	Octopus cells
Lgi3	1.68e-22	0.309245	0.384	0.203	5.39e-18	Octopus cells
Ndufa10	1.8e-18	0.2906	0.44	0.259	5.78e-14	Octopus cells
Napb	8.6e-21	0.316925	0.394	0.214	2.76e-16	Octopus cells
Cfl2	6.78e-27	0.388001	0.352	0.172	2.18e-22	Octopus cells
Nop10	3.13e-19	0.26348	0.417	0.237	1.01e-14	Octopus cells
Lrp11	3.11e-35	0.547362	0.308	0.129	1e-30	Octopus cells
Gramd1b	5.33e-32	0.519297	0.317	0.138	1.71e-27	Octopus cells
Slc6a8	6.14e-32	0.43102	0.315	0.136	1.97e-27	Octopus cells
Anxa6	8.48e-26	0.371046	0.352	0.174	2.72e-21	Octopus cells
Rufy3	6.65e-20	0.300171	0.413	0.235	2.14e-15	Octopus cells
Atp6v1h	2.34e-27	0.420434	0.345	0.167	7.51e-23	Octopus cells
Paqr4	4.9e-34	0.44572	0.305	0.128	1.57e-29	Octopus cells
Ivns1abp	1.6e-32	0.508827	0.312	0.135	5.13e-28	Octopus cells
Miat	6.38e-42	0.520593	0.275	0.099	2.05e-37	Octopus cells
Syngr1	1.16e-21	0.372972	0.382	0.206	3.74e-17	Octopus cells
Guk1	8.67e-21	0.36822	0.396	0.22	2.78e-16	Octopus cells
Tmem30a	1.06e-22	0.378185	0.371	0.195	3.42e-18	Octopus cells
1110008P14Rik	4.53e-20	0.338294	0.413	0.237	1.46e-15	Octopus cells
Ifitm10	1.05e-44	0.778088	0.273	0.098	3.38e-40	Octopus cells
Etl4	3.21e-53	0.857145	0.254	0.079	1.03e-48	Octopus cells
Ube2m	6.54e-23	0.390148	0.368	0.193	2.1e-18	Octopus cells
Pcmt1	2.92e-24	0.389174	0.352	0.178	9.37e-20	Octopus cells
Pfkp	2.03e-18	0.290656	0.417	0.243	6.52e-14	Octopus cells
Kcnc1	3.6e-20	0.396251	0.408	0.234	1.16e-15	Octopus cells
Haghl	1.97e-39	0.482089	0.273	0.1	6.33e-35	Octopus cells
Tomm6	1.64e-14	0.25776	0.506	0.333	5.25e-10	Octopus cells
Psmc1	1e-19	0.282272	0.38	0.209	3.22e-15	Octopus cells
Slc16a2	1.41e-25	0.363894	0.331	0.161	4.54e-21	Octopus cells
Sgpp2	2.47e-34	0.555783	0.289	0.119	7.92e-30	Octopus cells
Aak1	2.95e-23	0.380622	0.345	0.176	9.46e-19	Octopus cells
Glrx3	5.86e-23	0.446588	0.356	0.187	1.88e-18	Octopus cells
Cd44	1.36e-09	0.251025	0.697	0.528	4.38e-05	Octopus cells
Tatdn1	1.2e-36	0.512912	0.268	0.1	3.84e-32	Octopus cells
Nkiras1	1.06e-19	0.329748	0.382	0.214	3.4e-15	Octopus cells
Cct8	5.19e-19	0.257333	0.375	0.207	1.67e-14	Octopus cells
Rundc3a	1.63e-18	0.259312	0.382	0.214	5.23e-14	Octopus cells
Snap91	9.82e-21	0.270612	0.354	0.186	3.15e-16	Octopus cells
Otub1	1.04e-24	0.296972	0.324	0.157	3.35e-20	Octopus cells
Habp4	1.3e-24	0.375286	0.326	0.159	4.17e-20	Octopus cells
Sacm1l	3.37e-29	0.395841	0.299	0.132	1.08e-24	Octopus cells
Ndufa4	3.89e-17	0.272141	0.967	0.8	1.25e-12	Octopus cells
Acsl6	3.11e-19	0.257196	0.373	0.207	1e-14	Octopus cells
Dynlt3	3.77e-25	0.411751	0.322	0.157	1.21e-20	Octopus cells
Epb41l1	5.99e-26	0.433622	0.312	0.148	1.92e-21	Octopus cells
Kpna1	8.89e-24	0.32807	0.32	0.156	2.85e-19	Octopus cells
Pja2	2.58e-18	0.266689	0.377	0.213	8.27e-14	Octopus cells
Ppp1r9b	2.24e-27	0.422219	0.298	0.134	7.2e-23	Octopus cells
Atp6v0a1	2.24e-20	0.272267	0.35	0.186	7.19e-16	Octopus cells
Mrpl41	1.47e-22	0.317928	0.329	0.166	4.71e-18	Octopus cells
Pdhb	1.52e-20	0.4217	0.364	0.201	4.87e-16	Octopus cells
Cox6c	3.96e-17	0.253491	0.968	0.805	1.27e-12	Octopus cells
Ccdc92	1.18e-26	0.49116	0.305	0.143	3.8e-22	Octopus cells
Ppa1	8.88e-25	0.471237	0.312	0.151	2.85e-20	Octopus cells
Nfe2l1	3.71e-27	0.464136	0.291	0.131	1.19e-22	Octopus cells
Tom1l2	1.62e-23	0.303697	0.305	0.146	5.22e-19	Octopus cells
Vps29	9.78e-18	0.287871	0.37	0.211	3.14e-13	Octopus cells
Uqcrc2	8.49e-17	0.283601	0.38	0.222	2.73e-12	Octopus cells
Ube2ql1	6.41e-28	0.433813	0.277	0.121	2.06e-23	Octopus cells
Gm11478	3.64e-32	0.37338	0.25	0.094	1.17e-27	Octopus cells
Pdha1	7.29e-19	0.377906	0.345	0.189	2.34e-14	Octopus cells
Hspa12a	1.49e-21	0.414275	0.32	0.165	4.78e-17	Octopus cells
Rab11fip5	6.19e-32	0.526471	0.256	0.102	1.99e-27	Octopus cells
Dnajc27	1.21e-25	0.364	0.28	0.126	3.88e-21	Octopus cells
Rangap1	8.44e-20	0.360459	0.326	0.172	2.71e-15	Octopus cells
Isca1	3.72e-22	0.360686	0.308	0.154	1.2e-17	Octopus cells
Ap2a1	2.02e-19	0.275657	0.319	0.165	6.48e-15	Octopus cells
Eif1b	1.27e-14	0.251417	0.385	0.232	4.07e-10	Octopus cells
Mrpl42	3.6e-17	0.278496	0.343	0.192	1.16e-12	Octopus cells
Ctsl	1.5e-20	0.328154	0.308	0.157	4.83e-16	Octopus cells
Esrrg	1.27e-19	0.28493	0.31	0.16	4.06e-15	Octopus cells
Dync1i1	1.58e-18	0.329909	0.326	0.177	5.08e-14	Octopus cells
Cltb	2.31e-13	0.267765	0.405	0.256	7.41e-09	Octopus cells
Ap1s2	1.06e-21	0.320932	0.291	0.142	3.42e-17	Octopus cells
Stip1	5.15e-17	0.341779	0.335	0.187	1.65e-12	Octopus cells
Enpp5	1.18e-16	0.309614	0.335	0.188	3.78e-12	Octopus cells
Gcsh	2.65e-22	0.438392	0.289	0.142	8.5e-18	Octopus cells
Ncs1	5.51e-22	0.396456	0.275	0.131	1.77e-17	Octopus cells
Hspa9	1.49e-15	0.28705	0.34	0.196	4.79e-11	Octopus cells
Micu3	2.13e-22	0.306556	0.268	0.125	6.83e-18	Octopus cells
Tango2	7.7e-22	0.311914	0.275	0.132	2.47e-17	Octopus cells
Snph	8.02e-24	0.424069	0.263	0.121	2.58e-19	Octopus cells
Mapre3	4.05e-20	0.282414	0.278	0.137	1.3e-15	Octopus cells
Gas6	2.67e-23	0.415962	0.261	0.121	8.58e-19	Octopus cells
Rnf208	6.41e-17	0.307824	0.308	0.168	2.06e-12	Octopus cells
mt_Nd2	2.64e-23	0.30273	0.984	0.845	8.46e-19	Octopus cells
Sars	1.66e-15	0.335242	0.324	0.186	5.32e-11	Octopus cells
Elovl5	2.21e-14	0.278354	0.329	0.192	7.09e-10	Octopus cells
Ckb	1.67e-40	0.433658	0.998	0.862	5.37e-36	Octopus cells
Enah	9.19e-22	0.342818	0.257	0.121	2.95e-17	Octopus cells
Psmb7	6.96e-21	0.287726	0.259	0.123	2.24e-16	Octopus cells
Dnajc15	6.33e-15	0.253195	0.32	0.184	2.03e-10	Octopus cells
Mrpl51	1.64e-16	0.258726	0.298	0.162	5.28e-12	Octopus cells
Aars	3.68e-15	0.254318	0.308	0.173	1.18e-10	Octopus cells
Zfp365	4.53e-21	0.387388	0.257	0.123	1.46e-16	Octopus cells
Gnl3l	3.31e-19	0.376029	0.27	0.136	1.06e-14	Octopus cells
Dexi	5.85e-21	0.401654	0.256	0.123	1.88e-16	Octopus cells
Nap1l2	3.67e-20	0.359954	0.257	0.124	1.18e-15	Octopus cells
Ddx24	8.42e-17	0.258703	0.273	0.143	2.7e-12	Octopus cells
Slc20a1	7.83e-19	0.309542	0.256	0.126	2.52e-14	Octopus cells
Prpf19	5.57e-17	0.278577	0.271	0.142	1.79e-12	Octopus cells
Rusc1	1.07e-18	0.3711	0.256	0.127	3.44e-14	Octopus cells
Lamtor5	2.74e-15	0.295382	0.287	0.159	8.81e-11	Octopus cells
Magee1	1.04e-18	0.355003	0.25	0.124	3.33e-14	Octopus cells
Mkks	4.19e-17	0.316782	0.257	0.133	1.34e-12	Octopus cells
Cops6	1.97e-13	0.254024	0.299	0.175	6.32e-09	Octopus cells
Rnf157	4.65e-16	0.35532	0.268	0.145	1.49e-11	Octopus cells
Madd	1.34e-14	0.272408	0.275	0.152	4.29e-10	Octopus cells
Hspa4	1.16e-16	0.277016	0.25	0.128	3.73e-12	Octopus cells
Mbnl1	4.18e-15	0.286668	0.259	0.139	1.34e-10	Octopus cells
Mgrn1	1.82e-13	0.303771	0.254	0.142	5.83e-09	Octopus cells
Glrx5	3.48e-10	0.311966	0.277	0.174	1.12e-05	Octopus cells
mt_Nd1	1.24e-18	0.260954	0.993	0.93	4e-14	Octopus cells
Nrxn3	0	2.4368	0.621	0.217	0	ML-/L- stellate cells
Meg3	0	1.68043	0.846	0.45	0	ML-/L- stellate cells
Asic2	0	2.56004	0.422	0.102	0	ML-/L- stellate cells
Malat1	1.06e-284	0.893977	0.963	0.668	3.39e-280	ML-/L- stellate cells
Rbfox1	9.9e-198	1.79467	0.448	0.192	3.18e-193	ML-/L- stellate cells
Nrxn1	4.61e-123	1.35162	0.519	0.299	1.48e-118	ML-/L- stellate cells
Snhg11	5.76e-144	0.986865	0.761	0.544	1.85e-139	ML-/L- stellate cells
Adarb2	0	2.16396	0.279	0.063	0	ML-/L- stellate cells
Lsamp	1.31e-119	1.17779	0.63	0.417	4.21e-115	ML-/L- stellate cells
Frmd4a	6.21e-169	1.77621	0.341	0.133	1.99e-164	ML-/L- stellate cells
Fam155a	1.38e-124	1.41205	0.394	0.192	4.44e-120	ML-/L- stellate cells
Rora	1.29e-112	1.44746	0.462	0.261	4.13e-108	ML-/L- stellate cells
Fgf14	1.06e-134	1.23939	0.337	0.14	3.39e-130	ML-/L- stellate cells
Nrg3	1.79e-132	1.55071	0.355	0.159	5.74e-128	ML-/L- stellate cells
Dab1	1.93e-218	2.14965	0.251	0.068	6.18e-214	ML-/L- stellate cells
Cacna2d3	7.15e-183	1.83236	0.25	0.076	2.29e-178	ML-/L- stellate cells
Kirrel3	1.15e-97	1.48989	0.347	0.175	3.69e-93	ML-/L- stellate cells
Lrrc4c	1.68e-89	1.26821	0.303	0.145	5.39e-85	ML-/L- stellate cells
Negr1	2.28e-88	1.33393	0.291	0.137	7.32e-84	ML-/L- stellate cells
Magi2	5.51e-73	1.33407	0.318	0.17	1.77e-68	ML-/L- stellate cells
Grid2	5.84e-57	1.00623	0.369	0.226	1.87e-52	ML-/L- stellate cells
Lrp1b	2.63e-60	1.17518	0.345	0.204	8.43e-56	ML-/L- stellate cells
Camta1	4.88e-46	0.927128	0.339	0.214	1.57e-41	ML-/L- stellate cells
Pcdh9	4.86e-35	0.656416	0.419	0.303	1.56e-30	ML-/L- stellate cells
Cntnap2	8.35e-38	0.868783	0.31	0.198	2.68e-33	ML-/L- stellate cells
Nlgn1	2.74e-45	1.03205	0.263	0.152	8.8e-41	ML-/L- stellate cells
Dlgap1	9.28e-43	1.04884	0.282	0.171	2.98e-38	ML-/L- stellate cells
Slc6a5	5.59e-34	0.653706	0.271	0.168	1.79e-29	ML-/L- stellate cells
Adgrb3	1.58e-36	0.919668	0.273	0.171	5.07e-32	ML-/L- stellate cells
Gria4	2.7e-36	0.991479	0.272	0.17	8.66e-32	ML-/L- stellate cells
Fgf12	8.01e-36	0.984073	0.256	0.158	2.57e-31	ML-/L- stellate cells
Kcnd2	4.5e-29	0.51547	0.258	0.163	1.44e-24	ML-/L- stellate cells
Strbp	8.44e-28	0.759235	0.254	0.165	2.71e-23	ML-/L- stellate cells
Gphn	3.78e-39	0.429441	0.837	0.754	1.21e-34	ML-/L- stellate cells
Gm19951	5.32e-14	0.309476	0.566	0.483	1.71e-09	ML-/L- stellate cells
Cadm2	2.53e-20	0.758093	0.265	0.188	8.12e-16	ML-/L- stellate cells
Cmss1	2.91e-18	0.350241	0.68	0.604	9.35e-14	ML-/L- stellate cells
Tmtc2	1.44e-16	0.5629	0.28	0.208	4.63e-12	ML-/L- stellate cells
Camk1d	8.69e-27	0.369147	0.759	0.689	2.79e-22	ML-/L- stellate cells
Cd44	1.84e-14	0.315257	0.598	0.528	5.89e-10	ML-/L- stellate cells
Lars2	7.81e-32	0.326908	0.844	0.779	2.51e-27	ML-/L- stellate cells
Gm26561	1.3e-19	0.324857	0.727	0.663	4.17e-15	ML-/L- stellate cells
Anks1b	1.77e-12	0.544359	0.371	0.311	5.69e-08	ML-/L- stellate cells
Cadps	3.47e-11	0.481072	0.325	0.265	1.11e-06	ML-/L- stellate cells
Gm26917	2.35e-12	0.667919	0.279	0.22	7.54e-08	ML-/L- stellate cells
Gm15564	6.22e-10	0.323318	0.399	0.34	2e-05	ML-/L- stellate cells
Msi2	1.13e-11	0.539827	0.253	0.195	3.62e-07	ML-/L- stellate cells
Il31ra	4.87e-18	0.314204	0.673	0.618	1.56e-13	ML-/L- stellate cells
Nap1l5	5.79e-10	0.334345	0.422	0.37	1.86e-05	ML-/L- stellate cells
Syn2	5.76e-09	0.385661	0.26	0.209	0.000184828	ML-/L- stellate cells
Gm38393	1.5e-07	0.305563	0.347	0.296	0.00483055	ML-/L- stellate cells
Ank2	6.19e-09	0.47447	0.356	0.308	0.0001986	ML-/L- stellate cells
Tcf4	1.84e-07	0.425401	0.279	0.232	0.00589386	ML-/L- stellate cells
Gpm6a	5.37e-07	0.258158	0.263	0.216	0.0172298	ML-/L- stellate cells
Ank3	7.63e-07	0.397695	0.271	0.228	0.0244869	ML-/L- stellate cells
Cdk8	2.73e-50	0.371516	0.955	0.912	8.77e-46	ML-/L- stellate cells
Map2	7.04e-07	0.404907	0.256	0.214	0.0226001	ML-/L- stellate cells
Gm42418	6.46e-92	0.362287	1	0.998	2.07e-87	ML-/L- stellate cells
Ctss	0	2.67182	0.465	0.05	0	Microglia
C1qa	0	2.64069	0.459	0.054	0	Microglia
Csf1r	0	2.53831	0.425	0.053	0	Microglia
C1qb	0	2.40339	0.385	0.043	0	Microglia
C1qc	0	2.39666	0.364	0.034	0	Microglia
Hexb	0	1.95899	0.414	0.123	0	Microglia
Tyrobp	0	1.98286	0.287	0.045	0	Microglia
Ctsd	0	1.29097	0.548	0.315	0	Microglia
B2m	0	1.32959	0.349	0.148	0	Microglia
Cst3	0	1.308	0.927	0.742	0	Microglia
Selenop	1.36e-211	0.828372	0.523	0.349	4.36e-207	Microglia
S100b	9.69e-208	0.885974	0.634	0.484	3.11e-203	Microglia
Lgmn	1.4e-184	0.946709	0.32	0.177	4.5e-180	Microglia
Gfap	5.93e-149	0.880237	0.303	0.173	1.9e-144	Microglia
Trf	1.55e-135	0.625436	0.608	0.479	4.99e-131	Microglia
Serinc3	8.48e-139	0.83989	0.328	0.201	2.72e-134	Microglia
Ftl1	2.89e-110	0.693659	0.454	0.334	9.27e-106	Microglia
Gm20425	5.41e-98	0.586881	0.336	0.222	1.74e-93	Microglia
Rps27	2.6e-110	0.531433	0.641	0.527	8.34e-106	Microglia
Apod	3.6e-99	0.593373	0.514	0.401	1.16e-94	Microglia
Tmsb4x	0	0.891472	0.888	0.776	0	Microglia
Eef1a1	7.25e-81	0.454375	0.559	0.452	2.33e-76	Microglia
Sparc	5.66e-79	0.440958	0.585	0.481	1.82e-74	Microglia
Marcks	1.85e-96	0.605195	0.251	0.15	5.94e-92	Microglia
Rps23	1.1e-74	0.534423	0.481	0.381	3.54e-70	Microglia
Mobp	3.71e-230	0.628659	0.826	0.728	1.19e-225	Microglia
Rps12	5.31e-72	0.588874	0.4	0.303	1.71e-67	Microglia
Fau	4.43e-78	0.506466	0.528	0.432	1.42e-73	Microglia
Rps9	7.82e-67	0.485416	0.491	0.398	2.51e-62	Microglia
Cryab	3.82e-61	0.496029	0.405	0.314	1.23e-56	Microglia
Gsn	1.5e-65	0.57419	0.315	0.224	4.81e-61	Microglia
Rpl37a	1.07e-74	0.465168	0.617	0.528	3.44e-70	Microglia
Rps29	4.65e-82	0.471652	0.616	0.528	1.49e-77	Microglia
Tpt1	1.5e-60	0.436105	0.545	0.458	4.82e-56	Microglia
Itm2b	1.94e-81	0.413116	0.686	0.6	6.24e-77	Microglia
Rps24	6.19e-70	0.451815	0.583	0.497	1.99e-65	Microglia
Rpl21	3.46e-55	0.434838	0.482	0.396	1.11e-50	Microglia
Mog	3.65e-52	0.402894	0.342	0.257	1.17e-47	Microglia
Dbi	2.92e-78	0.265644	0.733	0.648	9.37e-74	Microglia
Rplp0	3.67e-54	0.466675	0.443	0.359	1.18e-49	Microglia
Rps18	1.64e-56	0.475297	0.47	0.387	5.27e-52	Microglia
Rpl10	1.59e-54	0.534624	0.325	0.243	5.1e-50	Microglia
Rpl30	1.76e-51	0.454645	0.459	0.377	5.65e-47	Microglia
Rps28	1.53e-66	0.426965	0.576	0.494	4.93e-62	Microglia
Ugt8a	1.14e-55	0.492054	0.282	0.2	3.65e-51	Microglia
Apoe	1.28e-286	0.643417	0.922	0.842	4.11e-282	Microglia
Rps27a	6.72e-49	0.402815	0.492	0.412	2.16e-44	Microglia
Rps20	4.14e-47	0.428693	0.462	0.382	1.33e-42	Microglia
Rpl13a	7.72e-65	0.405569	0.621	0.541	2.48e-60	Microglia
Rpl35a	8.15e-46	0.40908	0.461	0.382	2.62e-41	Microglia
Rplp1	1.42e-80	0.427146	0.695	0.616	4.57e-76	Microglia
Cnp	9.63e-54	0.383732	0.541	0.463	3.09e-49	Microglia
Mag	1.23e-59	0.373287	0.609	0.531	3.95e-55	Microglia
Mal	5.55e-43	0.371166	0.454	0.377	1.78e-38	Microglia
Actb	1.86e-87	0.458783	0.702	0.625	5.96e-83	Microglia
Rpl41	1.48e-105	0.410815	0.785	0.709	4.75e-101	Microglia
Lamp1	8.38e-52	0.400956	0.554	0.478	2.69e-47	Microglia
Rps19	9.87e-47	0.386018	0.514	0.438	3.17e-42	Microglia
Plekhb1	6.31e-45	0.421228	0.45	0.374	2.03e-40	Microglia
Rpl26	1.59e-56	0.394964	0.578	0.502	5.11e-52	Microglia
Ctsb	1.07e-46	0.446867	0.492	0.417	3.44e-42	Microglia
Rpl39	3.44e-44	0.425364	0.454	0.379	1.1e-39	Microglia
Rps14	7.35e-55	0.380554	0.598	0.523	2.36e-50	Microglia
Qk	3.79e-35	0.267148	0.401	0.328	1.22e-30	Microglia
Rpl37	5.88e-51	0.371836	0.6	0.527	1.89e-46	Microglia
Gm10076	2.24e-39	0.399414	0.369	0.297	7.19e-35	Microglia
Rps21	4.54e-46	0.375958	0.549	0.478	1.46e-41	Microglia
Rpl13	7.7e-41	0.390648	0.437	0.366	2.47e-36	Microglia
Mt2	2.03e-110	0.433102	0.828	0.757	6.5e-106	Microglia
Cldn11	7.93e-37	0.310263	0.491	0.421	2.54e-32	Microglia
Rpl27a	7e-39	0.389676	0.302	0.232	2.25e-34	Microglia
Gm20458	3.57e-38	0.380518	0.301	0.231	1.15e-33	Microglia
Cmtm5	2.41e-37	0.361328	0.294	0.224	7.73e-33	Microglia
Rpl18a	7.87e-40	0.427435	0.449	0.38	2.53e-35	Microglia
Rps16	6.41e-37	0.425054	0.351	0.282	2.06e-32	Microglia
Rps10	2.17e-40	0.411922	0.477	0.41	6.97e-36	Microglia
Rps4x	3.34e-36	0.441645	0.328	0.261	1.07e-31	Microglia
Cd81	1.12e-45	0.329968	0.629	0.562	3.59e-41	Microglia
Rpl32	3.09e-38	0.356766	0.476	0.41	9.91e-34	Microglia
Rpl31	3.19e-34	0.345094	0.448	0.382	1.02e-29	Microglia
Uba52	2.25e-39	0.315979	0.604	0.538	7.21e-35	Microglia
Rps3	2.9e-34	0.338339	0.469	0.403	9.32e-30	Microglia
Rps15a	7.3e-35	0.383137	0.432	0.367	2.35e-30	Microglia
Rps11	1.96e-33	0.384443	0.389	0.324	6.29e-29	Microglia
Gpm6b	2.7e-31	0.330689	0.402	0.337	8.66e-27	Microglia
Rps8	4.08e-41	0.335267	0.574	0.509	1.31e-36	Microglia
mt_Co1	8.24e-68	0.321798	0.775	0.711	2.65e-63	Microglia
Rpl17	7.94e-41	0.361137	0.553	0.489	2.55e-36	Microglia
Rps26	1.1e-39	0.389097	0.526	0.462	3.52e-35	Microglia
Rps5	5.63e-37	0.416	0.449	0.385	1.81e-32	Microglia
Gm10073	1.96e-35	0.374573	0.377	0.313	6.28e-31	Microglia
Rpl23	1.46e-33	0.381099	0.431	0.367	4.69e-29	Microglia
Bcas1	1.89e-33	0.411248	0.305	0.241	6.07e-29	Microglia
Dbndd2	1.02e-31	0.323792	0.267	0.204	3.29e-27	Microglia
Hmgcs1	1.41e-32	0.450262	0.329	0.266	4.52e-28	Microglia
Enpp2	4.01e-30	0.350969	0.315	0.252	1.29e-25	Microglia
Rps27rt	1.1e-33	0.391851	0.276	0.214	3.54e-29	Microglia
S100a16	6.27e-33	0.387988	0.273	0.211	2.01e-28	Microglia
Rpl11	3.02e-32	0.331582	0.503	0.442	9.69e-28	Microglia
Tsc22d4	9.06e-28	0.322471	0.358	0.297	2.91e-23	Microglia
Rpl12	4.11e-28	0.363577	0.335	0.275	1.32e-23	Microglia
Rplp2	2.26e-28	0.320678	0.458	0.399	7.25e-24	Microglia
Rpl35	4.65e-25	0.282744	0.368	0.309	1.49e-20	Microglia
Prdx1	5.91e-28	0.365328	0.342	0.284	1.9e-23	Microglia
Rps17	1.39e-26	0.280103	0.502	0.444	4.48e-22	Microglia
Rpl6	2.19e-26	0.340191	0.338	0.28	7.03e-22	Microglia
Pllp	2.36e-26	0.313302	0.26	0.204	7.59e-22	Microglia
Rps15	1.11e-29	0.344753	0.472	0.416	3.57e-25	Microglia
Rpl36a	1.11e-24	0.377259	0.351	0.295	3.55e-20	Microglia
Rpl10_ps3	5.76e-30	0.430174	0.264	0.209	1.85e-25	Microglia
Rpl22	3.24e-28	0.432535	0.256	0.201	1.04e-23	Microglia
Rps13	2.43e-25	0.297262	0.476	0.422	7.79e-21	Microglia
Scd2	1.38e-43	0.316852	0.673	0.62	4.44e-39	Microglia
Rpl18	1.45e-24	0.329777	0.4	0.347	4.66e-20	Microglia
Rpl36	7.87e-28	0.313153	0.511	0.458	2.53e-23	Microglia
Pea15a	1.67e-23	0.314521	0.388	0.335	5.37e-19	Microglia
Rps2	1.34e-22	0.344436	0.344	0.292	4.29e-18	Microglia
1810037I17Rik	4.45e-22	0.303006	0.288	0.236	1.43e-17	Microglia
Plp1	3.23e-282	0.638889	0.941	0.889	1.04e-277	Microglia
Rpl14	7.48e-25	0.322095	0.468	0.417	2.4e-20	Microglia
Rpl34	9.26e-23	0.308042	0.441	0.39	2.97e-18	Microglia
Aqp4	3.16e-19	0.274553	0.34	0.29	1.01e-14	Microglia
Taldo1	8.35e-23	0.369875	0.284	0.234	2.68e-18	Microglia
Rpsa	6.17e-23	0.337569	0.437	0.388	1.98e-18	Microglia
Gm2000	2.7e-22	0.308094	0.389	0.34	8.68e-18	Microglia
Rps3a1	2.02e-21	0.355626	0.314	0.265	6.47e-17	Microglia
Fabp5	1.17e-20	0.330133	0.271	0.223	3.76e-16	Microglia
Rpl7	3.85e-21	0.299082	0.419	0.371	1.24e-16	Microglia
S100a1	3.29e-20	0.379855	0.255	0.209	1.06e-15	Microglia
Rpl29	1.94e-18	0.290465	0.267	0.221	6.22e-14	Microglia
Mbp	0	0.850072	0.958	0.912	0	Microglia
Bc1	1.77e-19	0.296566	0.549	0.504	5.7e-15	Microglia
Rpl23a	6.95e-16	0.258871	0.256	0.212	2.23e-11	Microglia
Rps7	5.74e-17	0.268757	0.402	0.359	1.84e-12	Microglia
Pacs2	1.24e-17	0.323209	0.252	0.209	3.97e-13	Microglia
Fth1	0	0.771858	0.959	0.916	0	Microglia
Rpl8	9e-16	0.253666	0.439	0.397	2.89e-11	Microglia
Rpl9	4.89e-21	0.276714	0.524	0.483	1.57e-16	Microglia
Rpl19	1.77e-15	0.259932	0.355	0.314	5.68e-11	Microglia
Sirt2	1.04e-14	0.290291	0.3	0.259	3.33e-10	Microglia
Vmp1	5.93e-15	0.271228	0.334	0.294	1.9e-10	Microglia
Rpl9_ps6	1.62e-15	0.267958	0.357	0.318	5.2e-11	Microglia
Aplp1	1.2e-18	0.258649	0.49	0.453	3.85e-14	Microglia
Qdpr	7.4e-15	0.2678	0.421	0.384	2.37e-10	Microglia
Wdr89	7.9e-14	0.260657	0.307	0.271	2.54e-09	Microglia
Rps25	9.21e-13	0.292026	0.284	0.248	2.96e-08	Microglia
Mt1	1.88e-181	0.401583	0.954	0.918	6.03e-177	Microglia
mt_Nd5	5.76e-12	0.250358	0.406	0.371	1.85e-07	Microglia
mt_Nd2	6.72e-55	0.265545	0.878	0.845	2.16e-50	Microglia
mt_Nd6	1.87e-07	0.256061	0.292	0.267	0.00599678	Microglia
Pdss2	3.22e-08	0.288456	0.25	0.227	0.00103449	Microglia
Rpl7a	8.62e-07	0.250366	0.258	0.236	0.0276861	Microglia
Kcnd2	0	2.65656	0.418	0.135	0	Granule cells
Zic1	0	1.83704	0.443	0.181	0	Granule cells
Fgf14	0	2.52662	0.364	0.117	0	Granule cells
Lrrtm4	0	2.74345	0.304	0.061	0	Granule cells
Cntnap2	0	2.10119	0.385	0.178	0	Granule cells
Kcnip4	0	2.60663	0.304	0.098	0	Granule cells
Syt1	0	1.98393	0.32	0.12	0	Granule cells
Cbln1	0	1.59241	0.342	0.152	0	Granule cells
Dlg2	0	1.93584	0.286	0.134	0	Granule cells
Nrxn1	0	1.47807	0.431	0.286	0	Granule cells
Rbfox1	0	1.62724	0.315	0.18	0	Granule cells
Malat1	0	0.294777	0.788	0.656	0	Granule cells
Negr1	0	1.59771	0.256	0.125	0	Granule cells
Dlgap1	0	1.55971	0.284	0.159	0	Granule cells
Kirrel3	0	1.54951	0.279	0.165	0	Granule cells
Gpm6a	0	1.06194	0.314	0.206	0	Granule cells
Meg3	0	0.991045	0.543	0.443	0	Granule cells
Nrxn3	0	1.11237	0.304	0.21	0	Granule cells
Lrp1b	0	1.36329	0.286	0.196	0	Granule cells
Chgb	0	0.992061	0.357	0.278	0	Granule cells
Fam155a	5.25e-276	1.16391	0.263	0.186	1.69e-271	Granule cells
Lsamp	0	1.01569	0.486	0.411	0	Granule cells
Snhg11	0	0.852177	0.606	0.538	0	Granule cells
Syn2	6.45e-133	0.833508	0.254	0.204	2.07e-128	Granule cells
AY036118	1.24e-87	0.47261	0.282	0.232	3.97e-83	Granule cells
Olfm1	7.14e-142	0.761687	0.318	0.271	2.29e-137	Granule cells
Rtn1	7.51e-203	0.766634	0.426	0.382	2.41e-198	Granule cells
Stmn2	4.6e-108	0.616641	0.441	0.426	1.48e-103	Granule cells
Slc17a7	1.54e-23	0.568543	0.268	0.261	4.95e-19	Granule cells
1700020I14Rik	9.16e-22	0.600317	0.254	0.248	2.94e-17	Granule cells
Ndrg3	4.42e-25	0.601024	0.28	0.276	1.42e-20	Granule cells
H3f3b	1.51e-14	0.488145	0.25	0.246	4.84e-10	Granule cells
Vsnl1	2.57e-22	0.532742	0.292	0.289	8.25e-18	Granule cells
Vamp2	3.01e-09	0.408044	0.262	0.264	9.67e-05	Granule cells
Ddx5	9.22e-22	0.550649	0.315	0.318	2.96e-17	Granule cells
Ypel3	1.24e-12	0.284889	0.231	0.274	3.99e-08	Granule cells
Ryr3	6.28e-15	0.389182	0.224	0.27	2.02e-10	Granule cells
Nrxn3	0	3.21166	0.826	0.217	0	Golgi cells
Asic2	0	3.32082	0.65	0.102	0	Golgi cells
Meg3	0	2.22086	0.943	0.451	0	Golgi cells
Rbfox1	0	2.34782	0.664	0.191	0	Golgi cells
Fgf14	0	1.95824	0.577	0.14	0	Golgi cells
Fam155a	0	2.17906	0.624	0.191	0	Golgi cells
Adarb2	0	2.9317	0.491	0.062	0	Golgi cells
Frmd4a	0	2.4597	0.534	0.133	0	Golgi cells
Nrg3	0	2.16787	0.554	0.158	0	Golgi cells
Cacna2d3	0	2.73651	0.463	0.075	0	Golgi cells
Nrxn1	1.28e-232	1.79633	0.678	0.299	4.1e-228	Golgi cells
Rora	6.84e-246	2.27478	0.637	0.261	2.19e-241	Golgi cells
Hs6st3	0	2.53991	0.447	0.076	0	Golgi cells
Lsamp	3.61e-226	1.71265	0.78	0.417	1.16e-221	Golgi cells
Dab1	0	2.70733	0.43	0.068	0	Golgi cells
Inpp4b	0	2.34532	0.438	0.078	0	Golgi cells
Kirrel3	1.23e-261	2.11415	0.532	0.175	3.94e-257	Golgi cells
Snhg11	9.65e-241	1.30613	0.898	0.543	3.1e-236	Golgi cells
Ptprt	0	2.56587	0.396	0.053	0	Golgi cells
Lrrc4c	9.2e-269	1.96802	0.488	0.145	2.95e-264	Golgi cells
Grid2	1.82e-197	1.81561	0.56	0.226	5.83e-193	Golgi cells
Malat1	0	1.43229	0.992	0.668	0	Golgi cells
Csmd1	0	2.35848	0.377	0.059	0	Golgi cells
Magi2	7.96e-199	1.67894	0.483	0.169	2.56e-194	Golgi cells
Galntl6	0	1.99978	0.373	0.061	0	Golgi cells
Negr1	7.16e-226	1.77517	0.448	0.137	2.3e-221	Golgi cells
Lrp1b	1.97e-175	1.74284	0.508	0.204	6.33e-171	Golgi cells
Lingo2	0	2.09558	0.371	0.069	0	Golgi cells
Mdga2	4.42e-257	1.84471	0.404	0.105	1.42e-252	Golgi cells
Adgrb3	5.55e-175	1.4851	0.466	0.17	1.78e-170	Golgi cells
Zfpm2	0	2.12941	0.342	0.047	0	Golgi cells
Csmd3	0	2.30686	0.329	0.039	0	Golgi cells
Myt1l	7.87e-283	1.97882	0.366	0.084	2.53e-278	Golgi cells
Cntnap2	2.22e-140	1.34509	0.478	0.198	7.13e-136	Golgi cells
Myo16	0	2.0807	0.309	0.042	0	Golgi cells
Ccser1	4.21e-256	1.75836	0.344	0.078	1.35e-251	Golgi cells
Macrod2	2.41e-201	1.72993	0.366	0.104	7.74e-197	Golgi cells
Lrrtm4	4.76e-229	1.58728	0.345	0.084	1.53e-224	Golgi cells
Unc5c	9.61e-216	1.83534	0.354	0.094	3.09e-211	Golgi cells
Astn2	6.62e-219	1.67263	0.342	0.087	2.13e-214	Golgi cells
Pcdh9	1.64e-93	1.05831	0.556	0.302	5.27e-89	Golgi cells
Tenm2	2.12e-211	1.65314	0.338	0.086	6.82e-207	Golgi cells
Dlgap1	1.94e-130	1.39422	0.422	0.17	6.24e-126	Golgi cells
Ptprn2	0	1.96561	0.293	0.045	0	Golgi cells
Nlgn1	9.59e-136	1.46795	0.399	0.152	3.08e-131	Golgi cells
Cacna1c	2.8e-255	1.83536	0.311	0.067	8.99e-251	Golgi cells
Gria3	1.56e-158	1.4895	0.356	0.114	5.01e-154	Golgi cells
Gria4	9.09e-116	1.33576	0.41	0.169	2.92e-111	Golgi cells
Fgf12	8.83e-123	1.46978	0.394	0.157	2.83e-118	Golgi cells
Dscam	4.27e-230	1.6666	0.293	0.064	1.37e-225	Golgi cells
Grik3	0	1.9137	0.26	0.032	0	Golgi cells
Xkr4	5.95e-220	1.74807	0.295	0.068	1.91e-215	Golgi cells
Auts2	1.17e-102	1.2798	0.387	0.163	3.74e-98	Golgi cells
Camta1	3.15e-86	1.09015	0.437	0.214	1.01e-81	Golgi cells
Dscaml1	1.7e-230	1.63985	0.282	0.06	5.44e-226	Golgi cells
Rims2	3.26e-180	1.50621	0.298	0.078	1.05e-175	Golgi cells
Cntn4	3.93e-197	1.73624	0.278	0.066	1.26e-192	Golgi cells
Meis2	2.83e-139	1.51186	0.308	0.097	9.09e-135	Golgi cells
Dlg2	4.62e-97	1.2195	0.358	0.148	1.48e-92	Golgi cells
Il1rapl1	8.1e-199	1.58111	0.266	0.059	2.6e-194	Golgi cells
Ncam2	2.52e-195	1.62682	0.264	0.06	8.1e-191	Golgi cells
Cadm2	7.27e-80	1.10904	0.392	0.188	2.34e-75	Golgi cells
Pbx3	3.21e-166	1.64152	0.272	0.07	1.03e-161	Golgi cells
Kcnma1	6.9e-104	1.30267	0.32	0.12	2.21e-99	Golgi cells
Elavl2	8.01e-98	1.23472	0.329	0.13	2.57e-93	Golgi cells
Cacna1a	6.32e-128	1.37091	0.291	0.092	2.03e-123	Golgi cells
Msi2	2e-69	1.01042	0.391	0.194	6.42e-65	Golgi cells
Kcnd2	4.81e-73	0.825474	0.359	0.163	1.54e-68	Golgi cells
Prkce	3.68e-128	1.23648	0.281	0.086	1.18e-123	Golgi cells
Dpp6	6.92e-85	1.28541	0.343	0.149	2.22e-80	Golgi cells
C230004F18Rik	2.28e-107	0.987923	0.295	0.101	7.32e-103	Golgi cells
Macf1	5.74e-66	0.846524	0.378	0.185	1.84e-61	Golgi cells
Slc6a5	1.52e-65	0.720441	0.356	0.167	4.87e-61	Golgi cells
Ube3a	1.07e-95	1.24443	0.303	0.115	3.43e-91	Golgi cells
Hcn1	1.61e-85	1.21915	0.324	0.136	5.17e-81	Golgi cells
Cd44	8.09e-44	0.486496	0.714	0.527	2.6e-39	Golgi cells
Ryr2	3.8e-143	1.32711	0.252	0.067	1.22e-138	Golgi cells
Gad1	3.12e-95	1.01257	0.291	0.106	1e-90	Golgi cells
Ctnnd2	3.21e-77	1.1366	0.329	0.145	1.03e-72	Golgi cells
Oxr1	5.08e-70	1.19678	0.358	0.174	1.63e-65	Golgi cells
Prkcb	2.24e-89	1.03337	0.295	0.112	7.19e-85	Golgi cells
Ppm1l	6.97e-93	1.26408	0.295	0.113	2.24e-88	Golgi cells
Tmtc2	7.8e-58	0.90837	0.388	0.207	2.5e-53	Golgi cells
A230057D06Rik	5.26e-117	1.26961	0.261	0.08	1.69e-112	Golgi cells
Kcnip4	9.58e-86	1.24277	0.299	0.118	3.08e-81	Golgi cells
Gm15564	5.07e-34	0.38366	0.519	0.339	1.63e-29	Golgi cells
Celf2	1.25e-84	1.063	0.296	0.117	4.03e-80	Golgi cells
Anks1b	3.97e-48	0.916308	0.488	0.311	1.28e-43	Golgi cells
Gphn	1.66e-70	0.521168	0.928	0.754	5.34e-66	Golgi cells
Il31ra	2.12e-41	0.420521	0.792	0.618	6.8e-37	Golgi cells
Strbp	7.17e-60	0.78768	0.339	0.165	2.3e-55	Golgi cells
Rgs7bp	5.81e-59	0.930922	0.338	0.166	1.87e-54	Golgi cells
Gria2	1.8e-56	0.796031	0.345	0.173	5.79e-52	Golgi cells
Syne1	3.18e-79	0.891257	0.276	0.107	1.02e-74	Golgi cells
Gm26561	6.25e-65	0.590165	0.831	0.662	2.01e-60	Golgi cells
Frmd5	7.49e-79	0.94569	0.269	0.102	2.4e-74	Golgi cells
Peg3	1.74e-58	0.774132	0.313	0.146	5.57e-54	Golgi cells
Cabp1	5.71e-58	0.861331	0.324	0.158	1.83e-53	Golgi cells
Cadps	2.75e-43	0.798693	0.431	0.265	8.82e-39	Golgi cells
Rasgrf1	6.18e-66	0.94161	0.291	0.128	1.98e-61	Golgi cells
Grm1	3.9e-64	1.00242	0.295	0.132	1.25e-59	Golgi cells
Ppp2r2b	6.01e-85	1.29579	0.257	0.095	1.93e-80	Golgi cells
Ctnna2	1.1e-65	0.960151	0.288	0.126	3.53e-61	Golgi cells
Mycbp2	1.22e-64	0.936116	0.285	0.124	3.9e-60	Golgi cells
Camk1d	7.59e-66	0.612933	0.847	0.689	2.44e-61	Golgi cells
Adgrl3	6.56e-72	1.12942	0.261	0.104	2.11e-67	Golgi cells
Gm26917	1.32e-44	1.14518	0.377	0.22	4.23e-40	Golgi cells
Syn2	9.4e-41	0.704118	0.365	0.208	3.02e-36	Golgi cells
Pclo	6.16e-69	0.882639	0.258	0.104	1.98e-64	Golgi cells
Unc80	7.55e-60	0.770175	0.276	0.122	2.43e-55	Golgi cells
Park2	1.95e-72	0.973059	0.25	0.097	6.27e-68	Golgi cells
Pde4d	1.48e-67	0.960698	0.254	0.101	4.75e-63	Golgi cells
Jarid2	1.56e-32	0.448808	0.586	0.433	5.01e-28	Golgi cells
Cmss1	4.31e-24	0.283696	0.756	0.604	1.38e-19	Golgi cells
Tcf4	3.68e-37	0.831232	0.384	0.232	1.18e-32	Golgi cells
Scn1a	2.76e-56	0.874259	0.265	0.118	8.87e-52	Golgi cells
Slc32a1	2.91e-50	0.645497	0.275	0.128	9.35e-46	Golgi cells
Esrrg	2.94e-46	0.908449	0.307	0.16	9.45e-42	Golgi cells
Rbfox2	2.27e-55	0.820279	0.263	0.117	7.29e-51	Golgi cells
Adarb1	7.71e-31	0.62892	0.424	0.279	2.48e-26	Golgi cells
Serpini1	2.48e-49	0.755643	0.273	0.13	7.96e-45	Golgi cells
Ank2	4.17e-30	0.595916	0.45	0.308	1.34e-25	Golgi cells
D130009I18Rik	4.08e-29	0.367385	0.372	0.231	1.31e-24	Golgi cells
Pcdh7	3.16e-48	0.938696	0.271	0.131	1.01e-43	Golgi cells
Zranb2	4.03e-49	0.695184	0.254	0.115	1.29e-44	Golgi cells
Gm20388	1.43e-25	0.511411	0.512	0.373	4.6e-21	Golgi cells
Eif4g3	1.39e-39	0.760486	0.293	0.154	4.45e-35	Golgi cells
Spock3	6.12e-54	1.01955	0.251	0.113	1.97e-49	Golgi cells
Peak1	1.19e-39	0.49481	0.279	0.143	3.84e-35	Golgi cells
Ntm	9.25e-35	0.874939	0.313	0.179	2.97e-30	Golgi cells
Gm38393	3.51e-23	0.466801	0.427	0.295	1.13e-18	Golgi cells
Lars2	2.27e-58	0.480627	0.909	0.779	7.28e-54	Golgi cells
Elmo1	6.44e-37	0.649853	0.274	0.145	2.07e-32	Golgi cells
Atf2	4.44e-34	0.456385	0.27	0.144	1.43e-29	Golgi cells
Gprasp1	2.17e-27	0.549255	0.318	0.193	6.98e-23	Golgi cells
Ank3	7.22e-25	0.662437	0.351	0.228	2.32e-20	Golgi cells
Fgfr2	8.15e-13	0.313374	0.514	0.397	2.62e-08	Golgi cells
Slc24a2	1.88e-21	0.511043	0.324	0.209	6.03e-17	Golgi cells
Fam168a	7.33e-26	0.460102	0.265	0.153	2.35e-21	Golgi cells
Zc3h7a	5.84e-27	0.761296	0.432	0.32	1.88e-22	Golgi cells
Ttc3	1.01e-15	0.3779	0.491	0.379	3.25e-11	Golgi cells
Plcxd3	3.18e-21	0.534101	0.307	0.196	1.02e-16	Golgi cells
Dync1i1	6.61e-25	0.664908	0.286	0.176	2.12e-20	Golgi cells
Aak1	5.8e-23	0.520067	0.285	0.176	1.86e-18	Golgi cells
AY036118	7.16e-21	0.66317	0.345	0.236	2.3e-16	Golgi cells
Grin1	1.05e-22	0.457115	0.27	0.163	3.37e-18	Golgi cells
Scn8a	6.14e-23	0.518501	0.251	0.147	1.97e-18	Golgi cells
Kcna2	3e-21	0.546908	0.27	0.168	9.62e-17	Golgi cells
Dst	1.71e-12	0.276882	0.395	0.296	5.5e-08	Golgi cells
Iqsec1	2.56e-16	0.478097	0.321	0.225	8.23e-12	Golgi cells
Map2	5.06e-16	0.43121	0.31	0.214	1.62e-11	Golgi cells
Camk2d	3.91e-14	0.342569	0.33	0.235	1.25e-09	Golgi cells
Mapk10	1.91e-17	0.541395	0.297	0.204	6.12e-13	Golgi cells
Cyfip2	6.69e-14	0.305852	0.309	0.217	2.15e-09	Golgi cells
Dner	6.84e-11	0.286926	0.357	0.266	2.2e-06	Golgi cells
Ssh2	8.05e-12	0.358627	0.303	0.219	2.58e-07	Golgi cells
Snap91	1.5e-12	0.38236	0.267	0.186	4.82e-08	Golgi cells
Lrba	1.05e-11	0.290696	0.256	0.177	3.37e-07	Golgi cells
Ppp3ca	1.18e-11	0.357659	0.266	0.187	3.77e-07	Golgi cells
Gnaq	1.73e-10	0.374251	0.27	0.196	5.55e-06	Golgi cells
Epb41l3	4.56e-10	0.384892	0.283	0.21	1.47e-05	Golgi cells
Syt2	8.12e-09	0.31424	0.275	0.205	0.000260713	Golgi cells
Cdk8	5.86e-48	0.353737	0.98	0.912	1.88e-43	Golgi cells
Gm42418	2.06e-98	0.450758	0.999	0.998	6.61e-94	Golgi cells
Fam19a1	0	2.25068	0.314	0.029	0	Fusiform cells
Scg2	0	1.76824	0.718	0.256	0	Fusiform cells
Ywhah	0	1.32045	0.773	0.391	0	Fusiform cells
Igsf5	0	1.03072	0.647	0.276	0	Fusiform cells
Tnnt1	0	2.06581	0.397	0.039	0	Fusiform cells
Kcnc2	0	1.97033	0.403	0.058	0	Fusiform cells
Pcp4	0	1.04507	0.889	0.578	0	Fusiform cells
Prkcd	0	1.13659	0.496	0.186	0	Fusiform cells
Car8	0	1.13583	0.46	0.152	0	Fusiform cells
Nsg1	0	0.819735	0.696	0.398	0	Fusiform cells
Olfm1	0	0.996376	0.55	0.263	0	Fusiform cells
Hpca	0	1.27963	0.384	0.119	0	Fusiform cells
Ogfrl1	0	1.06968	0.443	0.181	0	Fusiform cells
Selenom	0	0.792779	0.598	0.34	0	Fusiform cells
Itm2c	0	0.753098	0.617	0.36	0	Fusiform cells
Gng13	0	0.888268	0.441	0.187	0	Fusiform cells
Map4	0	0.715348	0.665	0.418	0	Fusiform cells
Syt4	0	1.18186	0.355	0.119	0	Fusiform cells
Homer3	0	1.14101	0.325	0.092	0	Fusiform cells
Thy1	0	0.629257	0.625	0.403	0	Fusiform cells
Atp2b1	0	0.718753	0.382	0.172	0	Fusiform cells
Ly86	0	1.33353	0.253	0.046	0	Fusiform cells
Rgs4	0	1.24252	0.261	0.055	0	Fusiform cells
Pak1	0	0.737525	0.4	0.196	0	Fusiform cells
Stmn2	0	0.457015	0.62	0.418	0	Fusiform cells
Ndrg4	0	0.546047	0.846	0.65	0	Fusiform cells
Gp1bb	0	0.637528	0.473	0.278	0	Fusiform cells
Grid2	0	0.917143	0.411	0.219	0	Fusiform cells
Rit2	0	0.893613	0.341	0.15	0	Fusiform cells
Vamp2	0	0.600263	0.447	0.256	0	Fusiform cells
Pebp1	0	0.517201	0.583	0.393	0	Fusiform cells
Rtn1	8.26e-285	0.461542	0.567	0.379	2.65e-280	Fusiform cells
Slc17a6	0	0.786559	0.358	0.171	0	Fusiform cells
Nrip3	0	0.854981	0.325	0.139	0	Fusiform cells
Cplx1	0	0.483848	0.785	0.6	0	Fusiform cells
Uchl1	4.09e-304	0.477751	0.683	0.499	1.31e-299	Fusiform cells
Tubb3	5.69e-301	0.552805	0.537	0.353	1.83e-296	Fusiform cells
Acot7	8.73e-293	0.497246	0.552	0.369	2.8e-288	Fusiform cells
Sptbn2	0	0.831066	0.304	0.125	0	Fusiform cells
Clec2l	0	0.693479	0.375	0.196	0	Fusiform cells
Snrpn	1.34e-244	0.411482	0.669	0.492	4.3e-240	Fusiform cells
C1qtnf4	0	0.651758	0.341	0.167	0	Fusiform cells
Grm1	0	0.783098	0.299	0.125	0	Fusiform cells
Tubb2a	6.79e-240	0.417436	0.593	0.419	2.18e-235	Fusiform cells
Laptm4a	2.45e-282	0.484349	0.45	0.277	7.88e-278	Fusiform cells
Elmod1	0	0.716689	0.314	0.144	0	Fusiform cells
Syt1	0	0.54178	0.303	0.133	0	Fusiform cells
Gria2	0	0.594291	0.333	0.166	0	Fusiform cells
Gng3	2.77e-224	0.404343	0.53	0.364	8.89e-220	Fusiform cells
Rora	2.06e-297	0.638885	0.421	0.255	6.6e-293	Fusiform cells
Sncb	4.44e-196	0.372121	0.552	0.389	1.43e-191	Fusiform cells
Rab3a	1.69e-213	0.354891	0.755	0.593	5.41e-209	Fusiform cells
Eno2	1.17e-205	0.393977	0.545	0.383	3.74e-201	Fusiform cells
Atp2a2	7.84e-215	0.438569	0.569	0.407	2.52e-210	Fusiform cells
Cpe	1.07e-257	0.395801	0.785	0.625	3.42e-253	Fusiform cells
Serinc1	4.13e-192	0.353013	0.643	0.483	1.33e-187	Fusiform cells
Mif	2.64e-192	0.345515	0.647	0.489	8.48e-188	Fusiform cells
Selenow	4.49e-185	0.338938	0.542	0.384	1.44e-180	Fusiform cells
Tmem59l	0	0.606029	0.359	0.201	0	Fusiform cells
Fndc5	1.56e-292	0.57359	0.365	0.208	5.01e-288	Fusiform cells
Gm38393	1.26e-222	0.446645	0.445	0.289	4.03e-218	Fusiform cells
Slc12a5	3.85e-294	0.568906	0.36	0.204	1.24e-289	Fusiform cells
Kifap3	1.07e-242	0.491514	0.418	0.263	3.43e-238	Fusiform cells
Patj	0	0.747014	0.268	0.115	0	Fusiform cells
Snap47	9.45e-214	0.428146	0.448	0.295	3.03e-209	Fusiform cells
Sub1	8.1e-257	0.503838	0.384	0.231	2.6e-252	Fusiform cells
1110008P14Rik	1.04e-268	0.554877	0.383	0.231	3.33e-264	Fusiform cells
Glrb	2.24e-217	0.464367	0.421	0.272	7.21e-213	Fusiform cells
Pcp4l1	6.36e-153	0.307653	0.55	0.402	2.04e-148	Fusiform cells
Cend1	7.47e-146	0.282082	0.567	0.419	2.4e-141	Fusiform cells
Ywhab	4.35e-195	0.396814	0.438	0.291	1.4e-190	Fusiform cells
Prdx5	6.61e-178	0.349221	0.665	0.518	2.12e-173	Fusiform cells
Bex2	4.29e-161	0.316242	0.515	0.368	1.38e-156	Fusiform cells
Hspa12a	0	0.612976	0.306	0.159	0	Fusiform cells
Ncdn	6.79e-218	0.415903	0.384	0.238	2.18e-213	Fusiform cells
Gapdh	2.02e-158	0.288743	0.701	0.555	6.47e-154	Fusiform cells
Mdh1	3.89e-198	0.324953	0.807	0.662	1.25e-193	Fusiform cells
Atp5g1	1.95e-142	0.299444	0.637	0.493	6.26e-138	Fusiform cells
Id2	3.35e-222	0.390031	0.363	0.22	1.07e-217	Fusiform cells
Reep2	0	0.697037	0.256	0.114	0	Fusiform cells
Cox5a	1.8e-151	0.312878	0.672	0.53	5.76e-147	Fusiform cells
Rab3c	0	0.607662	0.29	0.148	0	Fusiform cells
Zwint	3.28e-139	0.282546	0.589	0.447	1.05e-134	Fusiform cells
Gnas	1.35e-153	0.294695	0.771	0.631	4.32e-149	Fusiform cells
Pkm	9.2e-174	0.312543	0.777	0.638	2.95e-169	Fusiform cells
Ina	2.18e-182	0.390705	0.397	0.259	6.99e-178	Fusiform cells
Tuba4a	4.94e-153	0.321004	0.461	0.323	1.59e-148	Fusiform cells
Nme1	1.46e-145	0.311546	0.507	0.369	4.7e-141	Fusiform cells
Gdi1	3.33e-195	0.410852	0.379	0.242	1.07e-190	Fusiform cells
Dner	2.27e-185	0.428506	0.398	0.261	7.28e-181	Fusiform cells
Ldhb	1.74e-292	0.384731	0.872	0.736	5.59e-288	Fusiform cells
Fkbp3	2.74e-184	0.445332	0.375	0.24	8.8e-180	Fusiform cells
Stmn3	6.79e-267	0.369296	0.873	0.739	2.18e-262	Fusiform cells
Calm2	2.37e-169	0.296926	0.783	0.649	7.6e-165	Fusiform cells
Tpi1	3.77e-115	0.253196	0.589	0.455	1.21e-110	Fusiform cells
Scn1b	1.16e-118	0.250723	0.536	0.403	3.71e-114	Fusiform cells
Nrxn3	8.31e-200	0.424044	0.347	0.214	2.67e-195	Fusiform cells
Anxa5	1.5e-193	0.374859	0.358	0.225	4.8e-189	Fusiform cells
Snap25	0	0.393252	0.887	0.755	0	Fusiform cells
Atp2b2	1.94e-166	0.352125	0.394	0.262	6.21e-162	Fusiform cells
Vdac1	1.16e-132	0.281597	0.492	0.36	3.72e-128	Fusiform cells
Nptn	9.16e-130	0.265049	0.473	0.341	2.94e-125	Fusiform cells
Rheb	4.37e-209	0.459437	0.33	0.199	1.4e-204	Fusiform cells
Syp	5.41e-165	0.367933	0.372	0.243	1.74e-160	Fusiform cells
Map1lc3a	2.76e-127	0.28144	0.53	0.401	8.87e-123	Fusiform cells
Slc25a4	3.64e-179	0.288676	0.872	0.744	1.17e-174	Fusiform cells
Tagln3	2.35e-164	0.350355	0.379	0.251	7.54e-160	Fusiform cells
Clstn3	4.5e-242	0.501123	0.284	0.156	1.44e-237	Fusiform cells
Higd1a	4.06e-182	0.407185	0.352	0.224	1.3e-177	Fusiform cells
Tmsb10	1.04e-145	0.330513	0.383	0.256	3.33e-141	Fusiform cells
Rgs7bp	6.84e-227	0.505962	0.287	0.161	2.2e-222	Fusiform cells
Atp6ap1	5.45e-148	0.325498	0.382	0.257	1.75e-143	Fusiform cells
Scg5	1.8e-143	0.331195	0.396	0.272	5.78e-139	Fusiform cells
Laptm4b	1.7e-172	0.419927	0.342	0.219	5.47e-168	Fusiform cells
Gabbr1	1.81e-150	0.329581	0.361	0.238	5.8e-146	Fusiform cells
Got2	1.18e-163	0.347375	0.329	0.208	3.78e-159	Fusiform cells
Camk2d	4.11e-152	0.323396	0.351	0.231	1.32e-147	Fusiform cells
Cycs	2.29e-114	0.266483	0.445	0.326	7.35e-110	Fusiform cells
Fbxo2	2.49e-170	0.374696	0.304	0.187	8e-166	Fusiform cells
Dnaja1	1.62e-116	0.26406	0.383	0.268	5.19e-112	Fusiform cells
Tmx2	4.12e-105	0.255055	0.401	0.288	1.32e-100	Fusiform cells
Prkar1b	8.21e-127	0.270975	0.347	0.234	2.64e-122	Fusiform cells
Mllt11	6.71e-134	0.345395	0.338	0.226	2.15e-129	Fusiform cells
Sorl1	8.1e-145	0.293406	0.309	0.197	2.6e-140	Fusiform cells
Mlf2	1.48e-117	0.264653	0.368	0.256	4.74e-113	Fusiform cells
Ndufs5	1.01e-112	0.280118	0.37	0.26	3.25e-108	Fusiform cells
Myl12b	7.02e-111	0.275271	0.381	0.271	2.25e-106	Fusiform cells
Nkiras1	4.12e-139	0.363451	0.318	0.209	1.32e-134	Fusiform cells
Cltb	1.16e-113	0.270884	0.36	0.251	3.72e-109	Fusiform cells
Disp2	2.58e-145	0.344354	0.287	0.18	8.28e-141	Fusiform cells
Arl3	3.82e-108	0.26968	0.367	0.26	1.23e-103	Fusiform cells
Mapt	1.32e-141	0.329659	0.282	0.176	4.25e-137	Fusiform cells
Pomp	9.8e-110	0.297162	0.362	0.256	3.15e-105	Fusiform cells
Ndufa10	2.76e-104	0.268244	0.361	0.255	8.87e-100	Fusiform cells
Hcfc1r1	5.4e-120	0.307793	0.325	0.22	1.73e-115	Fusiform cells
Dync1i1	1.65e-143	0.335574	0.277	0.173	5.31e-139	Fusiform cells
Chn1	1.59e-157	0.392434	0.259	0.155	5.12e-153	Fusiform cells
Hspa4l	1.82e-139	0.345979	0.287	0.183	5.85e-135	Fusiform cells
Bcat1	3.95e-150	0.346568	0.258	0.155	1.27e-145	Fusiform cells
Kctd17	7.96e-114	0.28081	0.322	0.219	2.55e-109	Fusiform cells
Zcchc18	2.48e-137	0.317748	0.275	0.173	7.96e-133	Fusiform cells
Kalrn	1.55e-156	0.428023	0.257	0.155	4.97e-152	Fusiform cells
Atp6ap2	1.76e-112	0.301859	0.315	0.213	5.65e-108	Fusiform cells
Atp6v1d	2.72e-120	0.311669	0.305	0.203	8.73e-116	Fusiform cells
Enpp5	4.93e-124	0.309858	0.285	0.184	1.58e-119	Fusiform cells
Pfdn1	7.1e-98	0.251816	0.338	0.239	2.28e-93	Fusiform cells
Napa	2.38e-101	0.277057	0.33	0.231	7.64e-97	Fusiform cells
Ttll7	2.56e-114	0.292004	0.296	0.197	8.21e-110	Fusiform cells
Elovl5	1.03e-113	0.277773	0.285	0.188	3.32e-109	Fusiform cells
Rnf14	1.74e-122	0.331796	0.267	0.171	5.57e-118	Fusiform cells
Sucla2	4.17e-97	0.254547	0.312	0.216	1.34e-92	Fusiform cells
Strap	8.43e-130	0.317989	0.252	0.157	2.71e-125	Fusiform cells
Camk2n2	1.62e-121	0.311035	0.261	0.167	5.19e-117	Fusiform cells
Cdk16	8.22e-109	0.272282	0.26	0.169	2.64e-104	Fusiform cells
Pin1	1.68e-95	0.251166	0.29	0.199	5.41e-91	Fusiform cells
Epdr1	8.44e-98	0.262231	0.276	0.186	2.71e-93	Fusiform cells
Slc6a17	9.2e-91	0.26054	0.271	0.185	2.95e-86	Fusiform cells
Rnf11	2.27e-94	0.288762	0.262	0.177	7.29e-90	Fusiform cells
Ptprd	1.6e-41	0.300969	0.266	0.206	5.14e-37	Fusiform cells
Igf2	0	3.69492	0.538	0.042	0	Fibroblasts/Pericytes/VLMCs
Mgp	0	3.52169	0.425	0.064	0	Fibroblasts/Pericytes/VLMCs
Vtn	0	2.71761	0.386	0.068	0	Fibroblasts/Pericytes/VLMCs
Col1a2	0	2.84195	0.35	0.032	0	Fibroblasts/Pericytes/VLMCs
Dcn	0	2.9518	0.33	0.014	0	Fibroblasts/Pericytes/VLMCs
Igfbp2	0	2.45021	0.401	0.11	0	Fibroblasts/Pericytes/VLMCs
Ptn	0	1.8458	0.574	0.294	0	Fibroblasts/Pericytes/VLMCs
Apod	0	1.85957	0.646	0.399	0	Fibroblasts/Pericytes/VLMCs
Rbp1	0	2.166	0.295	0.082	0	Fibroblasts/Pericytes/VLMCs
Ifitm3	0	2.11258	0.252	0.045	0	Fibroblasts/Pericytes/VLMCs
Igfbp7	0	1.95454	0.287	0.082	0	Fibroblasts/Pericytes/VLMCs
Ptgds	0	3.90159	0.833	0.636	0	Fibroblasts/Pericytes/VLMCs
AY036118	2.2e-196	1.376	0.401	0.234	7.05e-192	Fibroblasts/Pericytes/VLMCs
B2m	4.77e-208	1.36459	0.303	0.15	1.53e-203	Fibroblasts/Pericytes/VLMCs
Nnat	2.91e-165	1.62222	0.325	0.183	9.35e-161	Fibroblasts/Pericytes/VLMCs
Sparc	1.3e-216	1.16734	0.617	0.481	4.16e-212	Fibroblasts/Pericytes/VLMCs
Ftl1	3.47e-134	1.03003	0.463	0.334	1.12e-129	Fibroblasts/Pericytes/VLMCs
Filip1l	3.37e-112	1.09447	0.444	0.324	1.08e-107	Fibroblasts/Pericytes/VLMCs
Tsc22d1	2.14e-77	1.0586	0.347	0.254	6.88e-73	Fibroblasts/Pericytes/VLMCs
Serinc3	9.93e-67	0.969852	0.291	0.203	3.19e-62	Fibroblasts/Pericytes/VLMCs
Hba_a1	3.05e-72	1.74462	0.268	0.182	9.78e-68	Fibroblasts/Pericytes/VLMCs
Gfap	9.41e-51	0.880685	0.251	0.175	3.02e-46	Fibroblasts/Pericytes/VLMCs
Atp1b3	1.11e-51	0.93389	0.252	0.178	3.58e-47	Fibroblasts/Pericytes/VLMCs
Cd63	1.56e-48	0.910955	0.259	0.187	5.02e-44	Fibroblasts/Pericytes/VLMCs
Rps27	4.3e-109	0.860441	0.596	0.528	1.38e-104	Fibroblasts/Pericytes/VLMCs
Rpl10	1.19e-41	0.785123	0.31	0.244	3.83e-37	Fibroblasts/Pericytes/VLMCs
Atp1a2	1.13e-126	0.978989	0.67	0.608	3.63e-122	Fibroblasts/Pericytes/VLMCs
Tmsb10	1.4e-34	0.644471	0.322	0.26	4.5e-30	Fibroblasts/Pericytes/VLMCs
Laptm4a	2.84e-38	0.775411	0.344	0.284	9.12e-34	Fibroblasts/Pericytes/VLMCs
Rps12	1.18e-34	0.775781	0.355	0.304	3.78e-30	Fibroblasts/Pericytes/VLMCs
Il31ra	3.4e-68	0.680089	0.665	0.618	1.09e-63	Fibroblasts/Pericytes/VLMCs
Selenop	7.07e-33	0.668339	0.399	0.352	2.27e-28	Fibroblasts/Pericytes/VLMCs
Rpl10_ps3	3.42e-24	0.681214	0.255	0.209	1.1e-19	Fibroblasts/Pericytes/VLMCs
Itm2c	1.15e-35	0.741	0.417	0.371	3.68e-31	Fibroblasts/Pericytes/VLMCs
Gsn	8.5e-20	0.628915	0.269	0.226	2.73e-15	Fibroblasts/Pericytes/VLMCs
Eef1a1	3e-43	0.647335	0.495	0.454	9.63e-39	Fibroblasts/Pericytes/VLMCs
Apoe	0	0.910792	0.883	0.843	0	Fibroblasts/Pericytes/VLMCs
Rps27rt	1.95e-19	0.622584	0.254	0.215	6.26e-15	Fibroblasts/Pericytes/VLMCs
Rplp0	1.06e-26	0.704231	0.398	0.36	3.4e-22	Fibroblasts/Pericytes/VLMCs
Rps2	7.59e-22	0.639241	0.33	0.292	2.44e-17	Fibroblasts/Pericytes/VLMCs
Camk1d	1.68e-66	0.621136	0.725	0.689	5.38e-62	Fibroblasts/Pericytes/VLMCs
Rps16	1.75e-18	0.664278	0.316	0.283	5.62e-14	Fibroblasts/Pericytes/VLMCs
Tpt1	4.58e-29	0.546561	0.487	0.459	1.47e-24	Fibroblasts/Pericytes/VLMCs
Rpl37a	1.36e-46	0.63841	0.556	0.529	4.36e-42	Fibroblasts/Pericytes/VLMCs
Hbb_bs	9.05e-34	1.50107	0.43	0.404	2.91e-29	Fibroblasts/Pericytes/VLMCs
Ptma	3.03e-12	0.459809	0.349	0.327	9.72e-08	Fibroblasts/Pericytes/VLMCs
Rps18	3.02e-18	0.629098	0.408	0.388	9.68e-14	Fibroblasts/Pericytes/VLMCs
Itm2b	3.14e-51	0.584989	0.619	0.601	1.01e-46	Fibroblasts/Pericytes/VLMCs
Rpl18a	7.57e-16	0.553535	0.399	0.381	2.43e-11	Fibroblasts/Pericytes/VLMCs
Rps4x	3.73e-09	0.528032	0.28	0.262	0.000119738	Fibroblasts/Pericytes/VLMCs
Rps3a1	6.51e-08	0.497625	0.283	0.265	0.00208893	Fibroblasts/Pericytes/VLMCs
Rpl30	9.19e-16	0.571462	0.395	0.378	2.95e-11	Fibroblasts/Pericytes/VLMCs
Rpl39	1.99e-14	0.504575	0.397	0.38	6.38e-10	Fibroblasts/Pericytes/VLMCs
Rps15a	9.95e-15	0.591038	0.384	0.368	3.2e-10	Fibroblasts/Pericytes/VLMCs
Tmsb4x	6.38e-134	0.673618	0.792	0.778	2.05e-129	Fibroblasts/Pericytes/VLMCs
Rpl13	1.21e-11	0.516387	0.379	0.367	3.87e-07	Fibroblasts/Pericytes/VLMCs
Rpl12	6.91e-07	0.514346	0.288	0.277	0.0221923	Fibroblasts/Pericytes/VLMCs
Rps29	5.02e-25	0.4586	0.54	0.53	1.61e-20	Fibroblasts/Pericytes/VLMCs
Rpl18	1.81e-09	0.504343	0.358	0.348	5.82e-05	Fibroblasts/Pericytes/VLMCs
Rps20	1.55e-12	0.506571	0.392	0.383	4.96e-08	Fibroblasts/Pericytes/VLMCs
Myl6	7.7e-10	0.503816	0.368	0.359	2.47e-05	Fibroblasts/Pericytes/VLMCs
Rpl31	1.11e-11	0.507879	0.39	0.383	3.56e-07	Fibroblasts/Pericytes/VLMCs
Cst3	6.96e-62	0.429007	0.753	0.747	2.23e-57	Fibroblasts/Pericytes/VLMCs
Rps23	2.57e-08	0.409609	0.389	0.383	0.000826571	Fibroblasts/Pericytes/VLMCs
Rpl21	1.15e-09	0.406635	0.403	0.398	3.69e-05	Fibroblasts/Pericytes/VLMCs
Rps11	3.02e-07	0.510006	0.33	0.325	0.0097027	Fibroblasts/Pericytes/VLMCs
Rpl41	1.73e-64	0.509439	0.715	0.711	5.56e-60	Fibroblasts/Pericytes/VLMCs
Jarid2	5.79e-08	0.406756	0.438	0.434	0.00185943	Fibroblasts/Pericytes/VLMCs
Cdk8	3.72e-71	0.415756	0.915	0.912	1.19e-66	Fibroblasts/Pericytes/VLMCs
Rps8	1.42e-21	0.510412	0.513	0.51	4.57e-17	Fibroblasts/Pericytes/VLMCs
Rpl7	1.69e-09	0.504571	0.375	0.372	5.41e-05	Fibroblasts/Pericytes/VLMCs
Gm26561	1.86e-12	0.294382	0.665	0.663	5.96e-08	Fibroblasts/Pericytes/VLMCs
Rps3	3.52e-09	0.450876	0.406	0.404	0.000112956	Fibroblasts/Pericytes/VLMCs
Rps9	9.89e-10	0.483628	0.401	0.4	3.17e-05	Fibroblasts/Pericytes/VLMCs
Rpl13a	1.34e-23	0.502477	0.542	0.543	4.3e-19	Fibroblasts/Pericytes/VLMCs
Rps14	1.36e-21	0.49701	0.522	0.525	4.36e-17	Fibroblasts/Pericytes/VLMCs
Rps24	3.52e-15	0.452959	0.496	0.499	1.13e-10	Fibroblasts/Pericytes/VLMCs
Rps5	4.48e-07	0.488559	0.384	0.387	0.0143982	Fibroblasts/Pericytes/VLMCs
Rps15	1.56e-09	0.517887	0.412	0.418	5.02e-05	Fibroblasts/Pericytes/VLMCs
Fau	1.61e-09	0.489198	0.427	0.434	5.17e-05	Fibroblasts/Pericytes/VLMCs
Lars2	2.68e-25	0.343354	0.771	0.779	8.61e-21	Fibroblasts/Pericytes/VLMCs
Rpl17	2.58e-10	0.414103	0.483	0.491	8.28e-06	Fibroblasts/Pericytes/VLMCs
Rplp1	2.22e-32	0.501007	0.609	0.618	7.12e-28	Fibroblasts/Pericytes/VLMCs
Rps17	5.92e-07	0.436349	0.433	0.445	0.0189958	Fibroblasts/Pericytes/VLMCs
Clu	9.76e-11	0.520305	0.459	0.472	3.13e-06	Fibroblasts/Pericytes/VLMCs
Gphn	1.3e-14	0.295036	0.741	0.755	4.18e-10	Fibroblasts/Pericytes/VLMCs
Rpl37	5.22e-12	0.420302	0.514	0.529	1.68e-07	Fibroblasts/Pericytes/VLMCs
Bsg	2.63e-12	0.492103	0.548	0.589	8.46e-08	Fibroblasts/Pericytes/VLMCs
Actb	1.35e-11	0.382523	0.586	0.627	4.35e-07	Fibroblasts/Pericytes/VLMCs
Mia	0	3.49184	0.742	0.037	0	Ependymal cells
Gm21983	0	3.53258	0.704	0.032	0	Ependymal cells
Nnat	0	2.275	0.516	0.17	0	Ependymal cells
Ccdc153	0	3.10331	0.347	0.023	0	Ependymal cells
Tmem212	0	2.66478	0.283	0.021	0	Ependymal cells
Rarres2	0	2.4481	0.276	0.016	0	Ependymal cells
Lrrc61	0	2.55904	0.279	0.052	0	Ependymal cells
Ascc1	0	2.16372	0.276	0.049	0	Ependymal cells
Dbi	0	2.18619	0.862	0.64	0	Ependymal cells
Tubb4b	0	1.53742	0.512	0.308	0	Ependymal cells
Gm45774	0	1.5765	0.389	0.191	0	Ependymal cells
Fam166a	0	1.7843	0.301	0.112	0	Ependymal cells
4933434E20Rik	0	1.72546	0.264	0.082	0	Ependymal cells
Trim30a	0	0.752869	0.504	0.322	0	Ependymal cells
Tlk1	0	0.728536	0.501	0.329	0	Ependymal cells
Clu	0	1.07442	0.626	0.465	0	Ependymal cells
Pla2g7	0	0.956948	0.528	0.37	0	Ependymal cells
Cnn3	0	1.20282	0.268	0.112	0	Ependymal cells
Itm2c	0	1.13551	0.519	0.365	0	Ependymal cells
Mlc1	0	1.10755	0.318	0.168	0	Ependymal cells
Elof1	0	1.34363	0.259	0.11	0	Ependymal cells
Prdx6	0	0.893999	0.446	0.297	0	Ependymal cells
Prkca	2.18e-232	0.617799	0.452	0.311	7e-228	Ependymal cells
Ctsa	0	1.27641	0.269	0.13	0	Ependymal cells
Tppp3	0	1.19673	0.31	0.174	0	Ependymal cells
Mt3	0	1.02661	0.815	0.68	0	Ependymal cells
Ptma	3.23e-246	0.751364	0.455	0.322	1.04e-241	Ependymal cells
Chchd10	0	0.792259	0.669	0.539	0	Ependymal cells
Gm26825	7.05e-197	0.596013	0.369	0.24	2.26e-192	Ependymal cells
Anxa5	1.61e-270	1.06599	0.351	0.225	5.15e-266	Ependymal cells
Pdss2	3.74e-237	0.771038	0.346	0.222	1.2e-232	Ependymal cells
Sparc	2.79e-289	0.753922	0.597	0.478	8.96e-285	Ependymal cells
Gja1	5.02e-193	0.687081	0.393	0.274	1.61e-188	Ependymal cells
Tuba1a	0	0.793569	0.789	0.674	0	Ependymal cells
Gm48825	6.42e-156	0.588835	0.341	0.232	2.06e-151	Ependymal cells
Slc1a3	2.32e-216	0.827168	0.258	0.15	7.46e-212	Ependymal cells
Gpr37l1	4.32e-163	0.710309	0.402	0.298	1.39e-158	Ependymal cells
Ppm1e	7.02e-110	0.366125	0.455	0.351	2.25e-105	Ependymal cells
Ndrg2	4.45e-178	0.624491	0.514	0.411	1.43e-173	Ependymal cells
Prkch	1.06e-142	0.512749	0.325	0.222	3.42e-138	Ependymal cells
Txn1	3.42e-173	0.824223	0.334	0.232	1.1e-168	Ependymal cells
Dynll1	1.75e-162	0.705639	0.413	0.312	5.61e-158	Ependymal cells
Nkain2	9.21e-92	0.250895	0.483	0.384	2.96e-87	Ependymal cells
Cd24a	6.7e-135	0.643779	0.369	0.274	2.15e-130	Ependymal cells
Bc1	3.52e-94	0.341348	0.595	0.501	1.13e-89	Ependymal cells
Nudt4	7.57e-158	0.822942	0.272	0.179	2.43e-153	Ependymal cells
Afm	1.1e-117	0.485429	0.315	0.222	3.54e-113	Ependymal cells
Ssh2	4.03e-142	0.636879	0.307	0.215	1.29e-137	Ependymal cells
Aqp4	1.52e-120	0.584816	0.378	0.287	4.9e-116	Ependymal cells
Rpl41	1.19e-287	0.524345	0.797	0.707	3.83e-283	Ependymal cells
Rps27	1.19e-146	0.478323	0.614	0.526	3.82e-142	Ependymal cells
Mt2	0	0.735999	0.84	0.754	0	Ependymal cells
Hsp90aa1	2.9e-127	0.653893	0.461	0.376	9.32e-123	Ependymal cells
mt_Nd6	5.97e-74	0.340284	0.348	0.264	1.92e-69	Ependymal cells
Apoe	0	0.903195	0.923	0.84	0	Ependymal cells
Fabp7	7.95e-106	0.752605	0.291	0.208	2.55e-101	Ependymal cells
Hps5	3.84e-87	0.391033	0.316	0.233	1.23e-82	Ependymal cells
Gm15976	1.51e-83	0.388947	0.303	0.22	4.84e-79	Ependymal cells
Hdac9	6.29e-93	0.419396	0.301	0.22	2.02e-88	Ependymal cells
Cd63	2.51e-104	0.638763	0.262	0.185	8.06e-100	Ependymal cells
Ntrk2	5e-88	0.552277	0.328	0.253	1.6e-83	Ependymal cells
S100b	1.77e-115	0.455429	0.558	0.484	5.67e-111	Ependymal cells
Cst3	0	0.620929	0.817	0.744	0	Ependymal cells
Rps14	3.29e-93	0.391194	0.592	0.521	1.06e-88	Ependymal cells
Plcxd3	1.42e-80	0.433538	0.263	0.193	4.56e-76	Ependymal cells
Rps27rt	1.93e-76	0.443242	0.281	0.213	6.21e-72	Ependymal cells
H3f3b	2.05e-71	0.503006	0.311	0.244	6.58e-67	Ependymal cells
Gm10076	2.93e-68	0.40008	0.363	0.296	9.41e-64	Ependymal cells
Fgfr2	8.47e-50	0.256597	0.461	0.394	2.72e-45	Ependymal cells
Rps2	3.14e-62	0.42722	0.355	0.29	1.01e-57	Ependymal cells
Rpl18a	2.53e-62	0.409792	0.441	0.379	8.13e-58	Ependymal cells
Laptm4a	9e-58	0.4073	0.343	0.282	2.89e-53	Ependymal cells
Rpl21	5.11e-56	0.344351	0.454	0.396	1.64e-51	Ependymal cells
Tsc22d4	1.19e-51	0.43169	0.353	0.296	3.81e-47	Ependymal cells
Gm26917	1.5e-45	0.298353	0.274	0.218	4.81e-41	Ependymal cells
Rpl7	9.75e-52	0.372261	0.426	0.37	3.13e-47	Ependymal cells
Rplp0	1.44e-48	0.371491	0.414	0.358	4.64e-44	Ependymal cells
4930481A15Rik	8.39e-46	0.34903	0.257	0.201	2.69e-41	Ependymal cells
Itm2b	2.48e-79	0.345853	0.654	0.599	7.96e-75	Ependymal cells
Wdr89	1.14e-47	0.367705	0.324	0.269	3.66e-43	Ependymal cells
Rplp2	2.57e-50	0.355922	0.452	0.398	8.24e-46	Ependymal cells
Tomm7	2.84e-53	0.45741	0.405	0.352	9.12e-49	Ependymal cells
Rrm2b	8.98e-49	0.352024	0.254	0.201	2.88e-44	Ependymal cells
Rpl30	7.78e-51	0.412075	0.428	0.376	2.5e-46	Ependymal cells
Reps2	1.04e-37	0.305743	0.298	0.247	3.34e-33	Ependymal cells
Sem1	1.95e-44	0.40256	0.373	0.323	6.28e-40	Ependymal cells
Prdx1	2.6e-39	0.370618	0.332	0.283	8.35e-35	Ependymal cells
Rps8	2.67e-53	0.330224	0.556	0.508	8.56e-49	Ependymal cells
Pcp4l1	5.67e-62	0.517824	0.454	0.406	1.82e-57	Ependymal cells
Rpl11	4.38e-43	0.320975	0.489	0.441	1.41e-38	Ependymal cells
Rps29	2.18e-52	0.291804	0.576	0.528	7.01e-48	Ependymal cells
Rps15	2.03e-42	0.327848	0.462	0.415	6.53e-38	Ependymal cells
Rps9	6.91e-39	0.334249	0.444	0.398	2.22e-34	Ependymal cells
Gm2000	1.75e-33	0.314912	0.385	0.339	5.6e-29	Ependymal cells
1810037I17Rik	1.71e-35	0.380657	0.28	0.235	5.5e-31	Ependymal cells
AC154200.1	2.96e-33	0.31807	0.272	0.228	9.51e-29	Ependymal cells
Rps21	2.37e-38	0.279371	0.52	0.477	7.6e-34	Ependymal cells
Tbc1d9	3.28e-33	0.343894	0.258	0.215	1.05e-28	Ependymal cells
Ftl1	2.85e-30	0.297677	0.377	0.335	9.14e-26	Ependymal cells
Rpl37a	3.76e-41	0.279307	0.57	0.528	1.21e-36	Ependymal cells
Rps17	5.09e-36	0.313277	0.484	0.443	1.63e-31	Ependymal cells
Rps23	1.13e-31	0.318254	0.422	0.381	3.62e-27	Ependymal cells
Rps16	2.16e-30	0.360649	0.322	0.282	6.92e-26	Ependymal cells
Rps3	8.7e-32	0.299477	0.443	0.403	2.79e-27	Ependymal cells
Ryr3	5.59e-28	0.26879	0.303	0.263	1.8e-23	Ependymal cells
Fabp5	3.96e-26	0.309304	0.262	0.223	1.27e-21	Ependymal cells
Gm10073	4.21e-28	0.267051	0.352	0.313	1.35e-23	Ependymal cells
Rpl23	1.06e-27	0.287228	0.404	0.366	3.4e-23	Ependymal cells
Rps19	1.61e-29	0.289744	0.476	0.438	5.15e-25	Ependymal cells
Rps12	3.89e-25	0.288744	0.341	0.304	1.25e-20	Ependymal cells
Rps4x	1.43e-24	0.288433	0.298	0.261	4.58e-20	Ependymal cells
Rpl10	2e-24	0.29963	0.28	0.244	6.42e-20	Ependymal cells
Rpl13	1.32e-24	0.262481	0.401	0.366	4.24e-20	Ependymal cells
Ttyh1	2.45e-24	0.319661	0.358	0.323	7.87e-20	Ependymal cells
Rps5	3.33e-24	0.27602	0.42	0.385	1.07e-19	Ependymal cells
Rpl37	2.14e-33	0.258945	0.561	0.527	6.86e-29	Ependymal cells
Pfdn5	1.54e-21	0.31723	0.326	0.293	4.94e-17	Ependymal cells
Hbb_bs	8.81e-20	0.637505	0.436	0.403	2.83e-15	Ependymal cells
Rpl18	7.65e-23	0.305743	0.379	0.347	2.46e-18	Ependymal cells
Rpl36a	2.83e-20	0.314232	0.327	0.295	9.09e-16	Ependymal cells
Enho	2.54e-18	0.293674	0.271	0.241	8.15e-14	Ependymal cells
Ptn	7.78e-18	0.320959	0.328	0.298	2.5e-13	Ependymal cells
Rplp1	1.16e-51	0.286193	0.646	0.617	3.71e-47	Ependymal cells
Rps15a	3.89e-19	0.303407	0.394	0.367	1.25e-14	Ependymal cells
Gnb2	4.25e-16	0.294394	0.251	0.224	1.36e-11	Ependymal cells
Mt1	0	0.553595	0.945	0.918	0	Ependymal cells
Rpl8	2.05e-19	0.269331	0.423	0.397	6.57e-15	Ependymal cells
Eif1	5.69e-25	0.266124	0.534	0.509	1.83e-20	Ependymal cells
Sod1	3.02e-17	0.290699	0.371	0.346	9.7e-13	Ependymal cells
Rps25	1.08e-13	0.263281	0.272	0.248	3.47e-09	Ependymal cells
Psap	2.74e-12	0.279762	0.322	0.302	8.79e-08	Ependymal cells
Hsbp1	5.41e-10	0.252428	0.349	0.333	1.74e-05	Ependymal cells
Calb2	0	2.7474	0.734	0.142	0	D-stellate cells
Nefh	9.37e-279	1.57151	0.858	0.399	3.01e-274	D-stellate cells
Slc6a5	0	1.58138	0.614	0.166	0	D-stellate cells
Nefm	1.21e-276	1.46567	0.928	0.494	3.9e-272	D-stellate cells
Spp1	6.83e-176	1.09502	0.717	0.31	2.19e-171	D-stellate cells
Sst	0	2.0162	0.52	0.116	0	D-stellate cells
Vamp1	7.3e-157	1.03935	0.8	0.41	2.34e-152	D-stellate cells
Nefl	5.57e-232	1.36036	0.914	0.524	1.79e-227	D-stellate cells
Map1b	9.93e-170	1.1139	0.843	0.457	3.19e-165	D-stellate cells
Lamp5	1.56e-200	1.25359	0.572	0.196	5.01e-196	D-stellate cells
Nat8l	3.5e-154	1.0612	0.644	0.272	1.12e-149	D-stellate cells
Igsf5	3.77e-99	0.540672	0.623	0.29	1.21e-94	D-stellate cells
Slc32a1	3.57e-208	1.18231	0.455	0.127	1.15e-203	D-stellate cells
Kcnab1	5.81e-155	1.04456	0.495	0.173	1.87e-150	D-stellate cells
Kcnc3	4.81e-163	1.09669	0.474	0.153	1.55e-158	D-stellate cells
Syt2	1.74e-131	0.964856	0.519	0.204	5.58e-127	D-stellate cells
Ina	4.24e-103	0.836596	0.576	0.264	1.36e-98	D-stellate cells
Lgals1	2.09e-265	1.44191	0.397	0.088	6.7e-261	D-stellate cells
Chga	2.07e-100	0.82627	0.575	0.269	6.65e-96	D-stellate cells
Ywhag	2.24e-86	0.72965	0.744	0.44	7.19e-82	D-stellate cells
Lgi2	1.68e-131	0.980551	0.474	0.173	5.39e-127	D-stellate cells
Map1a	8.61e-83	0.696368	0.625	0.328	2.77e-78	D-stellate cells
Eno2	2.25e-73	0.650599	0.684	0.389	7.22e-69	D-stellate cells
Tubb3	2.97e-76	0.645659	0.654	0.36	9.52e-72	D-stellate cells
Adam23	3.85e-152	1.04164	0.433	0.139	1.24e-147	D-stellate cells
Scn4b	1.37e-119	0.890547	0.47	0.177	4.38e-115	D-stellate cells
Vsnl1	7.51e-84	0.698265	0.581	0.288	2.41e-79	D-stellate cells
Trim2	1.67e-105	0.890494	0.496	0.206	5.36e-101	D-stellate cells
Pcp4	3.61e-106	0.610157	0.878	0.59	1.16e-101	D-stellate cells
Trnp1	5.68e-85	0.682131	0.545	0.259	1.82e-80	D-stellate cells
Scn1b	3.99e-55	0.428504	0.691	0.408	1.28e-50	D-stellate cells
Rab6a	1.45e-76	0.719368	0.588	0.308	4.66e-72	D-stellate cells
Rcan2	7.56e-83	0.64597	0.52	0.241	2.43e-78	D-stellate cells
Cplx1	1.44e-80	0.609383	0.885	0.607	4.61e-76	D-stellate cells
Uchl1	2.9e-65	0.576545	0.783	0.505	9.31e-61	D-stellate cells
Gm19951	1.14e-65	0.65382	0.76	0.483	3.66e-61	D-stellate cells
Rtn3	9.12e-60	0.575053	0.702	0.425	2.93e-55	D-stellate cells
Thy1	1.47e-59	0.524727	0.686	0.411	4.73e-55	D-stellate cells
1110008P14Rik	8.36e-86	0.801626	0.505	0.236	2.68e-81	D-stellate cells
Cd44	9.49e-82	0.794246	0.792	0.527	3.05e-77	D-stellate cells
Ghitm	4.79e-55	0.521155	0.651	0.386	1.54e-50	D-stellate cells
Rtn4	2.95e-40	0.339384	0.726	0.463	9.46e-36	D-stellate cells
Map7d2	4.29e-95	0.831836	0.442	0.182	1.38e-90	D-stellate cells
Cmss1	1.33e-70	0.712558	0.864	0.604	4.27e-66	D-stellate cells
Cadps	1e-62	0.466987	0.525	0.265	3.21e-58	D-stellate cells
Sptan1	1.07e-68	0.664191	0.538	0.279	3.43e-64	D-stellate cells
Sv2c	5.75e-178	1.22066	0.347	0.089	1.85e-173	D-stellate cells
Nsf	2.69e-57	0.495016	0.581	0.323	8.65e-53	D-stellate cells
Cend1	1.74e-48	0.459353	0.68	0.424	5.57e-44	D-stellate cells
Kcnab2	3.4e-58	0.558673	0.537	0.282	1.09e-53	D-stellate cells
Atp1a3	1.83e-52	0.459239	0.868	0.613	5.88e-48	D-stellate cells
Stxbp1	1.27e-41	0.383028	0.666	0.414	4.09e-37	D-stellate cells
Dnm1	1.42e-49	0.490009	0.683	0.432	4.57e-45	D-stellate cells
Ndrg4	2.65e-67	0.55621	0.908	0.657	8.52e-63	D-stellate cells
Gm15564	5.13e-57	0.619687	0.59	0.339	1.65e-52	D-stellate cells
Atpif1	3.56e-41	0.419958	0.683	0.437	1.14e-36	D-stellate cells
Nrxn3	3.99e-72	0.643265	0.465	0.219	1.28e-67	D-stellate cells
Mpc2	7.38e-52	0.52791	0.572	0.326	2.37e-47	D-stellate cells
Rab3a	1.2e-50	0.46187	0.844	0.599	3.84e-46	D-stellate cells
Hsp90aa1	5.03e-48	0.484444	0.624	0.379	1.62e-43	D-stellate cells
Tuba1b	4.66e-45	0.441214	0.699	0.455	1.49e-40	D-stellate cells
Nars	8.07e-74	0.630229	0.447	0.204	2.59e-69	D-stellate cells
Cltc	2.1e-48	0.442769	0.575	0.332	6.73e-44	D-stellate cells
Atp6v1b2	2.13e-49	0.428103	0.542	0.3	6.84e-45	D-stellate cells
Scn8a	9.77e-97	0.816354	0.389	0.147	3.14e-92	D-stellate cells
Kcna2	1.05e-86	0.806847	0.408	0.167	3.38e-82	D-stellate cells
Ncdn	3.34e-56	0.445589	0.483	0.243	1.07e-51	D-stellate cells
Ckmt1	2.06e-57	0.630092	0.535	0.296	6.63e-53	D-stellate cells
Cabp1	5.6e-90	0.796658	0.395	0.157	1.8e-85	D-stellate cells
Cox5a	1.28e-48	0.491861	0.773	0.535	4.1e-44	D-stellate cells
Klc1	1.24e-39	0.345955	0.773	0.536	3.98e-35	D-stellate cells
Dynll2	9e-39	0.371347	0.718	0.481	2.89e-34	D-stellate cells
Grina	1.88e-47	0.465692	0.58	0.343	6.03e-43	D-stellate cells
Zwint	1.55e-33	0.310057	0.689	0.452	4.97e-29	D-stellate cells
Pcsk1n	9.05e-30	0.289983	0.701	0.464	2.9e-25	D-stellate cells
Lpgat1	6.2e-99	0.809245	0.372	0.136	1.99e-94	D-stellate cells
Pvalb	4.75e-57	0.46819	0.935	0.7	1.53e-52	D-stellate cells
Maf	2.04e-102	0.824263	0.363	0.129	6.53e-98	D-stellate cells
Sult4a1	2.33e-53	0.501315	0.501	0.267	7.47e-49	D-stellate cells
Rab6b	1.46e-41	0.362812	0.579	0.345	4.68e-37	D-stellate cells
Nme1	1.15e-43	0.443815	0.607	0.374	3.7e-39	D-stellate cells
Dst	8.49e-49	0.482796	0.527	0.295	2.72e-44	D-stellate cells
Epb41l3	1.49e-63	0.550567	0.441	0.209	4.79e-59	D-stellate cells
Kcnip1	1.18e-177	1.14606	0.301	0.069	3.8e-173	D-stellate cells
Atp5f1	9.08e-35	0.371182	0.708	0.476	2.91e-30	D-stellate cells
Lrrc49	1.87e-105	0.807284	0.352	0.121	6.01e-101	D-stellate cells
Got1	1.04e-40	0.399175	0.565	0.334	3.33e-36	D-stellate cells
Tubb4b	3.76e-44	0.399447	0.546	0.316	1.21e-39	D-stellate cells
Faim2	3.07e-67	0.555364	0.42	0.19	9.87e-63	D-stellate cells
Cd24a	9.11e-49	0.486608	0.507	0.277	2.92e-44	D-stellate cells
Endod1	1.02e-77	0.576736	0.389	0.16	3.28e-73	D-stellate cells
Gabarapl1	7.22e-42	0.426916	0.565	0.337	2.32e-37	D-stellate cells
Pfn2	1.53e-43	0.448414	0.545	0.319	4.91e-39	D-stellate cells
Mdh1	1.61e-45	0.448927	0.892	0.667	5.16e-41	D-stellate cells
Ttc3	3.74e-36	0.340263	0.602	0.378	1.2e-31	D-stellate cells
Tmx2	2.15e-40	0.365806	0.514	0.292	6.9e-36	D-stellate cells
Pcp4l1	1.1e-32	0.326929	0.625	0.408	3.54e-28	D-stellate cells
Fam57b	1.89e-58	0.584945	0.413	0.196	6.08e-54	D-stellate cells
Tuba4a	7.24e-36	0.357946	0.544	0.328	2.32e-31	D-stellate cells
Nptn	2.12e-34	0.349054	0.561	0.346	6.79e-30	D-stellate cells
Map1lc3b	1.43e-32	0.287941	0.574	0.359	4.59e-28	D-stellate cells
Nkiras1	5.12e-56	0.605966	0.427	0.213	1.64e-51	D-stellate cells
Gng3	4.12e-31	0.29326	0.584	0.37	1.32e-26	D-stellate cells
Calm2	7.35e-35	0.352855	0.866	0.653	2.36e-30	D-stellate cells
Prkar1b	1.97e-49	0.484488	0.45	0.238	6.33e-45	D-stellate cells
Mgst3	3.74e-38	0.39557	0.517	0.305	1.2e-33	D-stellate cells
Eif1b	4.11e-50	0.517747	0.443	0.231	1.32e-45	D-stellate cells
Pkm	1.17e-38	0.372782	0.855	0.643	3.76e-34	D-stellate cells
Napb	4.56e-51	0.476132	0.425	0.214	1.47e-46	D-stellate cells
Ndufb8	4.72e-32	0.368149	0.757	0.546	1.52e-27	D-stellate cells
Cyc1	3.74e-31	0.306596	0.592	0.381	1.2e-26	D-stellate cells
Calm3	3.06e-26	0.295418	0.72	0.509	9.82e-22	D-stellate cells
Resp18	1.05e-90	0.82435	0.326	0.116	3.38e-86	D-stellate cells
Ndufa6	2.14e-29	0.366151	0.729	0.519	6.86e-25	D-stellate cells
Ndufb2	2.09e-24	0.257308	0.696	0.487	6.7e-20	D-stellate cells
Ndufv2	6.79e-29	0.252311	0.555	0.347	2.18e-24	D-stellate cells
Sh3gl2	2.65e-41	0.38181	0.462	0.254	8.5e-37	D-stellate cells
Sqstm1	5.36e-31	0.258137	0.544	0.336	1.72e-26	D-stellate cells
Bend6	2.95e-56	0.526495	0.393	0.186	9.48e-52	D-stellate cells
Syp	2.44e-40	0.369276	0.455	0.248	7.84e-36	D-stellate cells
Sncb	5.63e-27	0.273116	0.602	0.395	1.81e-22	D-stellate cells
Nacc2	1.93e-64	0.675354	0.368	0.162	6.21e-60	D-stellate cells
Aes	2.49e-29	0.297376	0.587	0.381	8.01e-25	D-stellate cells
Scrt1	2.42e-74	0.642118	0.343	0.138	7.78e-70	D-stellate cells
Cds1	6.86e-62	0.583592	0.372	0.167	2.2e-57	D-stellate cells
Mapk8ip3	1.09e-42	0.357594	0.439	0.234	3.52e-38	D-stellate cells
Prkar1a	1.46e-29	0.260792	0.566	0.361	4.68e-25	D-stellate cells
Snap25	4.79e-107	0.644429	0.963	0.759	1.54e-102	D-stellate cells
Camk1d	2.34e-57	0.638525	0.891	0.689	7.51e-53	D-stellate cells
Atp1b1	5.31e-73	0.619798	0.952	0.75	1.7e-68	D-stellate cells
Ndufb6	1.86e-26	0.254483	0.572	0.37	5.98e-22	D-stellate cells
Myo5a	2.83e-44	0.393344	0.42	0.219	9.09e-40	D-stellate cells
Kifap3	8.7e-36	0.296206	0.47	0.269	2.79e-31	D-stellate cells
Hint1	2.11e-32	0.376901	0.772	0.572	6.77e-28	D-stellate cells
Hspa4l	1.71e-52	0.490058	0.386	0.186	5.49e-48	D-stellate cells
Eef1a2	6.44e-40	0.418985	0.447	0.247	2.07e-35	D-stellate cells
[truncated: 834 more rows]
