# Supplementary material for: Cochlear nucleus spatial transcriptomes of normal and hearing loss mice reveal a critical role of Spp1 in bushy cells
Source: Cell Res. 2026 Apr 6;36(7):531–50. doi: 10.1038/s41422-026-01246-4 (PMC13287771; doi:10.1038/s41422-026-01246-4)
Supplement: Supplementary file 17 — Supplementary information, Table S3 [file 41422_2026_1246_MOESM17_ESM.xls]

## Sheet: Table S2
SnRNA-seq defined cell type marker genes, related Figure 3
gene	p_val	avg_log2FC	pct.1	pct.2	p_val_adj	cell type
Aqp4	0	3.39615	0.894	0.209	0	Astrocytes_Aqp4+
Atp1a2	0	3.20626	0.959	0.42	0	Astrocytes_Aqp4+
Slc1a2	0	3.16742	0.885	0.273	0	Astrocytes_Aqp4+
Apoe	0	3.0737	0.971	0.463	0	Astrocytes_Aqp4+
Gja1	0	3.01981	0.784	0.143	0	Astrocytes_Aqp4+
Slc4a4	0	2.95669	0.905	0.284	0	Astrocytes_Aqp4+
Ednrb	0	2.79253	0.766	0.122	0	Astrocytes_Aqp4+
Agt	0	2.74233	0.5	0.054	0	Astrocytes_Aqp4+
Mt2	0	2.73514	0.704	0.255	0	Astrocytes_Aqp4+
Gabrb1	0	2.68021	0.772	0.204	0	Astrocytes_Aqp4+
Plpp3	0	2.66277	0.83	0.176	0	Astrocytes_Aqp4+
Gfap	0	2.65059	0.424	0.074	0	Astrocytes_Aqp4+
Gpr37l1	0	2.6435	0.736	0.156	0	Astrocytes_Aqp4+
Ttyh1	0	2.63874	0.866	0.304	0	Astrocytes_Aqp4+
Pla2g7	0	2.62497	0.886	0.251	0	Astrocytes_Aqp4+
Clu	0	2.61824	0.675	0.224	0	Astrocytes_Aqp4+
Cst3	0	2.55701	0.868	0.498	0	Astrocytes_Aqp4+
Npas3	0	2.5455	0.755	0.229	0	Astrocytes_Aqp4+
Gm3764	0	2.53693	0.715	0.211	0	Astrocytes_Aqp4+
Atp1b2	0	2.51336	0.78	0.287	0	Astrocytes_Aqp4+
Ntsr2	0	2.48944	0.627	0.079	0	Astrocytes_Aqp4+
S1pr1	0	2.46505	0.621	0.077	0	Astrocytes_Aqp4+
Slc1a3	0	2.44839	0.755	0.161	0	Astrocytes_Aqp4+
Mt1	0	2.42831	0.69	0.337	0	Astrocytes_Aqp4+
Tnc	0	2.39651	0.301	0.053	0	Astrocytes_Aqp4+
Aldoc	0	2.34359	0.739	0.298	0	Astrocytes_Aqp4+
Ptprz1	0	2.31545	0.831	0.23	0	Astrocytes_Aqp4+
Acsbg1	0	2.30655	0.623	0.096	0	Astrocytes_Aqp4+
Gpc5	0	2.25015	0.383	0.124	0	Astrocytes_Aqp4+
Slc7a10	0	2.24332	0.542	0.051	0	Astrocytes_Aqp4+
Slc6a11	0	2.23034	0.601	0.083	0	Astrocytes_Aqp4+
Paqr8	0	2.18642	0.695	0.175	0	Astrocytes_Aqp4+
Acsl3	0	2.17502	0.718	0.314	0	Astrocytes_Aqp4+
Tril	0	2.16708	0.58	0.079	0	Astrocytes_Aqp4+
Ndrg2	0	2.16382	0.785	0.288	0	Astrocytes_Aqp4+
Slc39a12	0	2.13873	0.527	0.058	0	Astrocytes_Aqp4+
Sparcl1	0	2.13052	0.913	0.567	0	Astrocytes_Aqp4+
Fgfr3	0	2.13028	0.578	0.056	0	Astrocytes_Aqp4+
Htra1	0	2.11336	0.571	0.111	0	Astrocytes_Aqp4+
F3	0	2.11212	0.513	0.061	0	Astrocytes_Aqp4+
Atp13a4	0	2.07847	0.486	0.036	0	Astrocytes_Aqp4+
Aldh1a1	0	2.07779	0.476	0.095	0	Astrocytes_Aqp4+
Luzp2	0	2.0637	0.77	0.284	0	Astrocytes_Aqp4+
Gjb6	0	2.06079	0.501	0.07	0	Astrocytes_Aqp4+
Fabp7	0	2.03613	0.547	0.229	0	Astrocytes_Aqp4+
Mlc1	0	2.01601	0.654	0.127	0	Astrocytes_Aqp4+
Id2	0	2.00376	0.561	0.134	0	Astrocytes_Aqp4+
Bcan	0	2.00206	0.75	0.229	0	Astrocytes_Aqp4+
Cldn10	0	1.99362	0.46	0.044	0	Astrocytes_Aqp4+
Tprkb	0	1.95719	0.621	0.202	0	Astrocytes_Aqp4+
Lrig1	0	1.93543	0.56	0.087	0	Astrocytes_Aqp4+
Ptn	0	1.9145	0.827	0.456	0	Astrocytes_Aqp4+
Prex2	0	1.91279	0.432	0.085	0	Astrocytes_Aqp4+
Cd81	0	1.87297	0.768	0.382	0	Astrocytes_Aqp4+
Serpine2	0	1.86381	0.682	0.191	0	Astrocytes_Aqp4+
Sdc4	0	1.8579	0.47	0.078	0	Astrocytes_Aqp4+
Trpm3	0	1.84341	0.634	0.397	0	Astrocytes_Aqp4+
Tmem47	0	1.83173	0.501	0.123	0	Astrocytes_Aqp4+
Pax3	0	1.82902	0.375	0.055	0	Astrocytes_Aqp4+
Lama2	0	1.82216	0.485	0.114	0	Astrocytes_Aqp4+
Sfxn5	0	1.80933	0.595	0.175	0	Astrocytes_Aqp4+
Kcnj10	0	1.79853	0.623	0.201	0	Astrocytes_Aqp4+
Dclk1	0	1.79725	0.727	0.427	0	Astrocytes_Aqp4+
Pdgfd	0	1.77909	0.362	0.053	0	Astrocytes_Aqp4+
Glud1	0	1.77236	0.752	0.37	0	Astrocytes_Aqp4+
Phka1	0	1.73347	0.467	0.138	0	Astrocytes_Aqp4+
Sparc	0	1.71417	0.743	0.381	0	Astrocytes_Aqp4+
Bmpr1b	0	1.70419	0.46	0.107	0	Astrocytes_Aqp4+
Nebl	0	1.69142	0.602	0.232	0	Astrocytes_Aqp4+
Itgb8	0	1.6865	0.453	0.095	0	Astrocytes_Aqp4+
Hepacam	0	1.67908	0.529	0.109	0	Astrocytes_Aqp4+
Id3	0	1.65615	0.429	0.089	0	Astrocytes_Aqp4+
Plce1	0	1.65512	0.384	0.069	0	Astrocytes_Aqp4+
Prdx6	0	1.65322	0.539	0.186	0	Astrocytes_Aqp4+
Farp1	0	1.63904	0.604	0.285	0	Astrocytes_Aqp4+
Dtna	0	1.63362	0.713	0.384	0	Astrocytes_Aqp4+
Arhgef26	0	1.62966	0.367	0.048	0	Astrocytes_Aqp4+
Slc38a3	0	1.62765	0.515	0.094	0	Astrocytes_Aqp4+
Trps1	0	1.62197	0.485	0.152	0	Astrocytes_Aqp4+
Adgrg1	0	1.591	0.506	0.089	0	Astrocytes_Aqp4+
Adcyap1r1	0	1.58293	0.567	0.194	0	Astrocytes_Aqp4+
Stk32a	0	1.56316	0.275	0.04	0	Astrocytes_Aqp4+
Chpt1	0	1.55627	0.538	0.231	0	Astrocytes_Aqp4+
Mmd2	0	1.55602	0.477	0.105	0	Astrocytes_Aqp4+
Acsl6	0	1.55318	0.625	0.316	0	Astrocytes_Aqp4+
A2m	0	1.54822	0.268	0.026	0	Astrocytes_Aqp4+
Rorb	0	1.52703	0.346	0.083	0	Astrocytes_Aqp4+
Cd63	0	1.527	0.603	0.239	0	Astrocytes_Aqp4+
Phkg1	0	1.52499	0.329	0.062	0	Astrocytes_Aqp4+
Slc6a1	0	1.52099	0.641	0.216	0	Astrocytes_Aqp4+
Hacd2	0	1.50809	0.436	0.107	0	Astrocytes_Aqp4+
Hsd11b1	0	1.50078	0.295	0.032	0	Astrocytes_Aqp4+
Sema6d	0	1.47948	0.636	0.26	0	Astrocytes_Aqp4+
Camk2g	0	1.47112	0.545	0.266	0	Astrocytes_Aqp4+
Nwd1	0	1.46382	0.369	0.055	0	Astrocytes_Aqp4+
Pbxip1	0	1.46369	0.394	0.078	0	Astrocytes_Aqp4+
Appl2	0	1.45398	0.599	0.263	0	Astrocytes_Aqp4+
Lcat	0	1.44733	0.349	0.031	0	Astrocytes_Aqp4+
Daam2	0	1.43913	0.443	0.094	0	Astrocytes_Aqp4+
Rfx4	0	1.43608	0.321	0.041	0	Astrocytes_Aqp4+
Plcb1	0	1.42341	0.579	0.398	0	Astrocytes_Aqp4+
Adamts9	0	1.39946	0.303	0.044	0	Astrocytes_Aqp4+
Cdh20	0	1.39518	0.47	0.152	0	Astrocytes_Aqp4+
Pygb	0	1.38948	0.497	0.169	0	Astrocytes_Aqp4+
Zbtb20	0	1.37915	0.756	0.472	0	Astrocytes_Aqp4+
Cxcl14	0	1.37531	0.368	0.055	0	Astrocytes_Aqp4+
Gpd2	0	1.36857	0.41	0.135	0	Astrocytes_Aqp4+
Mgat4c	0	1.36555	0.43	0.184	0	Astrocytes_Aqp4+
Prkd1	0	1.35741	0.293	0.061	0	Astrocytes_Aqp4+
Mertk	0	1.34982	0.316	0.046	0	Astrocytes_Aqp4+
Sox9	0	1.34915	0.378	0.065	0	Astrocytes_Aqp4+
Cd38	0	1.34645	0.297	0.026	0	Astrocytes_Aqp4+
AI464131	0	1.34084	0.342	0.038	0	Astrocytes_Aqp4+
Fam20a	0	1.33922	0.312	0.053	0	Astrocytes_Aqp4+
Sash1	0	1.33873	0.44	0.137	0	Astrocytes_Aqp4+
Epha4	0	1.33567	0.415	0.156	0	Astrocytes_Aqp4+
Kank1	0	1.33384	0.38	0.091	0	Astrocytes_Aqp4+
Ccdc141	0	1.33159	0.309	0.077	0	Astrocytes_Aqp4+
Trim9	0	1.32795	0.47	0.237	0	Astrocytes_Aqp4+
Timp4	0	1.32782	0.329	0.068	0	Astrocytes_Aqp4+
Sox2	0	1.32364	0.404	0.099	0	Astrocytes_Aqp4+
Slc6a9	0	1.31877	0.401	0.091	0	Astrocytes_Aqp4+
Hdac8	0	1.30487	0.401	0.191	0	Astrocytes_Aqp4+
Tsc22d4	0	1.30474	0.516	0.213	0	Astrocytes_Aqp4+
Eps15	0	1.29491	0.567	0.286	0	Astrocytes_Aqp4+
Id4	0	1.29423	0.36	0.093	0	Astrocytes_Aqp4+
Lgi1	0	1.28976	0.381	0.158	0	Astrocytes_Aqp4+
Slc41a1	0	1.28763	0.382	0.092	0	Astrocytes_Aqp4+
Asrgl1	0	1.28666	0.419	0.149	0	Astrocytes_Aqp4+
Pard3b	0	1.27398	0.306	0.098	0	Astrocytes_Aqp4+
Itga6	0	1.27068	0.347	0.087	0	Astrocytes_Aqp4+
Ncan	0	1.2498	0.331	0.117	0	Astrocytes_Aqp4+
Metrn	0	1.24386	0.362	0.096	0	Astrocytes_Aqp4+
Aldh1l1	0	1.23323	0.33	0.046	0	Astrocytes_Aqp4+
Notch1	0	1.23149	0.343	0.057	0	Astrocytes_Aqp4+
Enho	0	1.22833	0.364	0.128	0	Astrocytes_Aqp4+
Nhsl1	0	1.22344	0.305	0.076	0	Astrocytes_Aqp4+
Acot11	0	1.2225	0.252	0.03	0	Astrocytes_Aqp4+
Emid1	0	1.222	0.26	0.048	0	Astrocytes_Aqp4+
Jam2	0	1.22112	0.333	0.065	0	Astrocytes_Aqp4+
Gadd45g	0	1.22006	0.287	0.07	0	Astrocytes_Aqp4+
Slc25a18	0	1.19921	0.331	0.07	0	Astrocytes_Aqp4+
Mboat2	0	1.19841	0.417	0.167	0	Astrocytes_Aqp4+
Ddhd1	0	1.19048	0.567	0.342	0	Astrocytes_Aqp4+
Gdpd2	0	1.1899	0.288	0.023	0	Astrocytes_Aqp4+
Egfr	0	1.18988	0.264	0.047	0	Astrocytes_Aqp4+
Eva1a	0	1.18545	0.25	0.022	0	Astrocytes_Aqp4+
Sdc2	0	1.18285	0.337	0.091	0	Astrocytes_Aqp4+
Scd2	0	1.17481	0.87	0.599	0	Astrocytes_Aqp4+
Slc22a4	0	1.17436	0.311	0.075	0	Astrocytes_Aqp4+
Itpkb	0	1.17058	0.306	0.071	0	Astrocytes_Aqp4+
Abca1	0	1.15563	0.361	0.096	0	Astrocytes_Aqp4+
Arhgef4	0	1.15326	0.357	0.139	0	Astrocytes_Aqp4+
Tmem229a	0	1.15255	0.328	0.076	0	Astrocytes_Aqp4+
Igdcc4	0	1.1507	0.363	0.123	0	Astrocytes_Aqp4+
Rgs20	0	1.14446	0.264	0.085	0	Astrocytes_Aqp4+
Usp53	0	1.14035	0.3	0.108	0	Astrocytes_Aqp4+
Rapgef3	0	1.13725	0.328	0.077	0	Astrocytes_Aqp4+
Cep85l	0	1.13649	0.45	0.241	0	Astrocytes_Aqp4+
Dag1	0	1.13354	0.545	0.276	0	Astrocytes_Aqp4+
Cpq	0	1.1298	0.286	0.082	0	Astrocytes_Aqp4+
Ptch1	0	1.12941	0.398	0.181	0	Astrocytes_Aqp4+
Gpm6b	0	1.12334	0.799	0.548	0	Astrocytes_Aqp4+
Mdk	0	1.11895	0.325	0.075	0	Astrocytes_Aqp4+
Rgma	0	1.11793	0.309	0.064	0	Astrocytes_Aqp4+
Phyhipl	0	1.11775	0.457	0.24	0	Astrocytes_Aqp4+
Mt3	0	1.11393	0.599	0.331	0	Astrocytes_Aqp4+
Glul	0	1.11373	0.606	0.301	0	Astrocytes_Aqp4+
Itih5	0	1.1088	0.311	0.078	0	Astrocytes_Aqp4+
Sat1	0	1.1079	0.363	0.124	0	Astrocytes_Aqp4+
Grm7	0	1.10703	0.314	0.185	0	Astrocytes_Aqp4+
Vcl	0	1.10504	0.316	0.099	0	Astrocytes_Aqp4+
Fut9	0	1.10251	0.621	0.388	0	Astrocytes_Aqp4+
Prnp	0	1.09573	0.656	0.477	0	Astrocytes_Aqp4+
Psd2	0	1.09513	0.373	0.129	0	Astrocytes_Aqp4+
Slc7a11	0	1.09252	0.33	0.08	0	Astrocytes_Aqp4+
Igsf8	0	1.08945	0.569	0.338	0	Astrocytes_Aqp4+
Ramp1	0	1.08763	0.315	0.082	0	Astrocytes_Aqp4+
Maml2	0	1.08361	0.323	0.122	0	Astrocytes_Aqp4+
Tenm4	0	1.07666	0.464	0.252	0	Astrocytes_Aqp4+
Plcd4	0	1.07089	0.279	0.071	0	Astrocytes_Aqp4+
Fam213a	0	1.06931	0.361	0.169	0	Astrocytes_Aqp4+
Sh3pxd2b	0	1.06785	0.27	0.083	0	Astrocytes_Aqp4+
Angpt1	0	1.06778	0.28	0.087	0	Astrocytes_Aqp4+
Slc27a1	0	1.06242	0.351	0.096	0	Astrocytes_Aqp4+
Rhoq	0	1.05973	0.29	0.104	0	Astrocytes_Aqp4+
Cbs	0	1.05424	0.256	0.028	0	Astrocytes_Aqp4+
Gramd3	0	1.05245	0.29	0.074	0	Astrocytes_Aqp4+
Il6st	0	1.04978	0.368	0.18	0	Astrocytes_Aqp4+
Kcnn2	0	1.03975	0.459	0.222	0	Astrocytes_Aqp4+
Hopx	0	1.0387	0.285	0.084	0	Astrocytes_Aqp4+
Ctnnd2	0	1.03744	0.658	0.457	0	Astrocytes_Aqp4+
Mapk4	0	1.03425	0.26	0.077	0	Astrocytes_Aqp4+
Ahcyl1	0	1.02832	0.605	0.396	0	Astrocytes_Aqp4+
Sox6	0	1.02479	0.362	0.105	0	Astrocytes_Aqp4+
Zhx3	0	1.02177	0.36	0.184	0	Astrocytes_Aqp4+
Gpt2	0	1.02026	0.333	0.115	0	Astrocytes_Aqp4+
Antxr1	0	1.01969	0.284	0.093	0	Astrocytes_Aqp4+
Arap2	0	1.01912	0.402	0.172	0	Astrocytes_Aqp4+
Gabra2	0	1.01889	0.274	0.117	0	Astrocytes_Aqp4+
Gm21954	0	1.01739	0.301	0.08	0	Astrocytes_Aqp4+
Gabra4	0	1.01522	0.271	0.082	0	Astrocytes_Aqp4+
Alcam	0	1.01189	0.417	0.166	0	Astrocytes_Aqp4+
Fads1	0	1.01015	0.413	0.188	0	Astrocytes_Aqp4+
Ank	0	1.00725	0.484	0.29	0	Astrocytes_Aqp4+
Pgm2	0	1.00563	0.323	0.14	0	Astrocytes_Aqp4+
Msmo1	0	1.00212	0.464	0.233	0	Astrocytes_Aqp4+
Sox5	0	0.994065	0.319	0.132	0	Astrocytes_Aqp4+
Scg3	0	0.990373	0.583	0.38	0	Astrocytes_Aqp4+
Nfia	0	0.988515	0.611	0.386	0	Astrocytes_Aqp4+
Mfsd2a	0	0.985992	0.259	0.057	0	Astrocytes_Aqp4+
Ntrk2	0	0.980846	0.763	0.503	0	Astrocytes_Aqp4+
Nr2f1	0	0.979015	0.445	0.224	0	Astrocytes_Aqp4+
Fjx1	0	0.975706	0.267	0.079	0	Astrocytes_Aqp4+
Tmem176b	0	0.973378	0.295	0.086	0	Astrocytes_Aqp4+
Mpp6	0	0.973373	0.319	0.139	0	Astrocytes_Aqp4+
Igsf11	0	0.971597	0.309	0.095	0	Astrocytes_Aqp4+
Myo10	0	0.964144	0.308	0.103	0	Astrocytes_Aqp4+
Qk	0	0.963061	0.814	0.486	0	Astrocytes_Aqp4+
Plxnb1	0	0.960745	0.289	0.07	0	Astrocytes_Aqp4+
Plod2	0	0.957455	0.261	0.07	0	Astrocytes_Aqp4+
Cbx5	0	0.956144	0.464	0.288	0	Astrocytes_Aqp4+
Cntfr	0	0.953826	0.295	0.091	0	Astrocytes_Aqp4+
CT025619.1	0	0.943115	0.345	0.161	0	Astrocytes_Aqp4+
Agl	0	0.942457	0.333	0.159	0	Astrocytes_Aqp4+
Slc15a2	0	0.939741	0.265	0.065	0	Astrocytes_Aqp4+
Pigs	0	0.938909	0.329	0.11	0	Astrocytes_Aqp4+
Ntm	0	0.932109	0.708	0.514	0	Astrocytes_Aqp4+
Timp3	0	0.930229	0.425	0.175	0	Astrocytes_Aqp4+
Mgll	0	0.930186	0.324	0.147	0	Astrocytes_Aqp4+
Fat3	0	0.925785	0.359	0.196	0	Astrocytes_Aqp4+
Eps8	0	0.915587	0.384	0.179	0	Astrocytes_Aqp4+
Trp53bp2	0	0.914933	0.29	0.111	0	Astrocytes_Aqp4+
Plat	0	0.914926	0.331	0.15	0	Astrocytes_Aqp4+
Fgfr1	0	0.914704	0.487	0.246	0	Astrocytes_Aqp4+
Myo6	0	0.914296	0.551	0.339	0	Astrocytes_Aqp4+
Gm2a	0	0.910058	0.283	0.086	0	Astrocytes_Aqp4+
Mmp14	0	0.905965	0.255	0.06	0	Astrocytes_Aqp4+
Dbi	0	0.902396	0.743	0.452	0	Astrocytes_Aqp4+
Srebf1	0	0.899975	0.297	0.091	0	Astrocytes_Aqp4+
Ppp2r5a	0	0.899049	0.274	0.087	0	Astrocytes_Aqp4+
Paqr7	0	0.896549	0.271	0.087	0	Astrocytes_Aqp4+
Grk3	0	0.895347	0.309	0.142	0	Astrocytes_Aqp4+
Pitpnc1	0	0.892987	0.463	0.316	0	Astrocytes_Aqp4+
Ivd	0	0.89278	0.386	0.205	0	Astrocytes_Aqp4+
Slc1a4	0	0.891556	0.272	0.084	0	Astrocytes_Aqp4+
Rrbp1	0	0.887753	0.393	0.201	0	Astrocytes_Aqp4+
Pcdh10	0	0.886954	0.299	0.119	0	Astrocytes_Aqp4+
Ckb	0	0.882616	0.91	0.779	0	Astrocytes_Aqp4+
S100b	0	0.880272	0.387	0.232	0	Astrocytes_Aqp4+
Zcchc24	0	0.875001	0.264	0.073	0	Astrocytes_Aqp4+
Smpd2	0	0.871703	0.251	0.065	0	Astrocytes_Aqp4+
Wls	0	0.86821	0.305	0.114	0	Astrocytes_Aqp4+
Kctd5	0	0.86768	0.262	0.087	0	Astrocytes_Aqp4+
Soat1	0	0.862927	0.251	0.078	0	Astrocytes_Aqp4+
Per3	0	0.862616	0.281	0.13	0	Astrocytes_Aqp4+
Gnai2	0	0.861385	0.431	0.236	0	Astrocytes_Aqp4+
Hsd17b4	0	0.850505	0.457	0.249	0	Astrocytes_Aqp4+
AC154683.1	0	0.847714	0.276	0.134	0	Astrocytes_Aqp4+
Vcan	0	0.847272	0.336	0.155	0	Astrocytes_Aqp4+
Bmpr1a	0	0.842316	0.329	0.166	0	Astrocytes_Aqp4+
Smox	0	0.838196	0.252	0.069	0	Astrocytes_Aqp4+
Atl2	0	0.837587	0.37	0.184	0	Astrocytes_Aqp4+
Cnn3	0	0.83395	0.328	0.125	0	Astrocytes_Aqp4+
Klf9	0	0.833579	0.438	0.277	0	Astrocytes_Aqp4+
Sorbs1	0	0.831836	0.504	0.342	0	Astrocytes_Aqp4+
Vegfa	0	0.831738	0.277	0.103	0	Astrocytes_Aqp4+
Zfp36l1	0	0.827469	0.285	0.087	0	Astrocytes_Aqp4+
Psap	0	0.825779	0.874	0.758	0	Astrocytes_Aqp4+
Gna13	0	0.817942	0.251	0.099	0	Astrocytes_Aqp4+
Selenop	0	0.815918	0.434	0.17	0	Astrocytes_Aqp4+
Phkb	0	0.809724	0.341	0.185	0	Astrocytes_Aqp4+
Rasa2	0	0.806145	0.318	0.203	0	Astrocytes_Aqp4+
Dnah7b	0	0.801746	0.263	0.131	0	Astrocytes_Aqp4+
Fmn2	0	0.800811	0.366	0.223	0	Astrocytes_Aqp4+
Sdc3	0	0.796067	0.339	0.153	0	Astrocytes_Aqp4+
Dock1	0	0.793528	0.252	0.094	0	Astrocytes_Aqp4+
Arhgap5	0	0.776462	0.485	0.327	0	Astrocytes_Aqp4+
Chd9	0	0.775842	0.537	0.429	0	Astrocytes_Aqp4+
Cmtm5	0	0.772959	0.309	0.116	0	Astrocytes_Aqp4+
Lrp1	0	0.772043	0.474	0.302	0	Astrocytes_Aqp4+
Cdh10	0	0.771545	0.34	0.174	0	Astrocytes_Aqp4+
Lamp2	0	0.771062	0.379	0.215	0	Astrocytes_Aqp4+
Lhfp	0	0.769349	0.349	0.177	0	Astrocytes_Aqp4+
Son	0	0.764919	0.774	0.674	0	Astrocytes_Aqp4+
Kcnip3	0	0.763156	0.279	0.109	0	Astrocytes_Aqp4+
4930402H24Rik	0	0.762762	0.723	0.582	0	Astrocytes_Aqp4+
Cachd1	0	0.762574	0.33	0.164	0	Astrocytes_Aqp4+
Wsb1	0	0.761222	0.616	0.482	0	Astrocytes_Aqp4+
Macf1	0	0.760485	0.757	0.65	0	Astrocytes_Aqp4+
Laptm4a	0	0.755672	0.634	0.467	0	Astrocytes_Aqp4+
Fabp5	0	0.755344	0.369	0.232	0	Astrocytes_Aqp4+
Slc38a1	0	0.751273	0.52	0.419	0	Astrocytes_Aqp4+
Paqr4	0	0.74341	0.307	0.152	0	Astrocytes_Aqp4+
Pttg1ip	0	0.742846	0.29	0.14	0	Astrocytes_Aqp4+
Ctsl	0	0.740597	0.446	0.282	0	Astrocytes_Aqp4+
Klhl5	0	0.738919	0.31	0.156	0	Astrocytes_Aqp4+
Rdh5	0	0.738005	0.276	0.124	0	Astrocytes_Aqp4+
Pik3ip1	0	0.735791	0.268	0.115	0	Astrocytes_Aqp4+
Mxd4	0	0.730679	0.332	0.185	0	Astrocytes_Aqp4+
Hif1a	0	0.725539	0.327	0.186	0	Astrocytes_Aqp4+
Cuedc1	0	0.725243	0.368	0.227	0	Astrocytes_Aqp4+
Tead1	0	0.722557	0.295	0.159	0	Astrocytes_Aqp4+
Limch1	0	0.721854	0.464	0.322	0	Astrocytes_Aqp4+
Abat	0	0.718496	0.362	0.216	0	Astrocytes_Aqp4+
Fam184a	0	0.715162	0.339	0.221	0	Astrocytes_Aqp4+
Gprc5b	0	0.713856	0.392	0.254	0	Astrocytes_Aqp4+
Arxes2	0	0.711621	0.341	0.188	0	Astrocytes_Aqp4+
Pik3r1	0	0.704151	0.336	0.204	0	Astrocytes_Aqp4+
Caskin1	0	0.702873	0.3	0.167	0	Astrocytes_Aqp4+
Arhgef12	0	0.70196	0.54	0.426	0	Astrocytes_Aqp4+
Tab2	0	0.70175	0.326	0.199	0	Astrocytes_Aqp4+
Adk	0	0.697225	0.314	0.202	0	Astrocytes_Aqp4+
Itm2c	0	0.691533	0.723	0.527	0	Astrocytes_Aqp4+
Kcnk1	0	0.686732	0.372	0.245	0	Astrocytes_Aqp4+
Clic4	0	0.684246	0.331	0.164	0	Astrocytes_Aqp4+
Agpat5	0	0.683956	0.336	0.196	0	Astrocytes_Aqp4+
Spon1	0	0.681241	0.413	0.232	0	Astrocytes_Aqp4+
Pfkm	0	0.675352	0.424	0.287	0	Astrocytes_Aqp4+
Gk	0	0.668778	0.27	0.154	0	Astrocytes_Aqp4+
Abhd3	0	0.667852	0.349	0.193	0	Astrocytes_Aqp4+
Wasf3	0	0.665966	0.286	0.162	0	Astrocytes_Aqp4+
Mdga2	0	0.659327	0.597	0.512	0	Astrocytes_Aqp4+
Abr	0	0.656618	0.41	0.292	0	Astrocytes_Aqp4+
Add3	0	0.656603	0.398	0.255	0	Astrocytes_Aqp4+
Tspan9	0	0.655352	0.295	0.164	0	Astrocytes_Aqp4+
Omg	0	0.65489	0.26	0.134	0	Astrocytes_Aqp4+
Ssbp2	0	0.65356	0.287	0.185	0	Astrocytes_Aqp4+
C130071C03Rik	0	0.645967	0.464	0.341	0	Astrocytes_Aqp4+
Zeb1	0	0.641801	0.34	0.23	0	Astrocytes_Aqp4+
Cpe	0	0.638975	0.72	0.679	0	Astrocytes_Aqp4+
Arhgap21	0	0.637239	0.51	0.383	0	Astrocytes_Aqp4+
Lamp1	0	0.636813	0.504	0.374	0	Astrocytes_Aqp4+
Rcn2	0	0.636433	0.378	0.247	0	Astrocytes_Aqp4+
Slc2a1	0	0.622957	0.284	0.104	0	Astrocytes_Aqp4+
Tnik	0	0.617903	0.556	0.463	0	Astrocytes_Aqp4+
Gstm5	0	0.614003	0.271	0.159	0	Astrocytes_Aqp4+
Carmil1	0	0.609922	0.295	0.182	0	Astrocytes_Aqp4+
Rimklb	0	0.606982	0.3	0.187	0	Astrocytes_Aqp4+
Cd9	0	0.601633	0.323	0.141	0	Astrocytes_Aqp4+
Ttyh3	0	0.597055	0.267	0.133	0	Astrocytes_Aqp4+
Elmo2	0	0.585696	0.271	0.157	0	Astrocytes_Aqp4+
Npc2	0	0.585503	0.274	0.156	0	Astrocytes_Aqp4+
Tmbim6	0	0.580616	0.426	0.315	0	Astrocytes_Aqp4+
Tet2	0	0.576958	0.28	0.182	0	Astrocytes_Aqp4+
Igfbp2	0	0.573467	0.266	0.127	0	Astrocytes_Aqp4+
Fzd3	0	0.571407	0.312	0.213	0	Astrocytes_Aqp4+
Utrn	0	0.569072	0.368	0.241	0	Astrocytes_Aqp4+
Nfib	0	0.567864	0.623	0.479	0	Astrocytes_Aqp4+
Ppargc1a	0	0.557321	0.309	0.221	0	Astrocytes_Aqp4+
Tspan3	0	0.556183	0.66	0.565	0	Astrocytes_Aqp4+
Marcks	0	0.554638	0.433	0.303	0	Astrocytes_Aqp4+
Cdk5rap2	0	0.552136	0.254	0.149	0	Astrocytes_Aqp4+
Nfasc	0	0.549774	0.516	0.402	0	Astrocytes_Aqp4+
Hnrnpa2b1	0	0.546451	0.806	0.741	0	Astrocytes_Aqp4+
Chst2	0	0.542992	0.252	0.155	0	Astrocytes_Aqp4+
Spred1	0	0.539205	0.259	0.155	0	Astrocytes_Aqp4+
Plekhb1	0	0.536278	0.285	0.192	0	Astrocytes_Aqp4+
Pnisr	0	0.532314	0.756	0.738	0	Astrocytes_Aqp4+
Agrn	0	0.530155	0.286	0.195	0	Astrocytes_Aqp4+
mt-Co1	0	0.528237	0.812	0.795	0	Astrocytes_Aqp4+
Usp2	0	0.527534	0.26	0.161	0	Astrocytes_Aqp4+
Fermt2	0	0.526905	0.318	0.214	0	Astrocytes_Aqp4+
Itm2b	0	0.52494	0.813	0.731	0	Astrocytes_Aqp4+
Eno1	0	0.521508	0.322	0.22	0	Astrocytes_Aqp4+
Lsamp	0	0.520426	0.927	0.85	0	Astrocytes_Aqp4+
mt-Co2	0	0.518257	0.715	0.669	0	Astrocytes_Aqp4+
Emc3	0	0.51753	0.253	0.157	0	Astrocytes_Aqp4+
Fasn	0	0.513926	0.29	0.19	0	Astrocytes_Aqp4+
Itpr2	0	0.511086	0.267	0.11	0	Astrocytes_Aqp4+
Pcdhgc3	0	0.508291	0.552	0.45	0	Astrocytes_Aqp4+
Cyfip1	0	0.50814	0.281	0.192	0	Astrocytes_Aqp4+
Pcdhgc5	0	0.502356	0.546	0.446	0	Astrocytes_Aqp4+
Agpat3	0	0.50076	0.328	0.237	0	Astrocytes_Aqp4+
Tagln3	0	0.497251	0.317	0.21	0	Astrocytes_Aqp4+
Pcdhgc4	0	0.494755	0.549	0.451	0	Astrocytes_Aqp4+
Car2	0	0.489942	0.402	0.215	0	Astrocytes_Aqp4+
Slc3a2	0	0.487976	0.309	0.212	0	Astrocytes_Aqp4+
Pcdhga1	0	0.486637	0.644	0.532	0	Astrocytes_Aqp4+
Slc20a2	0	0.485921	0.275	0.188	0	Astrocytes_Aqp4+
Dgkb	0	0.485623	0.415	0.321	0	Astrocytes_Aqp4+
Prdx1	0	0.481988	0.312	0.206	0	Astrocytes_Aqp4+
Cyp51	0	0.481734	0.307	0.216	0	Astrocytes_Aqp4+
Pcdhgb7	0	0.479676	0.57	0.473	0	Astrocytes_Aqp4+
Pcdhga11	0	0.478674	0.569	0.473	0	Astrocytes_Aqp4+
Nrxn1	0	0.478294	0.843	0.782	0	Astrocytes_Aqp4+
Pcdhga10	0	0.478125	0.571	0.475	0	Astrocytes_Aqp4+
Pcdhga12	0	0.477754	0.565	0.471	0	Astrocytes_Aqp4+
Pcdhgb6	0	0.471716	0.575	0.48	0	Astrocytes_Aqp4+
mt-Nd4	0	0.471529	0.674	0.625	0	Astrocytes_Aqp4+
Pcdhgb5	0	0.471234	0.576	0.481	0	Astrocytes_Aqp4+
Pcdhga9	0	0.470905	0.569	0.475	0	Astrocytes_Aqp4+
Spag9	0	0.469909	0.612	0.552	0	Astrocytes_Aqp4+
Ptk2	0	0.469652	0.497	0.384	0	Astrocytes_Aqp4+
Pcdhga8	0	0.468395	0.577	0.483	0	Astrocytes_Aqp4+
Pcdhgb4	0	0.462222	0.574	0.481	0	Astrocytes_Aqp4+
Pcdhga7	0	0.459086	0.581	0.488	0	Astrocytes_Aqp4+
Pcdhga6	0	0.454148	0.583	0.491	0	Astrocytes_Aqp4+
Pcdhga5	0	0.438468	0.586	0.498	0	Astrocytes_Aqp4+
Pcdhgb2	0	0.438077	0.586	0.498	0	Astrocytes_Aqp4+
Pcdhga4	0	0.437061	0.587	0.499	0	Astrocytes_Aqp4+
Pcdhgb1	0	0.435924	0.582	0.494	0	Astrocytes_Aqp4+
Pcdhga3	0	0.434719	0.588	0.5	0	Astrocytes_Aqp4+
Pcdhga2	0	0.4342	0.584	0.496	0	Astrocytes_Aqp4+
Ctsd	0	0.415186	0.419	0.32	0	Astrocytes_Aqp4+
Neat1	0	0.401553	0.255	0.121	0	Astrocytes_Aqp4+
Elovl5	0	0.394964	0.43	0.332	0	Astrocytes_Aqp4+
Ddr1	0	0.362712	0.352	0.233	0	Astrocytes_Aqp4+
Malat1	0	0.357146	0.996	0.997	0	Astrocytes_Aqp4+
Adgrb3	0	0.331368	0.748	0.676	0	Astrocytes_Aqp4+
Col1a2	0	0.269974	0.261	0.093	0	Astrocytes_Aqp4+
Dmd	0	0.256251	0.584	0.472	0	Astrocytes_Aqp4+
Abi1	8.56e-303	0.448403	0.312	0.227	2.54e-298	Astrocytes_Aqp4+
Spire1	6.47e-302	0.512935	0.391	0.308	1.92e-297	Astrocytes_Aqp4+
Nacc2	3.34e-299	0.521515	0.279	0.198	9.9e-295	Astrocytes_Aqp4+
Pbx1	7.19e-299	0.507427	0.335	0.25	2.13e-294	Astrocytes_Aqp4+
Eif5	2.43e-298	0.447124	0.48	0.402	7.2e-294	Astrocytes_Aqp4+
Lpp	5.12e-293	0.553319	0.288	0.207	1.52e-288	Astrocytes_Aqp4+
Nckap5	1.49e-292	0.513192	0.329	0.248	4.43e-288	Astrocytes_Aqp4+
Camk2n1	2.89e-291	0.431588	0.3	0.217	8.56e-287	Astrocytes_Aqp4+
Gm42418	1.18e-288	0.494705	0.963	0.962	3.48e-284	Astrocytes_Aqp4+
mt-Nd1	9.76e-286	0.498763	0.578	0.521	2.89e-281	Astrocytes_Aqp4+
Ehbp1	2.62e-285	0.646404	0.421	0.35	7.76e-281	Astrocytes_Aqp4+
Suclg1	7.22e-282	0.471562	0.322	0.242	2.14e-277	Astrocytes_Aqp4+
Tmcc3	7.01e-281	0.419408	0.256	0.174	2.08e-276	Astrocytes_Aqp4+
mt-Atp6	9.82e-281	0.463634	0.612	0.555	2.91e-276	Astrocytes_Aqp4+
Klf7	7.5e-279	0.523118	0.314	0.233	2.22e-274	Astrocytes_Aqp4+
Hmgcs1	8.79e-278	0.445304	0.4	0.322	2.6e-273	Astrocytes_Aqp4+
mt-Co3	1.06e-277	0.446433	0.649	0.605	3.14e-273	Astrocytes_Aqp4+
Stox2	1.5e-273	0.547418	0.387	0.309	4.43e-269	Astrocytes_Aqp4+
Cs	4.53e-273	0.473055	0.346	0.267	1.34e-268	Astrocytes_Aqp4+
Cntn1	2.16e-272	0.400685	0.621	0.565	6.4e-268	Astrocytes_Aqp4+
Bdh1	6.83e-272	0.465166	0.255	0.181	2.02e-267	Astrocytes_Aqp4+
Kif1b	5.16e-269	0.329187	0.739	0.693	1.53e-264	Astrocytes_Aqp4+
mt-Nd2	3.07e-265	0.512637	0.52	0.459	9.1e-261	Astrocytes_Aqp4+
Fry	4.83e-262	0.583764	0.488	0.427	1.43e-257	Astrocytes_Aqp4+
Aco2	5.24e-260	0.42608	0.406	0.333	1.55e-255	Astrocytes_Aqp4+
Rb1	4.04e-256	0.458172	0.306	0.229	1.2e-251	Astrocytes_Aqp4+
Neo1	5.31e-256	0.394612	0.451	0.369	1.57e-251	Astrocytes_Aqp4+
Prkca	5.7e-256	0.440602	0.255	0.179	1.69e-251	Astrocytes_Aqp4+
Grina	1.14e-255	0.406882	0.432	0.362	3.38e-251	Astrocytes_Aqp4+
Kansl1l	8.78e-253	0.533767	0.292	0.218	2.6e-248	Astrocytes_Aqp4+
Sorl1	2.77e-250	0.303647	0.449	0.36	8.21e-246	Astrocytes_Aqp4+
Smpd1	1.27e-249	0.451308	0.269	0.197	3.77e-245	Astrocytes_Aqp4+
Ppp2r2b	3.26e-249	0.47651	0.359	0.28	9.65e-245	Astrocytes_Aqp4+
Nrcam	6.02e-246	0.363485	0.484	0.398	1.78e-241	Astrocytes_Aqp4+
Pea15a	3.44e-245	0.434618	0.299	0.226	1.02e-240	Astrocytes_Aqp4+
Meis2	1.52e-237	0.282205	0.403	0.311	4.51e-233	Astrocytes_Aqp4+
Washc2	9.34e-237	0.490839	0.299	0.229	2.77e-232	Astrocytes_Aqp4+
Abcd3	1.65e-235	0.431104	0.364	0.291	4.89e-231	Astrocytes_Aqp4+
mt-Cytb	4.77e-233	0.419773	0.611	0.569	1.41e-228	Astrocytes_Aqp4+
Fat1	5.15e-228	0.344176	0.265	0.19	1.53e-223	Astrocytes_Aqp4+
Cadm4	5.18e-226	0.429027	0.498	0.449	1.53e-221	Astrocytes_Aqp4+
Kmt2c	8e-226	0.481266	0.469	0.411	2.37e-221	Astrocytes_Aqp4+
Mbp	1.02e-222	0.403181	0.702	0.655	3.03e-218	Astrocytes_Aqp4+
Dnajc3	1.58e-216	0.408431	0.296	0.225	4.69e-212	Astrocytes_Aqp4+
Zfp217	4.55e-215	0.514592	0.575	0.554	1.35e-210	Astrocytes_Aqp4+
Ntrk3	7.28e-213	0.286447	0.416	0.331	2.16e-208	Astrocytes_Aqp4+
Hacd3	1.29e-204	0.375157	0.447	0.382	3.83e-200	Astrocytes_Aqp4+
Adcy8	4.64e-204	0.327947	0.343	0.263	1.37e-199	Astrocytes_Aqp4+
Tjp1	7.58e-202	0.370699	0.379	0.307	2.24e-197	Astrocytes_Aqp4+
Capn2	2.03e-193	0.401107	0.263	0.2	6.03e-189	Astrocytes_Aqp4+
2610507B11Rik	5.64e-189	0.396783	0.316	0.253	1.67e-184	Astrocytes_Aqp4+
Srgap1	4.24e-188	0.437971	0.275	0.209	1.26e-183	Astrocytes_Aqp4+
Selenos	1.54e-187	0.370907	0.281	0.215	4.57e-183	Astrocytes_Aqp4+
Msi2	4.28e-187	0.33225	0.578	0.515	1.27e-182	Astrocytes_Aqp4+
Tmem106b	9.91e-186	0.408471	0.337	0.274	2.93e-181	Astrocytes_Aqp4+
Ubr5	2.48e-184	0.402645	0.503	0.455	7.35e-180	Astrocytes_Aqp4+
Lrrc58	1.05e-182	0.372574	0.27	0.207	3.1e-178	Astrocytes_Aqp4+
Hmgcr	5.23e-177	0.346104	0.26	0.199	1.55e-172	Astrocytes_Aqp4+
Fth1	1.79e-168	0.52085	0.574	0.542	5.29e-164	Astrocytes_Aqp4+
Sdf2	2.91e-168	0.386708	0.298	0.237	8.62e-164	Astrocytes_Aqp4+
Galnt1	2.56e-165	0.411087	0.265	0.208	7.57e-161	Astrocytes_Aqp4+
Tkt	3.18e-161	0.364473	0.301	0.244	9.4e-157	Astrocytes_Aqp4+
Ptpn4	5.12e-157	0.361136	0.389	0.33	1.52e-152	Astrocytes_Aqp4+
Tmed10	3.28e-156	0.35371	0.358	0.3	9.71e-152	Astrocytes_Aqp4+
Snrk	6.11e-155	0.356867	0.291	0.232	1.81e-150	Astrocytes_Aqp4+
Zfp280c	1.3e-153	0.37393	0.285	0.229	3.86e-149	Astrocytes_Aqp4+
Ssr3	1.8e-153	0.311057	0.258	0.201	5.34e-149	Astrocytes_Aqp4+
Dynll1	1.85e-146	0.278313	0.337	0.276	5.48e-142	Astrocytes_Aqp4+
Ptpra	3.81e-139	0.340093	0.369	0.317	1.13e-134	Astrocytes_Aqp4+
Specc1	2.64e-135	0.300974	0.302	0.244	7.83e-131	Astrocytes_Aqp4+
Srsf5	4.9e-134	0.280459	0.623	0.598	1.45e-129	Astrocytes_Aqp4+
Ate1	5.21e-134	0.39073	0.31	0.258	1.54e-129	Astrocytes_Aqp4+
Phf21a	1.38e-128	0.383063	0.362	0.312	4.1e-124	Astrocytes_Aqp4+
Mat2a	1.09e-124	0.291728	0.523	0.485	3.24e-120	Astrocytes_Aqp4+
Ddx17	7.3e-124	0.264587	0.67	0.66	2.16e-119	Astrocytes_Aqp4+
Ctsb	1.84e-122	0.285047	0.497	0.46	5.46e-118	Astrocytes_Aqp4+
Rbm39	2.05e-122	0.295667	0.734	0.741	6.06e-118	Astrocytes_Aqp4+
Ptprm	6.47e-118	0.25814	0.291	0.235	1.92e-113	Astrocytes_Aqp4+
Slc24a3	1.26e-115	0.44131	0.298	0.251	3.73e-111	Astrocytes_Aqp4+
Cox7c	4.94e-113	0.330205	0.565	0.545	1.46e-108	Astrocytes_Aqp4+
Tmem59	2.76e-108	0.300339	0.365	0.321	8.19e-104	Astrocytes_Aqp4+
Srebf2	4.37e-106	0.285644	0.282	0.235	1.3e-101	Astrocytes_Aqp4+
mt-Nd5	3.09e-103	0.334576	0.326	0.282	9.16e-99	Astrocytes_Aqp4+
Rfx3	1.93e-102	0.363069	0.265	0.218	5.7e-98	Astrocytes_Aqp4+
Slc25a5	7.4e-101	0.268217	0.424	0.382	2.19e-96	Astrocytes_Aqp4+
Ncoa1	9.43e-101	0.35565	0.431	0.391	2.79e-96	Astrocytes_Aqp4+
Ralgps2	1.64e-98	0.347704	0.299	0.254	4.86e-94	Astrocytes_Aqp4+
Atraid	3.27e-96	0.30714	0.281	0.24	9.69e-92	Astrocytes_Aqp4+
Fam214a	5.63e-96	0.273005	0.288	0.245	1.67e-91	Astrocytes_Aqp4+
Map4k4	2.35e-91	0.270085	0.491	0.456	6.97e-87	Astrocytes_Aqp4+
Rpn2	4.15e-90	0.311416	0.293	0.254	1.23e-85	Astrocytes_Aqp4+
Cox8a	4.13e-77	0.32963	0.542	0.534	1.22e-72	Astrocytes_Aqp4+
Ptprf	6.72e-77	0.284346	0.311	0.273	1.99e-72	Astrocytes_Aqp4+
Uqcr11	5.11e-72	0.316669	0.299	0.267	1.51e-67	Astrocytes_Aqp4+
Spc24	2.14e-71	0.275565	0.314	0.285	6.33e-67	Astrocytes_Aqp4+
AY036118	7.67e-71	0.30143	0.516	0.499	2.27e-66	Astrocytes_Aqp4+
Atp5e	2.58e-66	0.286198	0.302	0.268	7.64e-62	Astrocytes_Aqp4+
Acaca	6.11e-60	0.309357	0.331	0.302	1.81e-55	Astrocytes_Aqp4+
Jak1	3.6e-58	0.25989	0.295	0.264	1.07e-53	Astrocytes_Aqp4+
Uqcr10	3.68e-58	0.269089	0.279	0.249	1.09e-53	Astrocytes_Aqp4+
Ndufb11	1.04e-56	0.259069	0.289	0.259	3.08e-52	Astrocytes_Aqp4+
Rps12	2.33e-54	0.25058	0.352	0.326	6.91e-50	Astrocytes_Aqp4+
Nfat5	1.43e-50	0.293889	0.444	0.426	4.23e-46	Astrocytes_Aqp4+
Ophn1	1.24e-45	0.273721	0.275	0.249	3.66e-41	Astrocytes_Aqp4+
Cox4i1	1.41e-42	0.260109	0.65	0.667	4.17e-38	Astrocytes_Aqp4+
Asap1	6.9e-42	0.281808	0.277	0.253	2.04e-37	Astrocytes_Aqp4+
Ndufa2	1.22e-40	0.255978	0.266	0.242	3.61e-36	Astrocytes_Aqp4+
Grik1	4.29e-40	0.502684	0.255	0.232	1.27e-35	Astrocytes_Aqp4+
Ahcyl2	1.28e-36	0.26717	0.294	0.271	3.8e-32	Astrocytes_Aqp4+
Ckap5	2.48e-36	0.268181	0.374	0.356	7.33e-32	Astrocytes_Aqp4+
B3galt1	1.48e-24	0.265312	0.351	0.336	4.39e-20	Astrocytes_Aqp4+
Gm42906	0	2.95963	0.957	0.063	0	Astrocytes_Stard13+
Stard13	0	2.92789	0.973	0.079	0	Astrocytes_Stard13+
Gabrb1	0	2.34134	0.887	0.271	0	Astrocytes_Stard13+
Gpc5	0	2.24731	0.51	0.154	0	Astrocytes_Stard13+
Npas3	0	2.20639	0.891	0.291	0	Astrocytes_Stard13+
Slc1a2	0	2.18605	0.906	0.347	0	Astrocytes_Stard13+
Slc4a4	0	2.17439	0.92	0.36	0	Astrocytes_Stard13+
Gm3764	0	2.14016	0.852	0.27	0	Astrocytes_Stard13+
Atp1a2	0	2.03838	0.965	0.486	0	Astrocytes_Stard13+
Prex2	0	2.03423	0.589	0.126	0	Astrocytes_Stard13+
Trpm3	0	2.03214	0.763	0.424	0	Astrocytes_Stard13+
Aqp4	0	1.98565	0.916	0.292	0	Astrocytes_Stard13+
Gja1	0	1.94488	0.79	0.22	0	Astrocytes_Stard13+
S1pr1	0	1.91563	0.678	0.142	0	Astrocytes_Stard13+
Slc7a10	0	1.86762	0.647	0.109	0	Astrocytes_Stard13+
Ednrb	0	1.85567	0.778	0.2	0	Astrocytes_Stard13+
Lama2	0	1.84513	0.638	0.157	0	Astrocytes_Stard13+
Slc1a3	0	1.83373	0.779	0.233	0	Astrocytes_Stard13+
Pdgfd	0	1.82555	0.483	0.089	0	Astrocytes_Stard13+
Paqr8	0	1.82195	0.738	0.238	0	Astrocytes_Stard13+
Gpr37l1	0	1.82165	0.77	0.226	0	Astrocytes_Stard13+
Luzp2	0	1.80605	0.834	0.342	0	Astrocytes_Stard13+
Plpp3	0	1.80006	0.84	0.255	0	Astrocytes_Stard13+
Atp13a4	0	1.78962	0.58	0.089	0	Astrocytes_Stard13+
Pla2g7	0	1.78211	0.909	0.328	0	Astrocytes_Stard13+
Tprkb	0	1.77026	0.697	0.252	0	Astrocytes_Stard13+
Plcb1	0	1.76431	0.722	0.418	0	Astrocytes_Stard13+
Phka1	0	1.7515	0.577	0.177	0	Astrocytes_Stard13+
Atp1b2	0	1.74	0.796	0.347	0	Astrocytes_Stard13+
Tnc	0	1.72497	0.33	0.082	0	Astrocytes_Stard13+
F3	0	1.70447	0.568	0.115	0	Astrocytes_Stard13+
Acsl3	0	1.70211	0.752	0.363	0	Astrocytes_Stard13+
Farp1	0	1.69564	0.721	0.322	0	Astrocytes_Stard13+
Ptprz1	0	1.69466	0.873	0.303	0	Astrocytes_Stard13+
Acsbg1	0	1.68936	0.647	0.16	0	Astrocytes_Stard13+
Ntsr2	0	1.68021	0.642	0.145	0	Astrocytes_Stard13+
Pax3	0	1.67928	0.46	0.093	0	Astrocytes_Stard13+
Ttyh1	0	1.67122	0.871	0.372	0	Astrocytes_Stard13+
Dtna	0	1.66701	0.837	0.423	0	Astrocytes_Stard13+
Slc39a12	0	1.6577	0.58	0.114	0	Astrocytes_Stard13+
Aldh1a1	0	1.65198	0.483	0.142	0	Astrocytes_Stard13+
Tril	0	1.64797	0.627	0.139	0	Astrocytes_Stard13+
Stk32a	0	1.63798	0.381	0.068	0	Astrocytes_Stard13+
Phkg1	0	1.61139	0.434	0.093	0	Astrocytes_Stard13+
Trps1	0	1.60526	0.599	0.192	0	Astrocytes_Stard13+
Bmpr1b	0	1.58823	0.548	0.149	0	Astrocytes_Stard13+
Htra1	0	1.57767	0.615	0.166	0	Astrocytes_Stard13+
Dclk1	0	1.56591	0.823	0.462	0	Astrocytes_Stard13+
Sfxn5	0	1.55877	0.662	0.225	0	Astrocytes_Stard13+
Mgat4c	0	1.5426	0.555	0.212	0	Astrocytes_Stard13+
Nebl	0	1.53678	0.679	0.276	0	Astrocytes_Stard13+
Plce1	0	1.52233	0.46	0.106	0	Astrocytes_Stard13+
Rorb	0	1.51482	0.443	0.114	0	Astrocytes_Stard13+
Fgfr3	0	1.51405	0.62	0.119	0	Astrocytes_Stard13+
Slc6a11	0	1.51331	0.613	0.146	0	Astrocytes_Stard13+
Hdac8	0	1.4963	0.536	0.215	0	Astrocytes_Stard13+
Arhgef26	0	1.48963	0.43	0.086	0	Astrocytes_Stard13+
Nwd1	0	1.48828	0.487	0.091	0	Astrocytes_Stard13+
Adamts9	0	1.48309	0.38	0.074	0	Astrocytes_Stard13+
Ptn	0	1.48215	0.867	0.5	0	Astrocytes_Stard13+
Apoe	0	1.46921	0.975	0.525	0	Astrocytes_Stard13+
Bcan	0	1.46852	0.777	0.292	0	Astrocytes_Stard13+
Lrig1	0	1.46641	0.592	0.144	0	Astrocytes_Stard13+
Gjb6	0	1.45319	0.53	0.122	0	Astrocytes_Stard13+
Prkd1	0	1.4418	0.38	0.088	0	Astrocytes_Stard13+
Ccdc141	0	1.42573	0.405	0.104	0	Astrocytes_Stard13+
Camk2g	0	1.42221	0.626	0.299	0	Astrocytes_Stard13+
Zbtb20	0	1.42123	0.827	0.506	0	Astrocytes_Stard13+
Cdh20	0	1.40937	0.564	0.19	0	Astrocytes_Stard13+
Mt2	0	1.40904	0.709	0.309	0	Astrocytes_Stard13+
Daam2	0	1.40611	0.548	0.135	0	Astrocytes_Stard13+
Cst3	0	1.39656	0.879	0.542	0	Astrocytes_Stard13+
Cldn10	0	1.39469	0.467	0.094	0	Astrocytes_Stard13+
Agt	0	1.37301	0.442	0.109	0	Astrocytes_Stard13+
Sema6d	0	1.3706	0.712	0.305	0	Astrocytes_Stard13+
Hepacam	0	1.36413	0.574	0.159	0	Astrocytes_Stard13+
Rfx4	0	1.3331	0.385	0.074	0	Astrocytes_Stard13+
Slc38a3	0	1.33208	0.571	0.145	0	Astrocytes_Stard13+
Nhsl1	0	1.31153	0.394	0.103	0	Astrocytes_Stard13+
Glud1	0	1.30563	0.765	0.416	0	Astrocytes_Stard13+
Sparcl1	0	1.29854	0.904	0.609	0	Astrocytes_Stard13+
Kcnj10	0	1.28781	0.638	0.252	0	Astrocytes_Stard13+
Eps15	0	1.28389	0.651	0.319	0	Astrocytes_Stard13+
Fam20a	0	1.28158	0.379	0.083	0	Astrocytes_Stard13+
Epha4	0	1.27943	0.495	0.186	0	Astrocytes_Stard13+
Itgb8	0	1.27533	0.469	0.138	0	Astrocytes_Stard13+
Cep85l	0	1.2694	0.57	0.265	0	Astrocytes_Stard13+
Pard3b	0	1.2685	0.393	0.122	0	Astrocytes_Stard13+
Sdc4	0	1.26524	0.473	0.126	0	Astrocytes_Stard13+
Emid1	0	1.257	0.342	0.073	0	Astrocytes_Stard13+
Appl2	0	1.25671	0.678	0.303	0	Astrocytes_Stard13+
Ndrg2	0	1.25376	0.782	0.349	0	Astrocytes_Stard13+
Mertk	0	1.23925	0.38	0.078	0	Astrocytes_Stard13+
Kank1	0	1.23363	0.437	0.125	0	Astrocytes_Stard13+
Adgrg1	0	1.23357	0.548	0.139	0	Astrocytes_Stard13+
Serpine2	0	1.22693	0.669	0.251	0	Astrocytes_Stard13+
Sox6	0	1.22326	0.48	0.135	0	Astrocytes_Stard13+
Hacd2	0	1.22252	0.482	0.147	0	Astrocytes_Stard13+
Ddhd1	0	1.21414	0.674	0.368	0	Astrocytes_Stard13+
Maml2	0	1.20282	0.422	0.145	0	Astrocytes_Stard13+
Tmem47	0	1.1991	0.51	0.169	0	Astrocytes_Stard13+
Ctnnd2	0	1.19739	0.777	0.479	0	Astrocytes_Stard13+
Sash1	0	1.19707	0.481	0.174	0	Astrocytes_Stard13+
Tenm4	0	1.19255	0.572	0.277	0	Astrocytes_Stard13+
Hsd11b1	0	1.18381	0.34	0.063	0	Astrocytes_Stard13+
Sh3pxd2b	0	1.17509	0.357	0.104	0	Astrocytes_Stard13+
Irak2	0	1.16895	0.295	0.058	0	Astrocytes_Stard13+
Dio2	0	1.16521	0.278	0.052	0	Astrocytes_Stard13+
Cd38	0	1.16022	0.34	0.058	0	Astrocytes_Stard13+
Acot11	0	1.15949	0.29	0.057	0	Astrocytes_Stard13+
Fut9	0	1.15699	0.716	0.415	0	Astrocytes_Stard13+
Cd81	0	1.1542	0.775	0.429	0	Astrocytes_Stard13+
Vcl	0	1.15327	0.406	0.124	0	Astrocytes_Stard13+
Itga6	0	1.1506	0.399	0.118	0	Astrocytes_Stard13+
Mlc1	0	1.14943	0.632	0.191	0	Astrocytes_Stard13+
Chpt1	0	1.14885	0.56	0.268	0	Astrocytes_Stard13+
Clu	0	1.14779	0.667	0.279	0	Astrocytes_Stard13+
Rgs20	0	1.13764	0.33	0.106	0	Astrocytes_Stard13+
Gli3	0	1.12918	0.29	0.053	0	Astrocytes_Stard13+
AI464131	0	1.12797	0.392	0.074	0	Astrocytes_Stard13+
Mboat2	0	1.11884	0.474	0.197	0	Astrocytes_Stard13+
Adcyap1r1	0	1.1171	0.573	0.24	0	Astrocytes_Stard13+
Nfia	0	1.11616	0.714	0.412	0	Astrocytes_Stard13+
Sat1	0	1.11324	0.439	0.153	0	Astrocytes_Stard13+
Acsl6	0	1.10063	0.664	0.353	0	Astrocytes_Stard13+
Csgalnact1	0	1.09765	0.305	0.083	0	Astrocytes_Stard13+
Id2	0	1.09214	0.526	0.186	0	Astrocytes_Stard13+
Slc6a1	0	1.08707	0.665	0.268	0	Astrocytes_Stard13+
Slc6a9	0	1.08475	0.452	0.128	0	Astrocytes_Stard13+
Cpq	0	1.08147	0.332	0.106	0	Astrocytes_Stard13+
Thrb	0	1.07874	0.281	0.084	0	Astrocytes_Stard13+
Antxr1	0	1.07832	0.349	0.115	0	Astrocytes_Stard13+
Gpd2	0	1.07234	0.438	0.168	0	Astrocytes_Stard13+
Per3	0	1.06078	0.403	0.146	0	Astrocytes_Stard13+
Sox5	0	1.05523	0.41	0.154	0	Astrocytes_Stard13+
Etnppl	0	1.05112	0.254	0.054	0	Astrocytes_Stard13+
Gramd3	0	1.04962	0.362	0.1	0	Astrocytes_Stard13+
Rapgef3	0	1.04721	0.394	0.107	0	Astrocytes_Stard13+
Gm11266	0	1.0418	0.26	0.057	0	Astrocytes_Stard13+
Gdpd2	0	1.04073	0.331	0.055	0	Astrocytes_Stard13+
Slc22a4	0	1.04054	0.353	0.103	0	Astrocytes_Stard13+
Aldoc	0	1.03311	0.72	0.352	0	Astrocytes_Stard13+
Slc25a18	0	1.02905	0.36	0.101	0	Astrocytes_Stard13+
Pbxip1	0	1.02875	0.409	0.116	0	Astrocytes_Stard13+
Plcd4	0	1.02691	0.338	0.096	0	Astrocytes_Stard13+
Pygb	0	1.01974	0.51	0.208	0	Astrocytes_Stard13+
Abca1	0	1.01694	0.414	0.127	0	Astrocytes_Stard13+
Psd2	0	1.01088	0.426	0.158	0	Astrocytes_Stard13+
Gm21954	0	1.00473	0.38	0.106	0	Astrocytes_Stard13+
Cxcl14	0	1.00291	0.379	0.093	0	Astrocytes_Stard13+
Rgma	0	1.00082	0.349	0.093	0	Astrocytes_Stard13+
Dao	0	0.999499	0.278	0.053	0	Astrocytes_Stard13+
Tiam2	0	0.99797	0.257	0.063	0	Astrocytes_Stard13+
Gsap	0	0.99315	0.273	0.061	0	Astrocytes_Stard13+
Igsf11	0	0.991942	0.386	0.12	0	Astrocytes_Stard13+
Mmd2	0	0.9915	0.47	0.151	0	Astrocytes_Stard13+
Acss1	0	0.986249	0.29	0.064	0	Astrocytes_Stard13+
Notch1	0	0.986248	0.367	0.091	0	Astrocytes_Stard13+
Egfr	0	0.983689	0.303	0.073	0	Astrocytes_Stard13+
Id3	0	0.979647	0.389	0.131	0	Astrocytes_Stard13+
Jam2	0	0.971738	0.352	0.097	0	Astrocytes_Stard13+
Mt1	0	0.969219	0.675	0.38	0	Astrocytes_Stard13+
Plod2	0	0.967437	0.331	0.093	0	Astrocytes_Stard13+
Als2cl	0	0.967264	0.293	0.052	0	Astrocytes_Stard13+
Igdcc4	0	0.965689	0.397	0.151	0	Astrocytes_Stard13+
Slc7a11	0	0.964434	0.342	0.11	0	Astrocytes_Stard13+
Alcam	0	0.963296	0.486	0.196	0	Astrocytes_Stard13+
Lcat	0	0.96189	0.354	0.069	0	Astrocytes_Stard13+
Fzd10	0	0.951824	0.253	0.05	0	Astrocytes_Stard13+
Slc41a1	0	0.945813	0.411	0.127	0	Astrocytes_Stard13+
Sox2	0	0.944308	0.403	0.136	0	Astrocytes_Stard13+
Lsamp	0	0.93635	0.98	0.858	0	Astrocytes_Stard13+
Qk	0	0.932615	0.87	0.525	0	Astrocytes_Stard13+
Slc27a1	0	0.932072	0.407	0.126	0	Astrocytes_Stard13+
Spag5	0	0.915639	0.277	0.058	0	Astrocytes_Stard13+
Btbd17	0	0.90989	0.283	0.05	0	Astrocytes_Stard13+
Timp4	0	0.906857	0.341	0.1	0	Astrocytes_Stard13+
Pou3f2	0	0.895337	0.267	0.065	0	Astrocytes_Stard13+
Cd63	0	0.891059	0.604	0.284	0	Astrocytes_Stard13+
Gm40578	0	0.879342	0.252	0.06	0	Astrocytes_Stard13+
Soat1	0	0.878352	0.307	0.098	0	Astrocytes_Stard13+
Cntfr	0	0.877846	0.343	0.115	0	Astrocytes_Stard13+
Fam107a	0	0.873763	0.28	0.076	0	Astrocytes_Stard13+
Sdc2	0	0.871868	0.358	0.12	0	Astrocytes_Stard13+
Mfsd2a	0	0.848654	0.302	0.081	0	Astrocytes_Stard13+
Adra2a	0	0.844384	0.271	0.07	0	Astrocytes_Stard13+
Slc15a2	0	0.844082	0.309	0.089	0	Astrocytes_Stard13+
Sox9	0	0.838597	0.359	0.103	0	Astrocytes_Stard13+
Cbs	0	0.833017	0.298	0.055	0	Astrocytes_Stard13+
Aldh1l1	0	0.825291	0.316	0.081	0	Astrocytes_Stard13+
Phyhd1	0	0.814914	0.25	0.056	0	Astrocytes_Stard13+
Gm28035	0	0.80269	0.278	0.08	0	Astrocytes_Stard13+
Cyp2d22	0	0.793013	0.257	0.056	0	Astrocytes_Stard13+
Sparc	0	0.688957	0.753	0.425	0	Astrocytes_Stard13+
Malat1	0	0.578583	1	0.997	0	Astrocytes_Stard13+
Grid2	0	0.465431	0.938	0.706	0	Astrocytes_Stard13+
Arap2	1.77e-306	0.990542	0.473	0.199	5.25e-302	Astrocytes_Stard13+
Gfap	3.83e-305	0.730892	0.347	0.117	1.13e-300	Astrocytes_Stard13+
Ntm	2.04e-303	1.06092	0.804	0.537	6.04e-299	Astrocytes_Stard13+
Vegfa	2.48e-302	0.787245	0.349	0.123	7.36e-298	Astrocytes_Stard13+
Megf10	3.66e-300	0.857842	0.302	0.095	1.08e-295	Astrocytes_Stard13+
CT025619.1	1.65e-298	0.983832	0.438	0.182	4.88e-294	Astrocytes_Stard13+
Usp53	1.33e-296	1.069	0.357	0.131	3.93e-292	Astrocytes_Stard13+
Son	1.68e-296	0.848666	0.873	0.685	4.98e-292	Astrocytes_Stard13+
Amot	6.89e-296	0.870126	0.258	0.075	2.04e-291	Astrocytes_Stard13+
Lgi1	9.86e-295	1.26476	0.435	0.184	2.92e-290	Astrocytes_Stard13+
Mapk4	1.13e-294	1.02903	0.302	0.098	3.33e-290	Astrocytes_Stard13+
Plxnb1	6.61e-293	0.724148	0.302	0.096	1.96e-288	Astrocytes_Stard13+
Zhx3	1.24e-291	1.17289	0.46	0.204	3.68e-287	Astrocytes_Stard13+
Macf1	4.47e-290	0.936523	0.861	0.662	1.32e-285	Astrocytes_Stard13+
Prdx6	2.35e-288	0.941154	0.504	0.229	6.95e-284	Astrocytes_Stard13+
Ppil6	1.53e-287	0.810799	0.251	0.072	4.54e-283	Astrocytes_Stard13+
Mdk	2.1e-287	0.724447	0.318	0.105	6.22e-283	Astrocytes_Stard13+
Gabra4	2.24e-284	0.944544	0.31	0.104	6.65e-280	Astrocytes_Stard13+
Smpd2	1.06e-281	0.733925	0.281	0.088	3.14e-277	Astrocytes_Stard13+
Angpt1	7.51e-281	1.05487	0.32	0.11	2.22e-276	Astrocytes_Stard13+
Kcnn2	7.99e-281	0.997616	0.522	0.25	2.37e-276	Astrocytes_Stard13+
Trim9	5.58e-278	1.12112	0.533	0.265	1.65e-273	Astrocytes_Stard13+
Wls	5.2e-277	0.864028	0.367	0.136	1.54e-272	Astrocytes_Stard13+
Pigs	1.27e-274	0.757869	0.363	0.136	3.77e-270	Astrocytes_Stard13+
Dock1	8.27e-273	0.940364	0.321	0.113	2.45e-268	Astrocytes_Stard13+
Igsf8	3.72e-272	0.934511	0.633	0.365	1.1e-267	Astrocytes_Stard13+
Mpp6	5.18e-271	1.08007	0.393	0.16	1.53e-266	Astrocytes_Stard13+
Tmem229a	1.38e-269	0.744038	0.314	0.107	4.09e-265	Astrocytes_Stard13+
Vcan	7.71e-268	1.09634	0.423	0.176	2.28e-263	Astrocytes_Stard13+
Fgfr1	7.17e-263	0.890884	0.549	0.274	2.12e-258	Astrocytes_Stard13+
Dag1	1.09e-262	0.910983	0.583	0.309	3.24e-258	Astrocytes_Stard13+
Fat3	6.95e-262	1.12083	0.463	0.215	2.06e-257	Astrocytes_Stard13+
4930402H24Rik	1.71e-261	0.866548	0.829	0.598	5.06e-257	Astrocytes_Stard13+
Ptch1	6.05e-260	1.05718	0.454	0.207	1.79e-255	Astrocytes_Stard13+
Myo10	1.34e-259	0.825016	0.341	0.127	3.98e-255	Astrocytes_Stard13+
Ahcyl1	1.47e-259	1.02109	0.666	0.42	4.37e-255	Astrocytes_Stard13+
Mmp14	3.22e-258	0.684917	0.264	0.083	9.54e-254	Astrocytes_Stard13+
Fabp7	6.56e-258	1.34284	0.517	0.268	1.94e-253	Astrocytes_Stard13+
St3gal4	1.55e-257	0.86355	0.264	0.085	4.58e-253	Astrocytes_Stard13+
Dnah7b	2.39e-256	0.951939	0.365	0.146	7.07e-252	Astrocytes_Stard13+
Arhgef4	8.55e-252	1.02292	0.388	0.165	2.53e-247	Astrocytes_Stard13+
Myo6	1.17e-249	0.9308	0.633	0.364	3.46e-245	Astrocytes_Stard13+
Gadd45g	1.6e-246	0.757495	0.283	0.096	4.73e-242	Astrocytes_Stard13+
Rhoq	1.7e-245	1.03692	0.33	0.126	5.04e-241	Astrocytes_Stard13+
Itih5	1.73e-240	0.757669	0.303	0.106	5.14e-236	Astrocytes_Stard13+
Boc	8.17e-240	0.738191	0.27	0.09	2.42e-235	Astrocytes_Stard13+
Ivd	5.2e-237	0.934243	0.464	0.226	1.54e-232	Astrocytes_Stard13+
D030047H15Rik	6.24e-236	0.625675	0.261	0.087	1.85e-231	Astrocytes_Stard13+
Scd2	7.92e-236	0.550615	0.873	0.632	2.35e-231	Astrocytes_Stard13+
Asrgl1	1.58e-234	0.867074	0.414	0.182	4.69e-230	Astrocytes_Stard13+
Smox	4.97e-234	0.652719	0.268	0.091	1.47e-229	Astrocytes_Stard13+
Itpkb	2.92e-228	0.738902	0.283	0.1	8.66e-224	Astrocytes_Stard13+
Cdh10	4.32e-227	0.945095	0.427	0.193	1.28e-222	Astrocytes_Stard13+
Ppp2r5a	2.92e-226	0.736375	0.296	0.109	8.66e-222	Astrocytes_Stard13+
Metrn	1.51e-225	0.734201	0.332	0.129	4.46e-221	Astrocytes_Stard13+
Paqr7	2.1e-222	0.718011	0.295	0.109	6.23e-218	Astrocytes_Stard13+
Grk3	6.6e-220	0.827242	0.373	0.161	1.96e-215	Astrocytes_Stard13+
Eps8	2.2e-219	0.896441	0.436	0.203	6.52e-215	Astrocytes_Stard13+
Hnrnpa2b1	1.1e-218	0.662148	0.886	0.748	3.25e-214	Astrocytes_Stard13+
Gpm6b	2.04e-216	0.729085	0.81	0.578	6.05e-212	Astrocytes_Stard13+
Phyhipl	1.18e-215	1.02161	0.502	0.266	3.49e-211	Astrocytes_Stard13+
Slc1a4	2.51e-215	0.679164	0.288	0.107	7.45e-211	Astrocytes_Stard13+
Glul	3.69e-215	0.577343	0.608	0.339	1.09e-210	Astrocytes_Stard13+
Agl	4.61e-214	0.944702	0.391	0.18	1.36e-209	Astrocytes_Stard13+
Tsc22d4	9.49e-212	0.795909	0.495	0.25	2.81e-207	Astrocytes_Stard13+
Gpt2	1.13e-211	0.789933	0.341	0.142	3.34e-207	Astrocytes_Stard13+
Kcnip3	2.93e-211	0.733701	0.326	0.13	8.68e-207	Astrocytes_Stard13+
Chd9	4.25e-210	0.98002	0.662	0.441	1.26e-205	Astrocytes_Stard13+
Ntrk2	4.39e-210	0.722056	0.785	0.535	1.3e-205	Astrocytes_Stard13+
Col1a2	1.65e-207	0.295398	0.302	0.113	4.89e-203	Astrocytes_Stard13+
Mdga2	1.06e-205	1.00397	0.742	0.521	3.14e-201	Astrocytes_Stard13+
Phkb	2.29e-205	0.936132	0.42	0.203	6.77e-201	Astrocytes_Stard13+
Wsb1	1.51e-202	0.757922	0.722	0.497	4.46e-198	Astrocytes_Stard13+
Gm2a	2.43e-201	0.607981	0.288	0.11	7.2e-197	Astrocytes_Stard13+
Id4	1.04e-195	0.613186	0.317	0.126	3.08e-191	Astrocytes_Stard13+
Itpr2	6.51e-195	0.562659	0.321	0.129	1.93e-190	Astrocytes_Stard13+
Fjx1	1.12e-194	0.717789	0.271	0.102	3.32e-190	Astrocytes_Stard13+
Sned1	1.66e-194	0.780083	0.262	0.096	4.9e-190	Astrocytes_Stard13+
Gabra2	1.09e-193	1.09551	0.319	0.135	3.22e-189	Astrocytes_Stard13+
Ncan	1.24e-192	0.851226	0.331	0.143	3.67e-188	Astrocytes_Stard13+
Kifc3	1.33e-191	0.663583	0.275	0.106	3.94e-187	Astrocytes_Stard13+
Zfp36l1	1.35e-191	0.652808	0.289	0.111	3.99e-187	Astrocytes_Stard13+
Palld	1.75e-191	0.906262	0.251	0.092	5.18e-187	Astrocytes_Stard13+
Tnik	4.33e-191	0.939706	0.679	0.473	1.28e-186	Astrocytes_Stard13+
Pitpnc1	3.48e-189	1.02203	0.554	0.333	1.03e-184	Astrocytes_Stard13+
Pcdh10	4.05e-189	0.751799	0.331	0.14	1.2e-184	Astrocytes_Stard13+
Pnisr	5.78e-189	0.694674	0.879	0.738	1.71e-184	Astrocytes_Stard13+
Znrf3	3.58e-188	0.819495	0.309	0.127	1.06e-183	Astrocytes_Stard13+
Cbx5	7.18e-187	0.943524	0.532	0.308	2.13e-182	Astrocytes_Stard13+
Trp53bp2	1.01e-186	0.750727	0.317	0.132	3e-182	Astrocytes_Stard13+
Atl2	2.61e-186	0.75808	0.416	0.206	7.73e-182	Astrocytes_Stard13+
Msmo1	1.3e-185	0.804943	0.488	0.261	3.85e-181	Astrocytes_Stard13+
Arhgef12	2.17e-182	0.885163	0.645	0.439	6.43e-178	Astrocytes_Stard13+
Gpld1	1.82e-179	0.777748	0.269	0.107	5.38e-175	Astrocytes_Stard13+
Sorbs1	8.17e-179	0.916061	0.58	0.361	2.42e-174	Astrocytes_Stard13+
Slc2a1	8.01e-178	0.48458	0.308	0.125	2.37e-173	Astrocytes_Stard13+
AC154683.1	1.39e-177	0.981348	0.337	0.151	4.12e-173	Astrocytes_Stard13+
Rrbp1	2.51e-177	0.788229	0.435	0.223	7.44e-173	Astrocytes_Stard13+
Ramp1	1.83e-175	0.570011	0.282	0.111	5.42e-171	Astrocytes_Stard13+
Tead1	4.16e-172	0.836197	0.367	0.175	1.23e-167	Astrocytes_Stard13+
Zcchc24	4.83e-171	0.612581	0.252	0.096	1.43e-166	Astrocytes_Stard13+
Nfasc	2.24e-169	0.776249	0.609	0.415	6.65e-165	Astrocytes_Stard13+
Cachd1	5.67e-169	0.736814	0.381	0.184	1.68e-164	Astrocytes_Stard13+
Fmn2	1.34e-168	0.933432	0.443	0.24	3.98e-164	Astrocytes_Stard13+
Srebf1	4.76e-166	0.524706	0.284	0.117	1.41e-161	Astrocytes_Stard13+
Tmem176b	8.76e-164	0.574086	0.275	0.112	2.6e-159	Astrocytes_Stard13+
Cuedc1	5.49e-163	0.728954	0.449	0.243	1.63e-158	Astrocytes_Stard13+
Timp3	5.75e-163	0.584084	0.415	0.206	1.7e-158	Astrocytes_Stard13+
Lhfp	1.32e-162	0.787165	0.395	0.197	3.9e-158	Astrocytes_Stard13+
Nrxn1	1.68e-161	0.687708	0.898	0.788	4.98e-157	Astrocytes_Stard13+
Rora	4.22e-159	0.351506	0.731	0.497	1.25e-154	Astrocytes_Stard13+
Pgm2	3.41e-158	0.742708	0.341	0.162	1.01e-153	Astrocytes_Stard13+
Adgrb3	6.72e-155	0.602631	0.86	0.684	1.99e-150	Astrocytes_Stard13+
Kctd5	2.43e-152	0.626991	0.261	0.109	7.18e-148	Astrocytes_Stard13+
Caskin1	4.48e-152	0.721946	0.364	0.182	1.33e-147	Astrocytes_Stard13+
Wasf3	1.83e-151	0.732283	0.356	0.176	5.43e-147	Astrocytes_Stard13+
Ank	5.84e-151	0.792911	0.517	0.313	1.73e-146	Astrocytes_Stard13+
Mir9-3hg	1.86e-149	0.765418	0.275	0.12	5.5e-145	Astrocytes_Stard13+
Nfib	2.39e-149	0.63339	0.705	0.496	7.07e-145	Astrocytes_Stard13+
Them4	2.11e-148	0.96546	0.253	0.107	6.25e-144	Astrocytes_Stard13+
Abr	1.73e-146	0.810617	0.5	0.306	5.12e-142	Astrocytes_Stard13+
Tspan9	2.52e-140	0.686577	0.352	0.179	7.46e-136	Astrocytes_Stard13+
Selenop	9.82e-140	0.283037	0.404	0.202	2.91e-135	Astrocytes_Stard13+
Neat1	2.13e-139	0.474881	0.304	0.136	6.3e-135	Astrocytes_Stard13+
Tet2	4.82e-139	0.706054	0.37	0.193	1.43e-134	Astrocytes_Stard13+
Lrp1	3.13e-138	0.678434	0.522	0.322	9.26e-134	Astrocytes_Stard13+
Carmil1	1.13e-136	0.739421	0.371	0.195	3.34e-132	Astrocytes_Stard13+
Fry	3.04e-136	0.893389	0.611	0.433	9e-132	Astrocytes_Stard13+
Enho	8.89e-136	0.5983	0.326	0.157	2.63e-131	Astrocytes_Stard13+
Nr3c2	2.45e-135	0.826476	0.304	0.145	7.25e-131	Astrocytes_Stard13+
Prnp	3.54e-135	0.706273	0.67	0.499	1.05e-130	Astrocytes_Stard13+
Nr2f1	5.65e-135	0.757641	0.439	0.251	1.67e-130	Astrocytes_Stard13+
Utrn	2.2e-133	0.738983	0.449	0.255	6.51e-129	Astrocytes_Stard13+
Ptk2	1.74e-132	0.628156	0.601	0.396	5.15e-128	Astrocytes_Stard13+
Ehbp1	2.12e-131	0.815982	0.543	0.358	6.28e-127	Astrocytes_Stard13+
Hopx	7.01e-131	0.594182	0.252	0.108	2.08e-126	Astrocytes_Stard13+
Aifm3	2.24e-129	0.566759	0.259	0.115	6.62e-125	Astrocytes_Stard13+
Gk	4.34e-129	0.743765	0.329	0.167	1.29e-124	Astrocytes_Stard13+
C130071C03Rik	2.34e-128	0.734163	0.549	0.355	6.94e-124	Astrocytes_Stard13+
Arhgap5	5.46e-128	0.703789	0.535	0.345	1.62e-123	Astrocytes_Stard13+
Cnn3	1.17e-127	0.517886	0.313	0.15	3.47e-123	Astrocytes_Stard13+
Hip1	2.34e-127	0.693219	0.306	0.149	6.93e-123	Astrocytes_Stard13+
Scg3	6.38e-127	0.655902	0.594	0.404	1.89e-122	Astrocytes_Stard13+
Limch1	9.92e-124	0.70349	0.53	0.338	2.94e-119	Astrocytes_Stard13+
Kdm3a	1.74e-122	0.638314	0.311	0.156	5.15e-118	Astrocytes_Stard13+
Grm7	5.55e-119	1.04842	0.359	0.2	1.65e-114	Astrocytes_Stard13+
Mxd4	4.54e-118	0.63852	0.369	0.203	1.35e-113	Astrocytes_Stard13+
Arhgap21	1.87e-116	0.664599	0.576	0.398	5.53e-112	Astrocytes_Stard13+
Adk	2.58e-116	0.810364	0.377	0.215	7.63e-112	Astrocytes_Stard13+
Zeb1	8.94e-116	0.729017	0.415	0.243	2.65e-111	Astrocytes_Stard13+
Ssbp2	6.96e-114	0.748616	0.355	0.197	2.06e-109	Astrocytes_Stard13+
Fam184a	3.32e-113	0.812294	0.397	0.234	9.84e-109	Astrocytes_Stard13+
Lamp2	5.02e-113	0.62302	0.405	0.234	1.49e-108	Astrocytes_Stard13+
Igfbp2	9.04e-113	0.449845	0.29	0.143	2.68e-108	Astrocytes_Stard13+
Bmpr1a	1.52e-112	0.719786	0.344	0.186	4.5e-108	Astrocytes_Stard13+
Kansl1l	2.27e-111	0.748627	0.388	0.226	6.71e-107	Astrocytes_Stard13+
Pttg1ip	2.6e-111	0.527063	0.311	0.158	7.7e-107	Astrocytes_Stard13+
Spon1	3.69e-110	0.562155	0.437	0.254	1.09e-105	Astrocytes_Stard13+
Pik3ip1	4.05e-110	0.548743	0.276	0.134	1.2e-105	Astrocytes_Stard13+
Rb1	9.4e-109	0.665856	0.403	0.237	2.78e-104	Astrocytes_Stard13+
Il6st	1.21e-108	0.620739	0.363	0.203	3.6e-104	Astrocytes_Stard13+
Abcd2	2.53e-108	0.661436	0.254	0.12	7.48e-104	Astrocytes_Stard13+
Mical2	4.6e-108	0.638944	0.297	0.153	1.36e-103	Astrocytes_Stard13+
Dmd	8.74e-108	0.437919	0.685	0.484	2.59e-103	Astrocytes_Stard13+
Cmtm5	2.59e-107	0.421304	0.288	0.14	7.67e-103	Astrocytes_Stard13+
Fads1	3.61e-107	0.547257	0.383	0.216	1.07e-102	Astrocytes_Stard13+
Zfp217	5.3e-107	0.631201	0.711	0.554	1.57e-102	Astrocytes_Stard13+
Rimklb	4.49e-106	0.599442	0.358	0.2	1.33e-101	Astrocytes_Stard13+
Sdc3	5.68e-106	0.490995	0.331	0.176	1.68e-101	Astrocytes_Stard13+
Klhl5	6.15e-106	0.621055	0.327	0.174	1.82e-101	Astrocytes_Stard13+
Eci2	8.8e-104	0.570641	0.254	0.123	2.61e-99	Astrocytes_Stard13+
Cdk5rap2	5.05e-103	0.559157	0.306	0.161	1.5e-98	Astrocytes_Stard13+
Agpat5	6.96e-102	0.592129	0.369	0.213	2.06e-97	Astrocytes_Stard13+
Arxes2	2.43e-100	0.542501	0.362	0.206	7.19e-96	Astrocytes_Stard13+
Usp6nl	6.91e-99	0.639196	0.251	0.124	2.05e-94	Astrocytes_Stard13+
Hsd17b4	3.45e-98	0.457073	0.449	0.275	1.02e-93	Astrocytes_Stard13+
Rasa2	4.77e-98	0.759202	0.365	0.217	1.41e-93	Astrocytes_Stard13+
Plekhg1	9.09e-98	0.534199	0.27	0.134	2.69e-93	Astrocytes_Stard13+
Ppp2r2b	1.66e-97	0.73683	0.451	0.288	4.92e-93	Astrocytes_Stard13+
Omg	2.36e-97	0.508402	0.287	0.149	6.98e-93	Astrocytes_Stard13+
Klf9	2.42e-97	0.615132	0.469	0.297	7.17e-93	Astrocytes_Stard13+
Dgkb	2.84e-96	0.646157	0.496	0.331	8.42e-92	Astrocytes_Stard13+
Itm2c	2.34e-93	0.39355	0.733	0.551	6.94e-89	Astrocytes_Stard13+
Elmo2	2.76e-93	0.541431	0.309	0.171	8.17e-89	Astrocytes_Stard13+
Mt3	2.64e-92	0.260839	0.546	0.364	7.82e-88	Astrocytes_Stard13+
Zswim5	2.67e-92	0.65859	0.313	0.176	7.9e-88	Astrocytes_Stard13+
Tab2	3.59e-92	0.633888	0.361	0.214	1.06e-87	Astrocytes_Stard13+
Stox2	1.7e-91	0.74017	0.47	0.317	5.05e-87	Astrocytes_Stard13+
Spag9	7.99e-90	0.512498	0.705	0.558	2.37e-85	Astrocytes_Stard13+
Ptpn4	8.48e-89	0.582273	0.497	0.336	2.51e-84	Astrocytes_Stard13+
Msi2	3.13e-88	0.520866	0.686	0.521	9.28e-84	Astrocytes_Stard13+
Ttyh3	7.94e-88	0.427965	0.28	0.149	2.35e-83	Astrocytes_Stard13+
Ubr5	4.9e-86	0.563765	0.607	0.46	1.45e-81	Astrocytes_Stard13+
Plat	2.37e-85	0.514657	0.309	0.172	7.03e-81	Astrocytes_Stard13+
Mgll	3.96e-85	0.634356	0.301	0.168	1.17e-80	Astrocytes_Stard13+
Clybl	4.28e-84	0.58151	0.263	0.14	1.27e-79	Astrocytes_Stard13+
Mtss1l	8.9e-84	0.466271	0.263	0.14	2.64e-79	Astrocytes_Stard13+
Cd9	9.21e-84	0.302191	0.306	0.164	2.73e-79	Astrocytes_Stard13+
Pik3r1	1.69e-83	0.598712	0.363	0.22	5.01e-79	Astrocytes_Stard13+
Syne1	8.65e-83	0.494476	0.73	0.588	2.56e-78	Astrocytes_Stard13+
Cadm2	1.26e-82	0.464508	0.769	0.617	3.75e-78	Astrocytes_Stard13+
Nr3c1	5.17e-81	0.524354	0.259	0.136	1.53e-76	Astrocytes_Stard13+
Nsmf	8.89e-81	0.4559	0.258	0.139	2.63e-76	Astrocytes_Stard13+
Slit2	1.77e-80	0.761508	0.268	0.146	5.23e-76	Astrocytes_Stard13+
Ddx17	2.47e-80	0.42179	0.787	0.66	7.3e-76	Astrocytes_Stard13+
Neo1	1.05e-79	0.53941	0.533	0.378	3.12e-75	Astrocytes_Stard13+
Ssfa2	1.9e-79	0.4977	0.262	0.141	5.62e-75	Astrocytes_Stard13+
Hif1a	4.5e-79	0.564982	0.335	0.203	1.33e-74	Astrocytes_Stard13+
Rdh5	6.07e-79	0.548027	0.264	0.143	1.8e-74	Astrocytes_Stard13+
Spire1	1.55e-78	0.56479	0.462	0.317	4.6e-74	Astrocytes_Stard13+
Paqr4	5.84e-78	0.462169	0.301	0.171	1.73e-73	Astrocytes_Stard13+
Tulp3	1.54e-77	0.616437	0.273	0.152	4.56e-73	Astrocytes_Stard13+
Kmt2c	1.06e-75	0.583979	0.556	0.417	3.13e-71	Astrocytes_Stard13+
Lpp	1.11e-75	0.694529	0.347	0.217	3.28e-71	Astrocytes_Stard13+
Ptprm	1.54e-75	0.504889	0.383	0.241	4.56e-71	Astrocytes_Stard13+
Ctsl	2.65e-75	0.428412	0.451	0.302	7.86e-71	Astrocytes_Stard13+
Tjp1	6.4e-75	0.549441	0.458	0.314	1.89e-70	Astrocytes_Stard13+
Rbm39	2.44e-74	0.444201	0.821	0.739	7.22e-70	Astrocytes_Stard13+
Abat	2.35e-73	0.542167	0.367	0.234	6.95e-69	Astrocytes_Stard13+
Gria1	5.24e-73	1.0151	0.254	0.142	1.55e-68	Astrocytes_Stard13+
Fam213a	1.11e-72	0.484886	0.321	0.193	3.29e-68	Astrocytes_Stard13+
Abhd3	1.14e-72	0.41154	0.351	0.212	3.37e-68	Astrocytes_Stard13+
Meis2	2.46e-72	0.475073	0.475	0.321	7.3e-68	Astrocytes_Stard13+
Abi1	5.39e-72	0.520381	0.37	0.237	1.6e-67	Astrocytes_Stard13+
Ckb	1.48e-71	0.250297	0.9	0.795	4.39e-67	Astrocytes_Stard13+
Srgap1	6.63e-70	0.572044	0.347	0.216	1.96e-65	Astrocytes_Stard13+
Ntrk3	7.8e-70	0.433501	0.498	0.341	2.31e-65	Astrocytes_Stard13+
Cc2d2a	1.75e-69	0.561676	0.26	0.148	5.17e-65	Astrocytes_Stard13+
Itgav	3.23e-69	0.469519	0.253	0.141	9.55e-65	Astrocytes_Stard13+
Pbx1	3.59e-67	0.559947	0.39	0.259	1.06e-62	Astrocytes_Stard13+
Psap	4.78e-66	0.286498	0.882	0.772	1.42e-61	Astrocytes_Stard13+
Clic4	8.1e-65	0.362157	0.311	0.185	2.4e-60	Astrocytes_Stard13+
B3galt1	4.6e-64	0.635714	0.465	0.336	1.36e-59	Astrocytes_Stard13+
Adcy8	6.95e-64	0.441133	0.413	0.272	2.06e-59	Astrocytes_Stard13+
Klf7	7.56e-64	0.544698	0.37	0.242	2.24e-59	Astrocytes_Stard13+
Phf21a	1.7e-63	0.575274	0.446	0.317	5.05e-59	Astrocytes_Stard13+
Adam11	8.74e-63	0.42328	0.274	0.162	2.59e-58	Astrocytes_Stard13+
Ppargc1a	1.88e-62	0.572527	0.353	0.231	5.56e-58	Astrocytes_Stard13+
Nfkb1	3.1e-61	0.54018	0.29	0.178	9.19e-57	Astrocytes_Stard13+
Kif1b	3.39e-61	0.407369	0.799	0.698	1.01e-56	Astrocytes_Stard13+
Zfp280c	1.22e-60	0.495366	0.357	0.235	3.63e-56	Astrocytes_Stard13+
Gnai2	6.35e-60	0.366736	0.395	0.261	1.88e-55	Astrocytes_Stard13+
Ate1	1.48e-59	0.494849	0.386	0.264	4.37e-55	Astrocytes_Stard13+
Ncoa1	1.59e-59	0.557568	0.519	0.395	4.71e-55	Astrocytes_Stard13+
Slc38a1	3.23e-59	0.626346	0.545	0.431	9.56e-55	Astrocytes_Stard13+
Gpcpd1	5.21e-59	0.418061	0.563	0.427	1.54e-54	Astrocytes_Stard13+
Pfkm	8.71e-58	0.411434	0.431	0.304	2.58e-53	Astrocytes_Stard13+
Cipc	1.77e-57	0.450955	0.275	0.167	5.24e-53	Astrocytes_Stard13+
Kcnk1	2.55e-57	0.500239	0.381	0.261	7.55e-53	Astrocytes_Stard13+
Ccdc88a	1.46e-56	0.379759	0.729	0.595	4.32e-52	Astrocytes_Stard13+
Dock4	1.58e-56	0.393462	0.546	0.41	4.69e-52	Astrocytes_Stard13+
Emc3	2.53e-56	0.434307	0.275	0.169	7.49e-52	Astrocytes_Stard13+
Pcdhgb7	5.23e-56	0.329184	0.628	0.484	1.55e-51	Astrocytes_Stard13+
Pcdhga8	8.25e-56	0.329098	0.637	0.494	2.44e-51	Astrocytes_Stard13+
Slc20a2	1.03e-55	0.444842	0.31	0.198	3.06e-51	Astrocytes_Stard13+
Fermt2	1.18e-55	0.430201	0.346	0.226	3.48e-51	Astrocytes_Stard13+
Pcdhga10	2.67e-55	0.327829	0.628	0.486	7.92e-51	Astrocytes_Stard13+
Pcdhga6	4.09e-55	0.327387	0.643	0.502	1.21e-50	Astrocytes_Stard13+
Pcdhgb5	4.14e-55	0.324423	0.634	0.492	1.23e-50	Astrocytes_Stard13+
Pfkfb2	4.32e-55	0.458852	0.277	0.172	1.28e-50	Astrocytes_Stard13+
Pcdhga11	4.86e-55	0.327716	0.626	0.484	1.44e-50	Astrocytes_Stard13+
Fnbp1	6.94e-55	0.257435	0.556	0.412	2.06e-50	Astrocytes_Stard13+
Pcdhgb2	8.59e-55	0.322432	0.649	0.508	2.54e-50	Astrocytes_Stard13+
Pcdhga5	9.64e-55	0.323757	0.649	0.508	2.85e-50	Astrocytes_Stard13+
Pcdhga7	1.11e-54	0.323943	0.64	0.499	3.3e-50	Astrocytes_Stard13+
Arhgap26	1.75e-54	0.520912	0.321	0.211	5.17e-50	Astrocytes_Stard13+
Pcdhga4	1.78e-54	0.323455	0.65	0.509	5.26e-50	Astrocytes_Stard13+
Pcdhgb4	2.97e-54	0.325249	0.632	0.492	8.81e-50	Astrocytes_Stard13+
Pcdhga3	5.13e-54	0.320439	0.651	0.51	1.52e-49	Astrocytes_Stard13+
Pcdhgb6	8.05e-54	0.321016	0.631	0.49	2.39e-49	Astrocytes_Stard13+
Pcdhgb1	2.6e-53	0.319278	0.644	0.504	7.71e-49	Astrocytes_Stard13+
Fam214a	3.42e-53	0.439477	0.366	0.249	1.01e-48	Astrocytes_Stard13+
Arglu1	5.64e-53	0.395055	0.706	0.602	1.67e-48	Astrocytes_Stard13+
Pcdhga12	5.79e-53	0.324685	0.62	0.482	1.71e-48	Astrocytes_Stard13+
Laptm4a	7.75e-53	0.293787	0.629	0.487	2.29e-48	Astrocytes_Stard13+
Pcdhga2	8.21e-53	0.31803	0.645	0.506	2.43e-48	Astrocytes_Stard13+
Nrf1	1.21e-52	0.442671	0.289	0.183	3.57e-48	Astrocytes_Stard13+
Spc24	1.49e-52	0.414016	0.4	0.288	4.43e-48	Astrocytes_Stard13+
Atf7	1.81e-52	0.503113	0.273	0.17	5.36e-48	Astrocytes_Stard13+
Tor1aip1	1.83e-52	0.478694	0.267	0.166	5.41e-48	Astrocytes_Stard13+
Pcdhga9	1.89e-52	0.317545	0.625	0.486	5.61e-48	Astrocytes_Stard13+
Lifr	1.24e-51	0.39541	0.254	0.154	3.67e-47	Astrocytes_Stard13+
Gpc6	1.3e-51	0.591295	0.322	0.214	3.86e-47	Astrocytes_Stard13+
Nf1	3.64e-51	0.445172	0.538	0.417	1.08e-46	Astrocytes_Stard13+
Pcdhgc3	5.75e-51	0.305237	0.599	0.462	1.7e-46	Astrocytes_Stard13+
Pcdhgc5	1.84e-50	0.304237	0.594	0.458	5.45e-46	Astrocytes_Stard13+
Rfx3	1.23e-49	0.532617	0.332	0.223	3.63e-45	Astrocytes_Stard13+
Cntn1	1.78e-49	0.446507	0.675	0.571	5.28e-45	Astrocytes_Stard13+
Usp2	3.15e-49	0.402843	0.275	0.173	9.34e-45	Astrocytes_Stard13+
Nfat5	1.06e-48	0.464701	0.538	0.427	3.13e-44	Astrocytes_Stard13+
Prkca	1.1e-47	0.501953	0.289	0.188	3.26e-43	Astrocytes_Stard13+
Ophn1	3.02e-47	0.443996	0.361	0.251	8.93e-43	Astrocytes_Stard13+
Pcdhgc4	3.89e-47	0.292493	0.595	0.463	1.15e-42	Astrocytes_Stard13+
Desi2	6.32e-47	0.460038	0.291	0.191	1.87e-42	Astrocytes_Stard13+
Srsf5	8.6e-47	0.335119	0.704	0.6	2.55e-42	Astrocytes_Stard13+
Acaca	1.2e-46	0.472905	0.412	0.304	3.57e-42	Astrocytes_Stard13+
Nlgn1	1.26e-46	0.254656	0.707	0.577	3.75e-42	Astrocytes_Stard13+
Ralgps2	6.37e-46	0.483248	0.367	0.258	1.89e-41	Astrocytes_Stard13+
Slc3a2	1.3e-45	0.353873	0.331	0.224	3.86e-41	Astrocytes_Stard13+
Agrn	2.65e-45	0.390813	0.307	0.206	7.86e-41	Astrocytes_Stard13+
Spred1	4.11e-45	0.360282	0.267	0.168	1.22e-40	Astrocytes_Stard13+
Cyfip1	8.7e-44	0.425392	0.301	0.203	2.58e-39	Astrocytes_Stard13+
Add3	1.88e-43	0.41146	0.38	0.273	5.58e-39	Astrocytes_Stard13+
Nckap5	2.87e-43	0.501907	0.356	0.258	8.49e-39	Astrocytes_Stard13+
Specc1	5.52e-43	0.473958	0.356	0.251	1.63e-38	Astrocytes_Stard13+
Pabpn1	4.04e-42	0.327555	0.688	0.578	1.2e-37	Astrocytes_Stard13+
Phlpp1	1.1e-41	0.318744	0.39	0.279	3.26e-37	Astrocytes_Stard13+
5031425E22Rik	1.62e-41	0.515307	0.255	0.168	4.81e-37	Astrocytes_Stard13+
Tmem245	2.08e-40	0.40579	0.303	0.209	6.16e-36	Astrocytes_Stard13+
Anxa6	1.25e-39	0.44596	0.278	0.189	3.7e-35	Astrocytes_Stard13+
Nova1	5.77e-39	0.420409	0.274	0.185	1.71e-34	Astrocytes_Stard13+
Nrcam	8.95e-39	0.355909	0.522	0.408	2.65e-34	Astrocytes_Stard13+
Elovl5	1.82e-38	0.305665	0.453	0.343	5.4e-34	Astrocytes_Stard13+
Bckdhb	4.27e-38	0.370304	0.267	0.179	1.26e-33	Astrocytes_Stard13+
Fzd3	1.24e-37	0.482726	0.316	0.225	3.68e-33	Astrocytes_Stard13+
Ptpn9	2.07e-37	0.469334	0.251	0.165	6.12e-33	Astrocytes_Stard13+
Washc2	1.02e-36	0.419606	0.327	0.237	3.02e-32	Astrocytes_Stard13+
Trak1	1.07e-36	0.32464	0.252	0.167	3.18e-32	Astrocytes_Stard13+
Ifrd1	1.35e-36	0.442739	0.256	0.173	4.01e-32	Astrocytes_Stard13+
Rcn2	3.26e-36	0.311162	0.362	0.263	9.66e-32	Astrocytes_Stard13+
Mat2a	5.41e-36	0.327522	0.584	0.489	1.6e-31	Astrocytes_Stard13+
Pcdhga1	6.03e-36	0.261646	0.656	0.545	1.78e-31	Astrocytes_Stard13+
Abcd3	8.31e-36	0.372657	0.397	0.3	2.46e-31	Astrocytes_Stard13+
Atad2b	1.03e-35	0.468908	0.436	0.342	3.05e-31	Astrocytes_Stard13+
Snrk	1.74e-35	0.394308	0.331	0.239	5.15e-31	Astrocytes_Stard13+
Rab30	2.18e-35	0.458624	0.265	0.183	6.45e-31	Astrocytes_Stard13+
Pfkp	2.52e-35	0.388157	0.538	0.439	7.46e-31	Astrocytes_Stard13+
Ahcyl2	4.61e-34	0.507547	0.361	0.273	1.36e-29	Astrocytes_Stard13+
Tmcc3	6.86e-34	0.336313	0.272	0.184	2.03e-29	Astrocytes_Stard13+
Stt3b	1.45e-33	0.356209	0.256	0.175	4.3e-29	Astrocytes_Stard13+
Hacd3	9.85e-33	0.329799	0.485	0.389	2.92e-28	Astrocytes_Stard13+
Dhcr24	1.53e-32	0.293284	0.254	0.171	4.55e-28	Astrocytes_Stard13+
Ocrl	1.99e-32	0.332993	0.301	0.215	5.88e-28	Astrocytes_Stard13+
Slc24a3	7.47e-32	0.506317	0.342	0.256	2.21e-27	Astrocytes_Stard13+
Ppp1r9a	3.96e-31	0.370489	0.437	0.346	1.17e-26	Astrocytes_Stard13+
AY036118	6.06e-31	0.275534	0.6	0.5	1.79e-26	Astrocytes_Stard13+
Grip1	7.61e-31	0.46935	0.262	0.184	2.25e-26	Astrocytes_Stard13+
Snx14	1.75e-30	0.346924	0.317	0.234	5.18e-26	Astrocytes_Stard13+
Rab31	1.98e-30	0.379631	0.262	0.183	5.86e-26	Astrocytes_Stard13+
Chl1	3.81e-30	0.271662	0.511	0.407	1.13e-25	Astrocytes_Stard13+
Asap1	5.64e-30	0.384449	0.339	0.255	1.67e-25	Astrocytes_Stard13+
Plcg1	1.65e-29	0.320164	0.267	0.19	4.87e-25	Astrocytes_Stard13+
Klf12	3.85e-29	0.393981	0.34	0.252	1.14e-24	Astrocytes_Stard13+
Gprc5b	9.61e-29	0.281601	0.363	0.271	2.85e-24	Astrocytes_Stard13+
Snrnp70	2.49e-28	0.264968	0.64	0.557	7.38e-24	Astrocytes_Stard13+
Lrp6	4.77e-28	0.37514	0.296	0.219	1.41e-23	Astrocytes_Stard13+
Vwa8	6.27e-28	0.355664	0.298	0.22	1.86e-23	Astrocytes_Stard13+
Ambra1	6.41e-28	0.373938	0.358	0.277	1.9e-23	Astrocytes_Stard13+
1810013L24Rik	2.74e-27	0.295317	0.265	0.19	8.12e-23	Astrocytes_Stard13+
Metap1d	9.63e-27	0.374021	0.258	0.184	2.85e-22	Astrocytes_Stard13+
Car10	1.25e-26	0.296432	0.533	0.449	3.72e-22	Astrocytes_Stard13+
Fat1	3.63e-26	0.284302	0.277	0.199	1.07e-21	Astrocytes_Stard13+
Map4k4	4.86e-26	0.272525	0.544	0.459	1.44e-21	Astrocytes_Stard13+
Vezf1	5.43e-26	0.338082	0.259	0.186	1.61e-21	Astrocytes_Stard13+
Suclg1	6.84e-26	0.319707	0.33	0.251	2.03e-21	Astrocytes_Stard13+
Cs	1.07e-25	0.363208	0.352	0.277	3.16e-21	Astrocytes_Stard13+
Meis1	1.59e-25	0.33815	0.493	0.413	4.72e-21	Astrocytes_Stard13+
Gm20521	5.83e-25	0.297135	0.485	0.406	1.73e-20	Astrocytes_Stard13+
Zfp335os	9.58e-25	0.294689	0.262	0.192	2.84e-20	Astrocytes_Stard13+
Sdf2	1.16e-24	0.320355	0.32	0.244	3.44e-20	Astrocytes_Stard13+
Dido1	1.87e-24	0.315027	0.305	0.234	5.55e-20	Astrocytes_Stard13+
Hmgcr	2.02e-24	0.262865	0.278	0.206	5.99e-20	Astrocytes_Stard13+
Dnajc3	7.62e-24	0.301022	0.31	0.233	2.26e-19	Astrocytes_Stard13+
Eif5	1.16e-23	0.253899	0.495	0.411	3.43e-19	Astrocytes_Stard13+
Gphn	1.54e-23	0.293506	0.678	0.605	4.56e-19	Astrocytes_Stard13+
Grik1	2.47e-23	0.750653	0.299	0.234	7.32e-19	Astrocytes_Stard13+
Hivep3	3.63e-23	0.416835	0.253	0.187	1.07e-18	Astrocytes_Stard13+
Galnt1	6.5e-23	0.352073	0.283	0.215	1.93e-18	Astrocytes_Stard13+
Gm26870	1.48e-22	0.309268	0.928	0.907	4.4e-18	Astrocytes_Stard13+
Cyp51	1.83e-22	0.282154	0.3	0.227	5.43e-18	Astrocytes_Stard13+
Ppp1r12a	2.21e-22	0.303623	0.491	0.427	6.54e-18	Astrocytes_Stard13+
Mfn1	3.77e-21	0.293844	0.406	0.335	1.12e-16	Astrocytes_Stard13+
Dock7	8.17e-21	0.283937	0.41	0.335	2.42e-16	Astrocytes_Stard13+
Tbc1d19	1.15e-20	0.306236	0.26	0.197	3.39e-16	Astrocytes_Stard13+
Gm42418	1.25e-20	0.367481	0.973	0.962	3.69e-16	Astrocytes_Stard13+
Chka	7.02e-20	0.272038	0.465	0.391	2.08e-15	Astrocytes_Stard13+
Rasal2	1.11e-19	0.299094	0.361	0.291	3.29e-15	Astrocytes_Stard13+
Acap2	1.51e-19	0.270371	0.403	0.333	4.48e-15	Astrocytes_Stard13+
Zfp950	1.62e-19	0.357636	0.323	0.26	4.8e-15	Astrocytes_Stard13+
Elp4	1.63e-19	0.3876	0.269	0.207	4.81e-15	Astrocytes_Stard13+
Asap2	4.99e-19	0.351514	0.34	0.277	1.48e-14	Astrocytes_Stard13+
Cdh2	1.04e-18	0.276255	0.427	0.359	3.08e-14	Astrocytes_Stard13+
Fam172a	1.06e-18	0.286315	0.316	0.249	3.14e-14	Astrocytes_Stard13+
Ckap5	1.41e-18	0.344745	0.42	0.358	4.16e-14	Astrocytes_Stard13+
Dmtf1	3.82e-18	0.274179	0.324	0.259	1.13e-13	Astrocytes_Stard13+
Rabep1	5.07e-18	0.326079	0.413	0.35	1.5e-13	Astrocytes_Stard13+
Smpd1	6.81e-18	0.255304	0.267	0.205	2.02e-13	Astrocytes_Stard13+
Med12l	1.38e-17	0.282585	0.276	0.216	4.09e-13	Astrocytes_Stard13+
Ash1l	1.56e-17	0.283409	0.493	0.432	4.62e-13	Astrocytes_Stard13+
Itsn2	1.63e-17	0.285876	0.266	0.205	4.84e-13	Astrocytes_Stard13+
Tnrc6b	1.64e-17	0.285689	0.506	0.441	4.85e-13	Astrocytes_Stard13+
Dennd4c	7.61e-17	0.326495	0.254	0.199	2.25e-12	Astrocytes_Stard13+
Rgs7	1.05e-16	0.311992	0.342	0.281	3.12e-12	Astrocytes_Stard13+
Mier1	1.19e-16	0.30089	0.307	0.249	3.51e-12	Astrocytes_Stard13+
Trio	4.65e-16	0.340399	0.433	0.377	1.38e-11	Astrocytes_Stard13+
Nr1d2	4.72e-16	0.271883	0.261	0.204	1.4e-11	Astrocytes_Stard13+
Lrrc58	2.17e-15	0.307134	0.269	0.215	6.41e-11	Astrocytes_Stard13+
Kansl3	3.61e-15	0.275445	0.254	0.202	1.07e-10	Astrocytes_Stard13+
Kcnq3	3.81e-15	0.306627	0.34	0.279	1.13e-10	Astrocytes_Stard13+
Kmt5b	5.48e-15	0.277319	0.277	0.222	1.62e-10	Astrocytes_Stard13+
Ccdc85a	6.35e-15	0.414697	0.272	0.218	1.88e-10	Astrocytes_Stard13+
2610507B11Rik	7.97e-15	0.259248	0.318	0.261	2.36e-10	Astrocytes_Stard13+
Tcf12	1.7e-14	0.253731	0.56	0.5	5.03e-10	Astrocytes_Stard13+
2810403A07Rik	1.14e-13	0.252675	0.321	0.267	3.38e-09	Astrocytes_Stard13+
Osbpl9	2.23e-13	0.306806	0.435	0.383	6.62e-09	Astrocytes_Stard13+
Chchd3	1.51e-11	0.303963	0.294	0.247	4.47e-07	Astrocytes_Stard13+
Megf9	9.29e-11	0.32519	0.348	0.307	2.75e-06	Astrocytes_Stard13+
Sybu	1.09e-09	0.273155	0.277	0.235	3.24e-05	Astrocytes_Stard13+
Dync2h1	1.33e-09	0.272093	0.302	0.261	3.94e-05	Astrocytes_Stard13+
Nckap1	5.07e-09	0.271722	0.462	0.431	0.000150178	Astrocytes_Stard13+
Ank2	3.4e-08	0.264998	0.706	0.695	0.0010084	Astrocytes_Stard13+
Smc5	4.91e-08	0.26666	0.311	0.276	0.0014543	Astrocytes_Stard13+
A330033J07Rik	0	3.17396	0.961	0.036	0	Astrocytes_A330033J07Rik+
Gm36346	0	2.67361	0.737	0.015	0	Astrocytes_A330033J07Rik+
Gpc5	0	2.40449	0.592	0.155	0	Astrocytes_A330033J07Rik+
Gabrb1	0	2.33938	0.856	0.274	0	Astrocytes_A330033J07Rik+
Slc4a4	0	2.17828	0.917	0.362	0	Astrocytes_A330033J07Rik+
Trpm3	0	2.16634	0.801	0.425	0	Astrocytes_A330033J07Rik+
Npas3	0	2.1464	0.846	0.294	0	Astrocytes_A330033J07Rik+
Slc1a2	0	2.14243	0.904	0.35	0	Astrocytes_A330033J07Rik+
Gm3764	0	2.14146	0.843	0.273	0	Astrocytes_A330033J07Rik+
Atp1a2	0	2.02614	0.954	0.488	0	Astrocytes_A330033J07Rik+
Slc7a10	0	1.98072	0.666	0.111	0	Astrocytes_A330033J07Rik+
Prex2	0	1.9773	0.555	0.128	0	Astrocytes_A330033J07Rik+
Atp13a4	0	1.93137	0.628	0.091	0	Astrocytes_A330033J07Rik+
Plcb1	0	1.85753	0.731	0.419	0	Astrocytes_A330033J07Rik+
Paqr8	0	1.84188	0.756	0.24	0	Astrocytes_A330033J07Rik+
Pdgfd	0	1.84133	0.451	0.091	0	Astrocytes_A330033J07Rik+
S1pr1	0	1.82966	0.657	0.145	0	Astrocytes_A330033J07Rik+
Gja1	0	1.8238	0.823	0.223	0	Astrocytes_A330033J07Rik+
Aqp4	0	1.81405	0.879	0.295	0	Astrocytes_A330033J07Rik+
Gpr37l1	0	1.8082	0.754	0.228	0	Astrocytes_A330033J07Rik+
Aldh1a1	0	1.80517	0.517	0.143	0	Astrocytes_A330033J07Rik+
Gm49291	0	1.79129	0.308	0.016	0	Astrocytes_A330033J07Rik+
Stk32a	0	1.77115	0.38	0.069	0	Astrocytes_A330033J07Rik+
Ednrb	0	1.76426	0.739	0.203	0	Astrocytes_A330033J07Rik+
Phka1	0	1.75953	0.574	0.179	0	Astrocytes_A330033J07Rik+
Slc39a12	0	1.75361	0.607	0.116	0	Astrocytes_A330033J07Rik+
F3	0	1.73825	0.59	0.117	0	Astrocytes_A330033J07Rik+
Ntsr2	0	1.7269	0.678	0.147	0	Astrocytes_A330033J07Rik+
Plpp3	0	1.72688	0.828	0.258	0	Astrocytes_A330033J07Rik+
Lama2	0	1.72583	0.61	0.159	0	Astrocytes_A330033J07Rik+
Farp1	0	1.71086	0.728	0.324	0	Astrocytes_A330033J07Rik+
Acsbg1	0	1.70267	0.655	0.162	0	Astrocytes_A330033J07Rik+
Pla2g7	0	1.68348	0.869	0.331	0	Astrocytes_A330033J07Rik+
Acsl3	0	1.68088	0.771	0.364	0	Astrocytes_A330033J07Rik+
Atp1b2	0	1.67722	0.81	0.349	0	Astrocytes_A330033J07Rik+
Slc6a11	0	1.65844	0.632	0.147	0	Astrocytes_A330033J07Rik+
Plce1	0	1.65757	0.473	0.107	0	Astrocytes_A330033J07Rik+
Luzp2	0	1.65465	0.781	0.344	0	Astrocytes_A330033J07Rik+
Tril	0	1.65123	0.632	0.141	0	Astrocytes_A330033J07Rik+
Ttyh1	0	1.6363	0.868	0.375	0	Astrocytes_A330033J07Rik+
Tprkb	0	1.61884	0.682	0.254	0	Astrocytes_A330033J07Rik+
Ptprz1	0	1.61261	0.844	0.305	0	Astrocytes_A330033J07Rik+
Phkg1	0	1.61156	0.471	0.094	0	Astrocytes_A330033J07Rik+
Nebl	0	1.61063	0.708	0.277	0	Astrocytes_A330033J07Rik+
Mgat4c	0	1.59843	0.579	0.213	0	Astrocytes_A330033J07Rik+
Htra1	0	1.58364	0.621	0.168	0	Astrocytes_A330033J07Rik+
Gjb6	0	1.57341	0.577	0.123	0	Astrocytes_A330033J07Rik+
Dtna	0	1.56437	0.806	0.425	0	Astrocytes_A330033J07Rik+
Camk2g	0	1.55914	0.657	0.301	0	Astrocytes_A330033J07Rik+
Fgfr3	0	1.55794	0.631	0.121	0	Astrocytes_A330033J07Rik+
Slc1a3	0	1.55363	0.716	0.236	0	Astrocytes_A330033J07Rik+
Nwd1	0	1.54987	0.496	0.093	0	Astrocytes_A330033J07Rik+
Rorb	0	1.53335	0.463	0.115	0	Astrocytes_A330033J07Rik+
Sfxn5	0	1.51145	0.651	0.227	0	Astrocytes_A330033J07Rik+
Cdh20	0	1.51085	0.575	0.191	0	Astrocytes_A330033J07Rik+
Bmpr1b	0	1.50568	0.504	0.151	0	Astrocytes_A330033J07Rik+
Ccdc141	0	1.48931	0.443	0.105	0	Astrocytes_A330033J07Rik+
Pax3	0	1.48498	0.434	0.095	0	Astrocytes_A330033J07Rik+
Cst3	0	1.46932	0.892	0.544	0	Astrocytes_A330033J07Rik+
Bcan	0	1.46745	0.786	0.294	0	Astrocytes_A330033J07Rik+
Arhgef26	0	1.45984	0.418	0.088	0	Astrocytes_A330033J07Rik+
Daam2	0	1.44699	0.555	0.137	0	Astrocytes_A330033J07Rik+
Lrig1	0	1.44286	0.588	0.146	0	Astrocytes_A330033J07Rik+
Trps1	0	1.43748	0.555	0.194	0	Astrocytes_A330033J07Rik+
Kcnj10	0	1.43467	0.668	0.254	0	Astrocytes_A330033J07Rik+
Dclk1	0	1.42721	0.803	0.464	0	Astrocytes_A330033J07Rik+
Mertk	0	1.41637	0.42	0.079	0	Astrocytes_A330033J07Rik+
Cldn10	0	1.41132	0.492	0.096	0	Astrocytes_A330033J07Rik+
Prkd1	0	1.40561	0.388	0.09	0	Astrocytes_A330033J07Rik+
Mt2	0	1.39512	0.719	0.311	0	Astrocytes_A330033J07Rik+
Zbtb20	0	1.39064	0.83	0.507	0	Astrocytes_A330033J07Rik+
Itgb8	0	1.37062	0.494	0.139	0	Astrocytes_A330033J07Rik+
Ddhd1	0	1.36105	0.71	0.369	0	Astrocytes_A330033J07Rik+
Nhsl1	0	1.35778	0.411	0.104	0	Astrocytes_A330033J07Rik+
Slc38a3	0	1.35119	0.59	0.147	0	Astrocytes_A330033J07Rik+
Appl2	0	1.3501	0.68	0.305	0	Astrocytes_A330033J07Rik+
Apoe	0	1.34694	0.957	0.527	0	Astrocytes_A330033J07Rik+
Fam20a	0	1.33413	0.397	0.085	0	Astrocytes_A330033J07Rik+
Hepacam	0	1.30347	0.552	0.161	0	Astrocytes_A330033J07Rik+
Agt	0	1.29598	0.454	0.111	0	Astrocytes_A330033J07Rik+
Sdc4	0	1.29136	0.49	0.127	0	Astrocytes_A330033J07Rik+
Ndrg2	0	1.28407	0.779	0.351	0	Astrocytes_A330033J07Rik+
A330076C08Rik	0	1.27405	0.29	0.035	0	Astrocytes_A330033J07Rik+
Adamts9	0	1.27269	0.343	0.076	0	Astrocytes_A330033J07Rik+
Sparcl1	0	1.26972	0.92	0.61	0	Astrocytes_A330033J07Rik+
Kank1	0	1.26682	0.449	0.126	0	Astrocytes_A330033J07Rik+
Irak2	0	1.26675	0.33	0.059	0	Astrocytes_A330033J07Rik+
Hsd11b1	0	1.25262	0.377	0.064	0	Astrocytes_A330033J07Rik+
Glud1	0	1.2519	0.767	0.417	0	Astrocytes_A330033J07Rik+
Etnppl	0	1.24876	0.299	0.054	0	Astrocytes_A330033J07Rik+
Emid1	0	1.24518	0.346	0.074	0	Astrocytes_A330033J07Rik+
Acot11	0	1.23079	0.337	0.057	0	Astrocytes_A330033J07Rik+
Itga6	0	1.23047	0.421	0.119	0	Astrocytes_A330033J07Rik+
Serpine2	0	1.21905	0.683	0.252	0	Astrocytes_A330033J07Rik+
Hacd2	0	1.21519	0.48	0.148	0	Astrocytes_A330033J07Rik+
Rfx4	0	1.19462	0.341	0.076	0	Astrocytes_A330033J07Rik+
Csgalnact1	0	1.18577	0.334	0.084	0	Astrocytes_A330033J07Rik+
Adgrg1	0	1.16608	0.513	0.141	0	Astrocytes_A330033J07Rik+
Slc6a1	0	1.16496	0.686	0.269	0	Astrocytes_A330033J07Rik+
Cd38	0	1.159	0.339	0.059	0	Astrocytes_A330033J07Rik+
Gli3	0	1.15723	0.301	0.054	0	Astrocytes_A330033J07Rik+
Dio2	0	1.14433	0.277	0.053	0	Astrocytes_A330033J07Rik+
Slc6a9	0	1.13436	0.469	0.13	0	Astrocytes_A330033J07Rik+
Id2	0	1.12306	0.546	0.188	0	Astrocytes_A330033J07Rik+
AI464131	0	1.12267	0.39	0.076	0	Astrocytes_A330033J07Rik+
Plcd4	0	1.1187	0.361	0.097	0	Astrocytes_A330033J07Rik+
Rapgef3	0	1.10497	0.403	0.108	0	Astrocytes_A330033J07Rik+
Dao	0	1.09108	0.291	0.054	0	Astrocytes_A330033J07Rik+
Cxcl14	0	1.08182	0.425	0.093	0	Astrocytes_A330033J07Rik+
Aldoc	0	1.08119	0.736	0.353	0	Astrocytes_A330033J07Rik+
Slc25a18	0	1.07709	0.384	0.102	0	Astrocytes_A330033J07Rik+
Egfr	0	1.06842	0.317	0.074	0	Astrocytes_A330033J07Rik+
Prrx1	0	1.05542	0.261	0.049	0	Astrocytes_A330033J07Rik+
Jam2	0	1.05397	0.364	0.098	0	Astrocytes_A330033J07Rik+
Acss1	0	1.05395	0.289	0.065	0	Astrocytes_A330033J07Rik+
Timp4	0	1.05234	0.369	0.1	0	Astrocytes_A330033J07Rik+
Gramd3	0	1.04191	0.368	0.101	0	Astrocytes_A330033J07Rik+
Mlc1	0	1.01647	0.605	0.193	0	Astrocytes_A330033J07Rik+
Notch1	0	0.995501	0.358	0.093	0	Astrocytes_A330033J07Rik+
Gdpd2	0	0.967066	0.311	0.056	0	Astrocytes_A330033J07Rik+
Als2cl	0	0.963878	0.295	0.053	0	Astrocytes_A330033J07Rik+
Cbs	0	0.954878	0.316	0.056	0	Astrocytes_A330033J07Rik+
Lcat	0	0.952974	0.353	0.07	0	Astrocytes_A330033J07Rik+
Spag5	0	0.924365	0.286	0.059	0	Astrocytes_A330033J07Rik+
Etv4	0	0.918975	0.253	0.041	0	Astrocytes_A330033J07Rik+
Mfsd2a	0	0.91019	0.325	0.082	0	Astrocytes_A330033J07Rik+
Gm40578	0	0.89728	0.273	0.06	0	Astrocytes_A330033J07Rik+
Eva1a	0	0.880625	0.275	0.05	0	Astrocytes_A330033J07Rik+
Btbd17	0	0.768422	0.263	0.051	0	Astrocytes_A330033J07Rik+
Clu	6.58e-304	0.999122	0.659	0.281	1.95e-299	Astrocytes_A330033J07Rik+
Cyp2d22	6.6e-299	0.762359	0.26	0.057	1.95e-294	Astrocytes_A330033J07Rik+
Sema6d	1.27e-298	1.20798	0.672	0.307	3.75e-294	Astrocytes_A330033J07Rik+
Sox6	8.13e-298	1.03073	0.436	0.137	2.41e-293	Astrocytes_A330033J07Rik+
Ptn	2.85e-297	1.23843	0.842	0.502	8.45e-293	Astrocytes_A330033J07Rik+
Slc41a1	1.24e-291	0.973887	0.411	0.128	3.66e-287	Astrocytes_A330033J07Rik+
Tmem47	2.56e-291	1.14782	0.485	0.17	7.57e-287	Astrocytes_A330033J07Rik+
Sash1	6.09e-291	1.16485	0.487	0.175	1.8e-286	Astrocytes_A330033J07Rik+
Epha4	1.52e-290	1.27478	0.502	0.187	4.5e-286	Astrocytes_A330033J07Rik+
Cd81	8.12e-290	1.12356	0.779	0.431	2.41e-285	Astrocytes_A330033J07Rik+
Vcl	4.08e-288	1.23416	0.397	0.125	1.21e-283	Astrocytes_A330033J07Rik+
Pou3f2	8.16e-288	0.86908	0.277	0.066	2.42e-283	Astrocytes_A330033J07Rik+
Phyhd1	2.99e-287	0.828375	0.256	0.057	8.87e-283	Astrocytes_A330033J07Rik+
Plod2	1.56e-285	0.957618	0.338	0.094	4.63e-281	Astrocytes_A330033J07Rik+
Pbxip1	3.95e-285	0.949386	0.394	0.118	1.17e-280	Astrocytes_A330033J07Rik+
Mmd2	1.34e-284	0.95122	0.454	0.152	3.98e-280	Astrocytes_A330033J07Rik+
Lsamp	5.34e-284	1.0385	0.974	0.859	1.58e-279	Astrocytes_A330033J07Rik+
Sh3pxd2b	7.96e-284	1.20381	0.356	0.105	2.36e-279	Astrocytes_A330033J07Rik+
Gm11266	1.94e-279	0.965046	0.254	0.057	5.73e-275	Astrocytes_A330033J07Rik+
Aldh1l1	6.08e-278	0.759734	0.313	0.082	1.8e-273	Astrocytes_A330033J07Rik+
Acsl6	7.45e-276	1.14946	0.687	0.354	2.21e-271	Astrocytes_A330033J07Rik+
Usp53	2.09e-273	1.23257	0.399	0.131	6.19e-269	Astrocytes_A330033J07Rik+
Sat1	6.72e-273	1.11621	0.442	0.154	1.99e-268	Astrocytes_A330033J07Rik+
Hdac8	1.53e-267	1.42599	0.526	0.216	4.53e-263	Astrocytes_A330033J07Rik+
Psd2	2.77e-264	1.05565	0.445	0.159	8.21e-260	Astrocytes_A330033J07Rik+
Mt1	1.94e-257	1.06668	0.711	0.381	5.74e-253	Astrocytes_A330033J07Rik+
Cntfr	1.34e-256	0.934443	0.368	0.116	3.98e-252	Astrocytes_A330033J07Rik+
Rgma	2.26e-256	0.930632	0.327	0.094	6.69e-252	Astrocytes_A330033J07Rik+
Gm21954	9.42e-256	0.898206	0.35	0.107	2.79e-251	Astrocytes_A330033J07Rik+
Tmem229a	1.73e-252	0.841	0.355	0.108	5.13e-248	Astrocytes_A330033J07Rik+
Vegfa	7.24e-249	0.846947	0.377	0.124	2.14e-244	Astrocytes_A330033J07Rik+
Fut9	9.46e-248	1.17908	0.727	0.417	2.8e-243	Astrocytes_A330033J07Rik+
Slc27a1	1.49e-247	0.826395	0.385	0.128	4.4e-243	Astrocytes_A330033J07Rik+
Abca1	1.82e-245	0.969271	0.389	0.129	5.39e-241	Astrocytes_A330033J07Rik+
Slc22a4	3.93e-242	0.932221	0.339	0.104	1.16e-237	Astrocytes_A330033J07Rik+
Lgi1	3.18e-241	1.3833	0.467	0.185	9.43e-237	Astrocytes_A330033J07Rik+
Malat1	7.58e-241	0.579175	0.999	0.997	2.25e-236	Astrocytes_A330033J07Rik+
Fam107a	1.03e-240	0.918001	0.284	0.077	3.04e-236	Astrocytes_A330033J07Rik+
Adra2a	2.31e-240	0.777615	0.269	0.071	6.85e-236	Astrocytes_A330033J07Rik+
Qk	4.57e-238	0.812922	0.851	0.527	1.35e-233	Astrocytes_A330033J07Rik+
Chpt1	5.05e-236	1.25037	0.573	0.269	1.49e-231	Astrocytes_A330033J07Rik+
Igdcc4	9.74e-236	1.01685	0.418	0.152	2.88e-231	Astrocytes_A330033J07Rik+
Per3	2.31e-235	1.13418	0.409	0.148	6.84e-231	Astrocytes_A330033J07Rik+
Ctnnd2	2.36e-234	1.22356	0.765	0.481	7e-230	Astrocytes_A330033J07Rik+
Sox9	4.17e-234	0.824512	0.341	0.104	1.24e-229	Astrocytes_A330033J07Rik+
Sparc	6.17e-234	0.728558	0.769	0.426	1.83e-229	Astrocytes_A330033J07Rik+
Mapk4	3.15e-233	1.08683	0.322	0.099	9.32e-229	Astrocytes_A330033J07Rik+
Gm28035	1.2e-229	0.826364	0.286	0.08	3.56e-225	Astrocytes_A330033J07Rik+
Ppil6	1.52e-229	0.844998	0.27	0.073	4.51e-225	Astrocytes_A330033J07Rik+
Id3	6.33e-228	1.01951	0.386	0.132	1.88e-223	Astrocytes_A330033J07Rik+
Eps15	1.45e-225	1.11814	0.621	0.321	4.3e-221	Astrocytes_A330033J07Rik+
Prdx6	6.78e-223	1.01975	0.525	0.23	2.01e-218	Astrocytes_A330033J07Rik+
Sdc2	8.26e-223	0.943239	0.363	0.121	2.45e-218	Astrocytes_A330033J07Rik+
Grid2	8.4e-223	0.402513	0.922	0.707	2.49e-218	Astrocytes_A330033J07Rik+
Utp14b	5.66e-219	0.878658	0.253	0.068	1.68e-214	Astrocytes_A330033J07Rik+
Ptch1	8.07e-219	1.14455	0.488	0.208	2.39e-214	Astrocytes_A330033J07Rik+
Cep85l	7.51e-217	1.22971	0.554	0.267	2.22e-212	Astrocytes_A330033J07Rik+
Igsf11	1.33e-215	0.900959	0.361	0.121	3.93e-211	Astrocytes_A330033J07Rik+
Ntm	3.88e-215	1.13886	0.797	0.538	1.15e-210	Astrocytes_A330033J07Rik+
Gpd2	1.93e-214	1.10724	0.434	0.17	5.71e-210	Astrocytes_A330033J07Rik+
Cpq	1.63e-213	1.04621	0.33	0.107	4.84e-209	Astrocytes_A330033J07Rik+
Alcam	1.71e-213	0.933779	0.483	0.197	5.08e-209	Astrocytes_A330033J07Rik+
Pygb	2.72e-213	0.938989	0.496	0.21	8.05e-209	Astrocytes_A330033J07Rik+
Slc15a2	5.75e-213	0.836784	0.299	0.09	1.7e-208	Astrocytes_A330033J07Rik+
Ahcyl1	1.49e-210	1.08314	0.698	0.421	4.42e-206	Astrocytes_A330033J07Rik+
Cdh10	1.46e-208	1.01829	0.471	0.194	4.33e-204	Astrocytes_A330033J07Rik+
Pard3b	2.76e-206	1.15851	0.353	0.123	8.17e-202	Astrocytes_A330033J07Rik+
Macf1	9.44e-206	0.945745	0.851	0.663	2.8e-201	Astrocytes_A330033J07Rik+
Maml2	2.05e-205	1.04424	0.394	0.146	6.06e-201	Astrocytes_A330033J07Rik+
Rhoq	1.66e-202	1.08252	0.355	0.127	4.92e-198	Astrocytes_A330033J07Rik+
Smpd2	1.56e-201	0.743818	0.29	0.088	4.62e-197	Astrocytes_A330033J07Rik+
Slc7a11	4.09e-200	0.787693	0.334	0.111	1.21e-195	Astrocytes_A330033J07Rik+
Igsf8	4.97e-196	0.956267	0.648	0.366	1.47e-191	Astrocytes_A330033J07Rik+
Sox5	1.82e-192	1.04219	0.397	0.155	5.4e-188	Astrocytes_A330033J07Rik+
Adcyap1r1	1.5e-191	0.924622	0.524	0.242	4.45e-187	Astrocytes_A330033J07Rik+
Antxr1	4.45e-191	0.962185	0.333	0.117	1.32e-186	Astrocytes_A330033J07Rik+
Dnah7b	1.14e-190	1.01098	0.378	0.146	3.38e-186	Astrocytes_A330033J07Rik+
Megf10	1.94e-190	0.829347	0.299	0.096	5.76e-186	Astrocytes_A330033J07Rik+
Thrb	3.22e-190	0.999721	0.274	0.085	9.55e-186	Astrocytes_A330033J07Rik+
Gabra2	7.6e-190	1.19147	0.362	0.136	2.25e-185	Astrocytes_A330033J07Rik+
Fat3	1.11e-188	1.20215	0.475	0.216	3.29e-184	Astrocytes_A330033J07Rik+
Trim9	9.83e-188	1.19782	0.534	0.266	2.91e-183	Astrocytes_A330033J07Rik+
Tenm4	1.84e-186	1.18183	0.551	0.278	5.45e-182	Astrocytes_A330033J07Rik+
Mdga2	3.86e-186	1.23271	0.764	0.522	1.14e-181	Astrocytes_A330033J07Rik+
Itpkb	5.63e-184	0.847571	0.303	0.1	1.67e-179	Astrocytes_A330033J07Rik+
Soat1	1.07e-183	0.859803	0.297	0.099	3.18e-179	Astrocytes_A330033J07Rik+
Nrxn1	2.74e-183	0.827581	0.928	0.789	8.12e-179	Astrocytes_A330033J07Rik+
Myo10	2.81e-183	0.81411	0.35	0.128	8.31e-179	Astrocytes_A330033J07Rik+
Rgs20	9.11e-183	1.12563	0.312	0.107	2.7e-178	Astrocytes_A330033J07Rik+
Mboat2	1.05e-182	1.03145	0.452	0.198	3.12e-178	Astrocytes_A330033J07Rik+
Palld	2e-182	1.06523	0.283	0.093	5.91e-178	Astrocytes_A330033J07Rik+
Cd63	2.85e-182	0.806257	0.576	0.285	8.45e-178	Astrocytes_A330033J07Rik+
Fam228b	3.17e-182	0.815016	0.261	0.08	9.38e-178	Astrocytes_A330033J07Rik+
CT025619.1	1.11e-181	0.927538	0.432	0.183	3.3e-177	Astrocytes_A330033J07Rik+
Arap2	1.29e-181	0.951936	0.461	0.2	3.83e-177	Astrocytes_A330033J07Rik+
Nfia	1.72e-181	1.04111	0.693	0.414	5.09e-177	Astrocytes_A330033J07Rik+
Pigs	6.46e-181	0.801653	0.362	0.137	1.91e-176	Astrocytes_A330033J07Rik+
Tnc	1.65e-180	1.44081	0.266	0.084	4.9e-176	Astrocytes_A330033J07Rik+
Agl	1.26e-178	1.02318	0.419	0.181	3.73e-174	Astrocytes_A330033J07Rik+
Mpp6	7.38e-178	1.01815	0.395	0.161	2.19e-173	Astrocytes_A330033J07Rik+
Smox	5.81e-174	0.715396	0.28	0.092	1.72e-169	Astrocytes_A330033J07Rik+
Gpt2	2.49e-172	0.852916	0.364	0.142	7.37e-168	Astrocytes_A330033J07Rik+
Gabra4	5.86e-172	0.889889	0.303	0.105	1.73e-167	Astrocytes_A330033J07Rik+
Zhx3	6.68e-171	1.09163	0.448	0.205	1.98e-166	Astrocytes_A330033J07Rik+
Chd9	2e-169	1.06591	0.681	0.441	5.92e-165	Astrocytes_A330033J07Rik+
Xylt1	1.54e-167	0.720207	0.254	0.079	4.55e-163	Astrocytes_A330033J07Rik+
Myo6	8.81e-167	0.947528	0.634	0.365	2.61e-162	Astrocytes_A330033J07Rik+
Itpr2	4.09e-165	0.708304	0.345	0.129	1.21e-160	Astrocytes_A330033J07Rik+
Glul	8.79e-165	0.69082	0.63	0.339	2.6e-160	Astrocytes_A330033J07Rik+
St3gal4	5.56e-163	0.853058	0.261	0.086	1.65e-158	Astrocytes_A330033J07Rik+
4930402H24Rik	5.76e-163	0.889261	0.809	0.599	1.7e-158	Astrocytes_A330033J07Rik+
Asrgl1	1.21e-162	0.927014	0.419	0.183	3.6e-158	Astrocytes_A330033J07Rik+
Sox2	1.38e-161	0.741768	0.357	0.137	4.08e-157	Astrocytes_A330033J07Rik+
Ivd	3.03e-161	0.923034	0.472	0.227	8.97e-157	Astrocytes_A330033J07Rik+
Pitpnc1	6.91e-161	1.0907	0.589	0.333	2.05e-156	Astrocytes_A330033J07Rik+
Ppp2r5a	6.26e-160	0.746013	0.305	0.11	1.85e-155	Astrocytes_A330033J07Rik+
Mdk	6.35e-160	0.649822	0.303	0.106	1.88e-155	Astrocytes_A330033J07Rik+
Kcnip3	2.8e-158	0.802196	0.339	0.13	8.3e-154	Astrocytes_A330033J07Rik+
Gpld1	4.37e-156	0.902597	0.294	0.107	1.29e-151	Astrocytes_A330033J07Rik+
Adgrb3	2.84e-155	0.762454	0.881	0.684	8.42e-151	Astrocytes_A330033J07Rik+
Tnik	1.51e-154	1.01032	0.703	0.473	4.47e-150	Astrocytes_A330033J07Rik+
Plxnb1	4.44e-153	0.635201	0.281	0.098	1.32e-148	Astrocytes_A330033J07Rik+
Mmp14	6.32e-152	0.605989	0.256	0.084	1.87e-147	Astrocytes_A330033J07Rik+
Phyhipl	8.01e-152	1.12054	0.507	0.267	2.37e-147	Astrocytes_A330033J07Rik+
Dock1	1.3e-151	0.837974	0.305	0.114	3.85e-147	Astrocytes_A330033J07Rik+
Arhgef12	1.73e-150	0.949031	0.675	0.439	5.11e-146	Astrocytes_A330033J07Rik+
Eps8	2.26e-148	0.892648	0.44	0.204	6.7e-144	Astrocytes_A330033J07Rik+
Phkb	1.18e-146	0.908654	0.433	0.204	3.49e-142	Astrocytes_A330033J07Rik+
Arhgef4	3.84e-145	0.960753	0.374	0.166	1.14e-140	Astrocytes_A330033J07Rik+
Timp3	7.88e-145	0.706493	0.448	0.206	2.33e-140	Astrocytes_A330033J07Rik+
Son	1.24e-144	0.765978	0.843	0.686	3.69e-140	Astrocytes_A330033J07Rik+
Gk	1.77e-143	0.939827	0.378	0.167	5.23e-139	Astrocytes_A330033J07Rik+
Paqr7	2.77e-143	0.722011	0.293	0.11	8.2e-139	Astrocytes_A330033J07Rik+
Slc1a4	2.24e-142	0.679367	0.289	0.108	6.64e-138	Astrocytes_A330033J07Rik+
Kcnn2	2.64e-141	0.937923	0.486	0.252	7.82e-137	Astrocytes_A330033J07Rik+
Grk3	3.07e-141	0.862351	0.371	0.162	9.1e-137	Astrocytes_A330033J07Rik+
Fgfr1	2.25e-140	0.772901	0.527	0.276	6.65e-136	Astrocytes_A330033J07Rik+
Itih5	2.67e-140	0.702794	0.292	0.107	7.9e-136	Astrocytes_A330033J07Rik+
Boc	1.64e-139	0.630019	0.26	0.091	4.86e-135	Astrocytes_A330033J07Rik+
Hnrnpa2b1	1.09e-134	0.63533	0.879	0.749	3.22e-130	Astrocytes_A330033J07Rik+
Pnisr	6.49e-134	0.725971	0.869	0.739	1.92e-129	Astrocytes_A330033J07Rik+
Angpt1	5.08e-132	0.86636	0.289	0.111	1.51e-127	Astrocytes_A330033J07Rik+
Tsc22d4	2.16e-131	0.684318	0.495	0.251	6.39e-127	Astrocytes_A330033J07Rik+
Gm2a	3.96e-129	0.646217	0.285	0.11	1.17e-124	Astrocytes_A330033J07Rik+
Scd2	5.49e-128	0.464531	0.856	0.633	1.63e-123	Astrocytes_A330033J07Rik+
Atl2	2.28e-127	0.751821	0.421	0.207	6.75e-123	Astrocytes_A330033J07Rik+
Gfap	8.08e-126	0.506329	0.302	0.119	2.39e-121	Astrocytes_A330033J07Rik+
Fry	1.47e-125	0.964357	0.649	0.434	4.34e-121	Astrocytes_A330033J07Rik+
Dag1	1.27e-124	0.772862	0.544	0.31	3.77e-120	Astrocytes_A330033J07Rik+
Zcchc24	1.29e-122	0.59365	0.26	0.097	3.81e-118	Astrocytes_A330033J07Rik+
Grin3a	4.15e-119	0.837663	0.25	0.093	1.23e-114	Astrocytes_A330033J07Rik+
Kifc3	2.58e-118	0.627123	0.27	0.107	7.64e-114	Astrocytes_A330033J07Rik+
Lhfp	7.59e-118	0.823459	0.407	0.198	2.25e-113	Astrocytes_A330033J07Rik+
Fjx1	1.7e-117	0.677042	0.264	0.103	5.04e-113	Astrocytes_A330033J07Rik+
Slc7a2	5.9e-117	0.800051	0.26	0.102	1.75e-112	Astrocytes_A330033J07Rik+
Metrn	1.18e-115	0.575879	0.312	0.13	3.49e-111	Astrocytes_A330033J07Rik+
Wsb1	2.19e-115	0.715532	0.709	0.498	6.48e-111	Astrocytes_A330033J07Rik+
Cbx5	3.25e-115	0.838777	0.526	0.309	9.62e-111	Astrocytes_A330033J07Rik+
Ntrk2	3.42e-115	0.689276	0.766	0.536	1.01e-110	Astrocytes_A330033J07Rik+
Cuedc1	4.8e-115	0.836697	0.453	0.244	1.42e-110	Astrocytes_A330033J07Rik+
Ramp1	8.47e-115	0.565274	0.282	0.112	2.51e-110	Astrocytes_A330033J07Rik+
Gadd45g	3.37e-114	0.668823	0.253	0.097	9.99e-110	Astrocytes_A330033J07Rik+
Fmn2	2.57e-113	0.940025	0.445	0.241	7.6e-109	Astrocytes_A330033J07Rik+
Rrbp1	9.62e-113	0.819019	0.431	0.224	2.85e-108	Astrocytes_A330033J07Rik+
Wls	2.64e-112	0.615752	0.32	0.137	7.83e-108	Astrocytes_A330033J07Rik+
Nfasc	2.7e-111	0.814321	0.606	0.416	7.99e-107	Astrocytes_A330033J07Rik+
Ncan	8.85e-111	0.805557	0.32	0.144	2.62e-106	Astrocytes_A330033J07Rik+
Trp53bp2	1.35e-110	0.749812	0.306	0.133	3.99e-106	Astrocytes_A330033J07Rik+
Lrp1	2.91e-110	0.743894	0.541	0.323	8.61e-106	Astrocytes_A330033J07Rik+
Fabp7	3.14e-110	1.05861	0.474	0.27	9.3e-106	Astrocytes_A330033J07Rik+
Wasf3	4.04e-108	0.76124	0.362	0.177	1.2e-103	Astrocytes_A330033J07Rik+
Kctd5	2.1e-107	0.633408	0.268	0.109	6.21e-103	Astrocytes_A330033J07Rik+
Mical2	2.95e-107	0.800812	0.329	0.154	8.73e-103	Astrocytes_A330033J07Rik+
Sorbs1	8.57e-107	0.874526	0.57	0.362	2.54e-102	Astrocytes_A330033J07Rik+
Cachd1	3.75e-105	0.682172	0.378	0.185	1.11e-100	Astrocytes_A330033J07Rik+
Limch1	3.95e-105	0.806612	0.553	0.339	1.17e-100	Astrocytes_A330033J07Rik+
Pgm2	4.28e-104	0.696076	0.343	0.163	1.27e-99	Astrocytes_A330033J07Rik+
Hip1	8.53e-104	0.72222	0.326	0.15	2.53e-99	Astrocytes_A330033J07Rik+
Rora	2.81e-102	0.362871	0.728	0.498	8.33e-98	Astrocytes_A330033J07Rik+
Adk	5.84e-102	0.936513	0.401	0.215	1.73e-97	Astrocytes_A330033J07Rik+
Msmo1	8.17e-102	0.683892	0.475	0.262	2.42e-97	Astrocytes_A330033J07Rik+
Prnp	1.86e-101	0.762853	0.68	0.5	5.5e-97	Astrocytes_A330033J07Rik+
Carmil1	4.84e-101	0.744584	0.382	0.196	1.43e-96	Astrocytes_A330033J07Rik+
Abr	7.46e-100	0.796487	0.508	0.306	2.21e-95	Astrocytes_A330033J07Rik+
Hif1a	1.06e-99	0.766848	0.39	0.203	3.15e-95	Astrocytes_A330033J07Rik+
Tead1	2.05e-99	0.783131	0.356	0.176	6.07e-95	Astrocytes_A330033J07Rik+
Slc2a1	1.01e-98	0.396996	0.294	0.126	3e-94	Astrocytes_A330033J07Rik+
Aifm3	1.15e-98	0.571422	0.271	0.116	3.42e-94	Astrocytes_A330033J07Rik+
Tet2	5.49e-98	0.741252	0.374	0.193	1.63e-93	Astrocytes_A330033J07Rik+
Znrf3	1.23e-97	0.735797	0.289	0.128	3.63e-93	Astrocytes_A330033J07Rik+
Rimklb	2.07e-97	0.661963	0.388	0.201	6.12e-93	Astrocytes_A330033J07Rik+
Ank	7.62e-96	0.81148	0.513	0.314	2.26e-91	Astrocytes_A330033J07Rik+
Neat1	3.61e-95	0.451046	0.308	0.137	1.07e-90	Astrocytes_A330033J07Rik+
Gpm6b	8.17e-95	0.52347	0.788	0.579	2.42e-90	Astrocytes_A330033J07Rik+
Nr3c2	1.01e-93	0.868508	0.308	0.146	2.99e-89	Astrocytes_A330033J07Rik+
Caskin1	2.73e-91	0.691867	0.356	0.183	8.09e-87	Astrocytes_A330033J07Rik+
Utrn	5.6e-91	0.723735	0.454	0.256	1.66e-86	Astrocytes_A330033J07Rik+
Srebf1	1.2e-89	0.47751	0.269	0.117	3.56e-85	Astrocytes_A330033J07Rik+
Selenop	1.63e-89	0.323316	0.401	0.203	4.84e-85	Astrocytes_A330033J07Rik+
Pik3ip1	1.02e-88	0.570124	0.293	0.134	3.03e-84	Astrocytes_A330033J07Rik+
Cadm2	2.66e-87	0.597269	0.794	0.618	7.88e-83	Astrocytes_A330033J07Rik+
Igfbp2	3.93e-87	0.423476	0.304	0.144	1.16e-82	Astrocytes_A330033J07Rik+
Dmd	1.17e-85	0.484018	0.701	0.485	3.45e-81	Astrocytes_A330033J07Rik+
Agpat5	1.49e-84	0.662545	0.388	0.213	4.43e-80	Astrocytes_A330033J07Rik+
Gna13	1.86e-84	0.614945	0.263	0.118	5.51e-80	Astrocytes_A330033J07Rik+
Elmo2	2.73e-81	0.60193	0.331	0.171	8.09e-77	Astrocytes_A330033J07Rik+
Mxd4	2.98e-81	0.619597	0.376	0.203	8.82e-77	Astrocytes_A330033J07Rik+
Kmt2c	2.29e-80	0.712078	0.594	0.417	6.79e-76	Astrocytes_A330033J07Rik+
Fads1	8.39e-80	0.609096	0.394	0.216	2.48e-75	Astrocytes_A330033J07Rik+
Mt3	9.73e-80	0.301077	0.577	0.365	2.88e-75	Astrocytes_A330033J07Rik+
Klhl5	1.54e-79	0.65362	0.339	0.175	4.55e-75	Astrocytes_A330033J07Rik+
Pcdh10	2.8e-79	0.652778	0.292	0.142	8.28e-75	Astrocytes_A330033J07Rik+
Zfp36l1	4.08e-79	0.478519	0.254	0.112	1.21e-74	Astrocytes_A330033J07Rik+
Abcd2	8.31e-79	0.699618	0.26	0.121	2.46e-74	Astrocytes_A330033J07Rik+
Id4	9.08e-79	0.459228	0.278	0.127	2.69e-74	Astrocytes_A330033J07Rik+
Zeb1	1.16e-78	0.734509	0.42	0.244	3.44e-74	Astrocytes_A330033J07Rik+
Rgs6	6.53e-78	0.709771	0.262	0.123	1.93e-73	Astrocytes_A330033J07Rik+
Omg	1.15e-77	0.554814	0.302	0.149	3.42e-73	Astrocytes_A330033J07Rik+
Enho	1.7e-77	0.557537	0.314	0.158	5.04e-73	Astrocytes_A330033J07Rik+
Syne1	4.34e-77	0.547252	0.754	0.588	1.29e-72	Astrocytes_A330033J07Rik+
Spon1	9.69e-76	0.571056	0.438	0.255	2.87e-71	Astrocytes_A330033J07Rik+
Vcan	1.42e-74	0.617841	0.339	0.177	4.22e-70	Astrocytes_A330033J07Rik+
Kdm3a	4.91e-74	0.663947	0.304	0.157	1.45e-69	Astrocytes_A330033J07Rik+
Lifr	5.64e-74	0.509935	0.306	0.154	1.67e-69	Astrocytes_A330033J07Rik+
Tspan9	1.16e-72	0.626853	0.334	0.18	3.44e-68	Astrocytes_A330033J07Rik+
Fgf1	2.02e-72	0.636268	0.257	0.122	5.99e-68	Astrocytes_A330033J07Rik+
Mir9-3hg	5.16e-72	0.66328	0.253	0.121	1.53e-67	Astrocytes_A330033J07Rik+
Arhgap5	1.33e-71	0.654947	0.521	0.346	3.94e-67	Astrocytes_A330033J07Rik+
Dgkb	2.05e-71	0.666159	0.508	0.332	6.06e-67	Astrocytes_A330033J07Rik+
Abhd3	5.32e-71	0.581928	0.382	0.212	1.58e-66	Astrocytes_A330033J07Rik+
C130071C03Rik	6.22e-71	0.646147	0.532	0.356	1.84e-66	Astrocytes_A330033J07Rik+
Mtss1l	8.45e-69	0.546523	0.277	0.14	2.5e-64	Astrocytes_A330033J07Rik+
Tulp3	9.48e-69	0.76731	0.293	0.153	2.81e-64	Astrocytes_A330033J07Rik+
Ssbp2	1.72e-68	0.720187	0.349	0.198	5.1e-64	Astrocytes_A330033J07Rik+
Rb1	6.87e-68	0.640625	0.399	0.238	2.03e-63	Astrocytes_A330033J07Rik+
Fam184a	1.02e-67	0.756631	0.389	0.235	3.02e-63	Astrocytes_A330033J07Rik+
Itgav	4.64e-65	0.550199	0.276	0.141	1.37e-60	Astrocytes_A330033J07Rik+
Arhgap21	1.2e-64	0.630135	0.561	0.399	3.56e-60	Astrocytes_A330033J07Rik+
AC154683.1	2.82e-64	0.75607	0.29	0.152	8.35e-60	Astrocytes_A330033J07Rik+
Kcnk1	1.26e-63	0.56237	0.425	0.261	3.74e-59	Astrocytes_A330033J07Rik+
Nfib	3.48e-63	0.513473	0.67	0.497	1.03e-58	Astrocytes_A330033J07Rik+
Ubr5	1.73e-62	0.630439	0.607	0.46	5.14e-58	Astrocytes_A330033J07Rik+
Plekhg1	1.85e-62	0.493264	0.269	0.134	5.48e-58	Astrocytes_A330033J07Rik+
Scg3	2.87e-62	0.61136	0.568	0.405	8.49e-58	Astrocytes_A330033J07Rik+
Cdk5rap2	4.31e-62	0.629747	0.299	0.162	1.28e-57	Astrocytes_A330033J07Rik+
Cmtm5	5.62e-62	0.350882	0.28	0.141	1.66e-57	Astrocytes_A330033J07Rik+
Ppargc1a	7.14e-62	0.669552	0.384	0.232	2.11e-57	Astrocytes_A330033J07Rik+
Ntrk3	1.16e-61	0.487456	0.52	0.341	3.43e-57	Astrocytes_A330033J07Rik+
Ptk2	1.12e-60	0.528363	0.569	0.397	3.31e-56	Astrocytes_A330033J07Rik+
Zswim5	2.45e-60	0.695385	0.312	0.177	7.25e-56	Astrocytes_A330033J07Rik+
Spire1	2.88e-60	0.681736	0.468	0.318	8.52e-56	Astrocytes_A330033J07Rik+
Msi2	9.13e-60	0.526182	0.686	0.522	2.7e-55	Astrocytes_A330033J07Rik+
Lamp2	2.14e-59	0.519769	0.389	0.235	6.35e-55	Astrocytes_A330033J07Rik+
Lpp	4.18e-59	0.567269	0.366	0.217	1.24e-54	Astrocytes_A330033J07Rik+
Klf9	1.02e-57	0.58936	0.457	0.297	3.03e-53	Astrocytes_A330033J07Rik+
Nsmf	1.35e-56	0.434914	0.263	0.14	4e-52	Astrocytes_A330033J07Rik+
Stox2	1.79e-56	0.714414	0.468	0.318	5.32e-52	Astrocytes_A330033J07Rik+
Sdc3	1.91e-53	0.398762	0.313	0.177	5.67e-49	Astrocytes_A330033J07Rik+
Nr3c1	2.41e-53	0.500229	0.259	0.136	7.14e-49	Astrocytes_A330033J07Rik+
Arxes2	4.97e-52	0.440891	0.346	0.207	1.47e-47	Astrocytes_A330033J07Rik+
Add3	5.32e-52	0.506875	0.425	0.273	1.58e-47	Astrocytes_A330033J07Rik+
Pttg1ip	6.18e-52	0.46278	0.286	0.159	1.83e-47	Astrocytes_A330033J07Rik+
Nr2f1	7.42e-52	0.559151	0.401	0.252	2.2e-47	Astrocytes_A330033J07Rik+
Fam213a	1.08e-51	0.496851	0.329	0.193	3.2e-47	Astrocytes_A330033J07Rik+
Ssfa2	1.43e-51	0.555948	0.26	0.142	4.24e-47	Astrocytes_A330033J07Rik+
Ckb	1.94e-51	0.25732	0.904	0.796	5.76e-47	Astrocytes_A330033J07Rik+
Ddx17	3.84e-51	0.415798	0.792	0.661	1.14e-46	Astrocytes_A330033J07Rik+
Dock4	4.7e-51	0.516586	0.566	0.41	1.39e-46	Astrocytes_A330033J07Rik+
Slit2	3.61e-50	0.659243	0.266	0.146	1.07e-45	Astrocytes_A330033J07Rik+
Itm2c	3.69e-50	0.293121	0.725	0.551	1.09e-45	Astrocytes_A330033J07Rik+
Ehbp1	7.94e-50	0.688083	0.495	0.359	2.35e-45	Astrocytes_A330033J07Rik+
Clybl	5.72e-49	0.467934	0.257	0.14	1.7e-44	Astrocytes_A330033J07Rik+
Erbb4	1.66e-48	0.309473	0.731	0.55	4.91e-44	Astrocytes_A330033J07Rik+
Ncoa1	2.28e-48	0.557107	0.541	0.395	6.74e-44	Astrocytes_A330033J07Rik+
Bmpr1a	3.34e-48	0.577433	0.315	0.187	9.89e-44	Astrocytes_A330033J07Rik+
Hsd17b4	3.56e-48	0.415767	0.423	0.276	1.05e-43	Astrocytes_A330033J07Rik+
Arhgap26	6.08e-48	0.493127	0.343	0.211	1.8e-43	Astrocytes_A330033J07Rik+
Pik3r1	2.42e-47	0.585767	0.351	0.221	7.18e-43	Astrocytes_A330033J07Rik+
Washc2	2.74e-47	0.54883	0.366	0.237	8.12e-43	Astrocytes_A330033J07Rik+
Paqr4	3.04e-47	0.42231	0.296	0.172	9.01e-43	Astrocytes_A330033J07Rik+
Pfkp	9.35e-47	0.580744	0.58	0.439	2.77e-42	Astrocytes_A330033J07Rik+
Ttyh3	1.3e-46	0.399643	0.265	0.149	3.85e-42	Astrocytes_A330033J07Rik+
Abat	6.89e-46	0.45943	0.366	0.235	2.04e-41	Astrocytes_A330033J07Rik+
Fermt2	8.27e-46	0.52754	0.356	0.227	2.45e-41	Astrocytes_A330033J07Rik+
Kansl1l	1.48e-45	0.676841	0.352	0.227	4.38e-41	Astrocytes_A330033J07Rik+
Cnn3	3.01e-45	0.381093	0.27	0.151	8.92e-41	Astrocytes_A330033J07Rik+
Rasa2	4.02e-45	0.657453	0.34	0.218	1.19e-40	Astrocytes_A330033J07Rik+
Adam11	4.52e-45	0.410352	0.278	0.162	1.34e-40	Astrocytes_A330033J07Rik+
Rab30	3.53e-44	0.582206	0.3	0.183	1.05e-39	Astrocytes_A330033J07Rik+
Spag9	1.24e-43	0.455796	0.681	0.559	3.67e-39	Astrocytes_A330033J07Rik+
Zfp217	1.99e-42	0.499051	0.683	0.555	5.88e-38	Astrocytes_A330033J07Rik+
Ppp2r2b	3.01e-41	0.532152	0.42	0.289	8.92e-37	Astrocytes_A330033J07Rik+
Srgap1	3.6e-41	0.55981	0.341	0.217	1.07e-36	Astrocytes_A330033J07Rik+
Pfkm	8.15e-41	0.410683	0.44	0.304	2.41e-36	Astrocytes_A330033J07Rik+
Cipc	3.57e-40	0.456637	0.278	0.167	1.06e-35	Astrocytes_A330033J07Rik+
Nrcam	8.34e-40	0.488474	0.55	0.408	2.47e-35	Astrocytes_A330033J07Rik+
Abi1	1.01e-39	0.549953	0.357	0.238	3e-35	Astrocytes_A330033J07Rik+
Desi2	1.37e-39	0.537557	0.306	0.191	4.06e-35	Astrocytes_A330033J07Rik+
Il6st	1.56e-39	0.474334	0.321	0.204	4.61e-35	Astrocytes_A330033J07Rik+
Ifrd1	3.76e-39	0.428636	0.283	0.173	1.11e-34	Astrocytes_A330033J07Rik+
Cyfip1	1.55e-38	0.514209	0.315	0.203	4.58e-34	Astrocytes_A330033J07Rik+
Prkca	1.8e-38	0.576789	0.302	0.188	5.33e-34	Astrocytes_A330033J07Rik+
Usp2	5.74e-38	0.413418	0.283	0.173	1.7e-33	Astrocytes_A330033J07Rik+
Pbx1	6.37e-38	0.56465	0.379	0.26	1.89e-33	Astrocytes_A330033J07Rik+
Atf7	1.2e-37	0.54379	0.277	0.17	3.54e-33	Astrocytes_A330033J07Rik+
Rfx3	1.25e-37	0.587664	0.339	0.223	3.69e-33	Astrocytes_A330033J07Rik+
Phf21a	2.39e-37	0.497705	0.443	0.318	7.07e-33	Astrocytes_A330033J07Rik+
Mgll	1.14e-36	0.489295	0.277	0.169	3.38e-32	Astrocytes_A330033J07Rik+
Ctsl	1.31e-36	0.328337	0.434	0.302	3.87e-32	Astrocytes_A330033J07Rik+
Car10	1.41e-36	0.415373	0.582	0.449	4.16e-32	Astrocytes_A330033J07Rik+
Clic4	5.62e-36	0.336	0.301	0.185	1.67e-31	Astrocytes_A330033J07Rik+
Tjp1	1.18e-35	0.455556	0.44	0.315	3.49e-31	Astrocytes_A330033J07Rik+
Ptprm	5.11e-35	0.437635	0.362	0.242	1.51e-30	Astrocytes_A330033J07Rik+
Fam214a	6.62e-35	0.423813	0.365	0.25	1.96e-30	Astrocytes_A330033J07Rik+
Grm7	2.96e-34	0.780784	0.305	0.201	8.78e-30	Astrocytes_A330033J07Rik+
Sorl1	5.36e-34	0.327961	0.508	0.371	1.59e-29	Astrocytes_A330033J07Rik+
Meis2	1.13e-33	0.402421	0.451	0.322	3.35e-29	Astrocytes_A330033J07Rik+
Rbm39	3.13e-33	0.356781	0.819	0.739	9.28e-29	Astrocytes_A330033J07Rik+
Aldh7a1	4.51e-33	0.429212	0.257	0.16	1.33e-28	Astrocytes_A330033J07Rik+
Ptpn4	4.55e-33	0.464716	0.453	0.337	1.35e-28	Astrocytes_A330033J07Rik+
Fnbp1	5.19e-33	0.304761	0.544	0.413	1.54e-28	Astrocytes_A330033J07Rik+
Spred1	1.21e-32	0.417586	0.269	0.168	3.58e-28	Astrocytes_A330033J07Rik+
Nlgn1	1.76e-32	0.300416	0.71	0.578	5.21e-28	Astrocytes_A330033J07Rik+
AY036118	2.32e-32	0.381365	0.614	0.5	6.88e-28	Astrocytes_A330033J07Rik+
Tor1aip1	5.91e-32	0.461866	0.264	0.166	1.75e-27	Astrocytes_A330033J07Rik+
Nckap5	1.09e-31	0.519311	0.363	0.258	3.22e-27	Astrocytes_A330033J07Rik+
Nfat5	2.34e-31	0.450994	0.543	0.427	6.93e-27	Astrocytes_A330033J07Rik+
Gpcpd1	3.7e-30	0.362384	0.547	0.427	1.1e-25	Astrocytes_A330033J07Rik+
Snrk	1.53e-29	0.409327	0.345	0.239	4.54e-25	Astrocytes_A330033J07Rik+
Adcy8	2.58e-29	0.386305	0.391	0.273	7.64e-25	Astrocytes_A330033J07Rik+
Ptpn9	2.93e-29	0.528572	0.257	0.166	8.67e-25	Astrocytes_A330033J07Rik+
Tab2	7.72e-29	0.485128	0.31	0.215	2.29e-24	Astrocytes_A330033J07Rik+
Klf7	1.09e-28	0.455138	0.346	0.243	3.23e-24	Astrocytes_A330033J07Rik+
B3galt1	1.84e-28	0.573984	0.438	0.337	5.45e-24	Astrocytes_A330033J07Rik+
Emc3	1.9e-28	0.370445	0.262	0.169	5.62e-24	Astrocytes_A330033J07Rik+
Ank2	2.05e-28	0.424299	0.769	0.694	6.07e-24	Astrocytes_A330033J07Rik+
Slc20a2	3.02e-28	0.363737	0.296	0.199	8.94e-24	Astrocytes_A330033J07Rik+
Pabpn1	7.38e-28	0.326191	0.68	0.578	2.18e-23	Astrocytes_A330033J07Rik+
Metap1d	8.32e-28	0.42174	0.278	0.184	2.46e-23	Astrocytes_A330033J07Rik+
Nf1	3.25e-27	0.391859	0.525	0.418	9.63e-23	Astrocytes_A330033J07Rik+
Phlpp1	4.01e-27	0.317069	0.39	0.279	1.19e-22	Astrocytes_A330033J07Rik+
Gnai2	1.08e-26	0.272815	0.374	0.261	3.21e-22	Astrocytes_A330033J07Rik+
Kif1b	2.43e-26	0.308999	0.778	0.699	7.19e-22	Astrocytes_A330033J07Rik+
Limk2	1.47e-25	0.460473	0.294	0.206	4.37e-21	Astrocytes_A330033J07Rik+
Pfkfb2	1.96e-25	0.368782	0.259	0.173	5.79e-21	Astrocytes_A330033J07Rik+
Grip1	2.03e-25	0.406854	0.272	0.184	6.02e-21	Astrocytes_A330033J07Rik+
Neo1	2.07e-25	0.399364	0.485	0.379	6.12e-21	Astrocytes_A330033J07Rik+
Gm42418	2.56e-25	0.397403	0.973	0.962	7.6e-21	Astrocytes_A330033J07Rik+
Tagln3	6.21e-25	0.30318	0.322	0.224	1.84e-20	Astrocytes_A330033J07Rik+
Galnt1	8.76e-25	0.428147	0.304	0.215	2.59e-20	Astrocytes_A330033J07Rik+
Nell2	1.79e-24	0.404792	0.255	0.17	5.29e-20	Astrocytes_A330033J07Rik+
Abcd3	2.74e-24	0.397561	0.395	0.3	8.12e-20	Astrocytes_A330033J07Rik+
Chl1	3.58e-24	0.307285	0.521	0.407	1.06e-19	Astrocytes_A330033J07Rik+
Ccdc88a	3.87e-24	0.286002	0.707	0.596	1.15e-19	Astrocytes_A330033J07Rik+
Eif5	3.87e-24	0.354805	0.513	0.411	1.15e-19	Astrocytes_A330033J07Rik+
Acaca	4.61e-24	0.379271	0.404	0.305	1.37e-19	Astrocytes_A330033J07Rik+
Zfp280c	6.42e-24	0.401246	0.328	0.235	1.9e-19	Astrocytes_A330033J07Rik+
Gprc5b	8.14e-24	0.331953	0.373	0.271	2.41e-19	Astrocytes_A330033J07Rik+
Agrn	1.28e-23	0.380675	0.293	0.206	3.79e-19	Astrocytes_A330033J07Rik+
Specc1	1.41e-23	0.319643	0.35	0.251	4.17e-19	Astrocytes_A330033J07Rik+
Trak1	1.45e-23	0.366633	0.25	0.168	4.28e-19	Astrocytes_A330033J07Rik+
Rgs7	3.04e-23	0.453941	0.375	0.281	9.02e-19	Astrocytes_A330033J07Rik+
Ophn1	1.47e-22	0.426683	0.343	0.252	4.35e-18	Astrocytes_A330033J07Rik+
Gm26870	1.66e-22	0.396011	0.941	0.907	4.91e-18	Astrocytes_A330033J07Rik+
Spc24	1.99e-22	0.310995	0.379	0.288	5.9e-18	Astrocytes_A330033J07Rik+
Ralgps2	3.94e-22	0.40144	0.349	0.259	1.17e-17	Astrocytes_A330033J07Rik+
Vwa8	5.2e-22	0.388037	0.308	0.22	1.54e-17	Astrocytes_A330033J07Rik+
Ccdc85a	5.26e-22	0.456211	0.306	0.218	1.56e-17	Astrocytes_A330033J07Rik+
Ocrl	5.45e-22	0.419038	0.3	0.215	1.61e-17	Astrocytes_A330033J07Rik+
Nrf1	8.98e-22	0.388482	0.266	0.184	2.66e-17	Astrocytes_A330033J07Rik+
Fstl1	9.11e-22	0.306961	0.305	0.214	2.7e-17	Astrocytes_A330033J07Rik+
Srsf5	1.21e-21	0.280722	0.687	0.601	3.58e-17	Astrocytes_A330033J07Rik+
Cntn1	1.55e-21	0.374782	0.65	0.572	4.58e-17	Astrocytes_A330033J07Rik+
Nr1d2	2.82e-21	0.3541	0.287	0.204	8.34e-17	Astrocytes_A330033J07Rik+
Ahcyl2	3.24e-21	0.527155	0.358	0.273	9.6e-17	Astrocytes_A330033J07Rik+
Suclg1	4.13e-21	0.324439	0.34	0.252	1.22e-16	Astrocytes_A330033J07Rik+
Tmcc3	4.54e-21	0.390649	0.27	0.184	1.35e-16	Astrocytes_A330033J07Rik+
Cs	6.99e-21	0.398996	0.363	0.277	2.07e-16	Astrocytes_A330033J07Rik+
Nova1	8.68e-21	0.333948	0.266	0.186	2.57e-16	Astrocytes_A330033J07Rik+
Gm20521	1.35e-20	0.295964	0.497	0.407	3.99e-16	Astrocytes_A330033J07Rik+
Atad2b	1.95e-20	0.410451	0.432	0.343	5.77e-16	Astrocytes_A330033J07Rik+
Bckdhb	2.46e-20	0.352897	0.258	0.18	7.3e-16	Astrocytes_A330033J07Rik+
Lrp6	4.13e-20	0.426739	0.298	0.219	1.22e-15	Astrocytes_A330033J07Rik+
Klf12	7.35e-20	0.375838	0.34	0.253	2.18e-15	Astrocytes_A330033J07Rik+
Asap1	1.06e-19	0.396297	0.338	0.255	3.13e-15	Astrocytes_A330033J07Rik+
Tmem245	1.74e-19	0.399939	0.288	0.21	5.16e-15	Astrocytes_A330033J07Rik+
Tef	1.85e-19	0.312111	0.269	0.192	5.47e-15	Astrocytes_A330033J07Rik+
Plcg1	2.25e-19	0.302609	0.268	0.19	6.67e-15	Astrocytes_A330033J07Rik+
Nfkb1	2.7e-19	0.391076	0.253	0.179	8e-15	Astrocytes_A330033J07Rik+
Hacd3	1.21e-18	0.266172	0.48	0.39	3.57e-14	Astrocytes_A330033J07Rik+
Ate1	2.73e-18	0.351092	0.343	0.265	8.1e-14	Astrocytes_A330033J07Rik+
Snrnp70	3.05e-18	0.262495	0.638	0.558	9.04e-14	Astrocytes_A330033J07Rik+
Slc38a1	3.79e-18	0.498511	0.493	0.432	1.12e-13	Astrocytes_A330033J07Rik+
Slc20a1	5.33e-18	0.277127	0.383	0.298	1.58e-13	Astrocytes_A330033J07Rik+
Arglu1	6.8e-18	0.276937	0.671	0.602	2.01e-13	Astrocytes_A330033J07Rik+
Luc7l2	1.23e-17	0.271024	0.759	0.688	3.65e-13	Astrocytes_A330033J07Rik+
Chka	1.44e-17	0.307375	0.48	0.392	4.26e-13	Astrocytes_A330033J07Rik+
Dennd4c	2.63e-17	0.37693	0.272	0.199	7.8e-13	Astrocytes_A330033J07Rik+
Hivep3	2.79e-17	0.491374	0.257	0.187	8.28e-13	Astrocytes_A330033J07Rik+
Kcnq3	5.53e-17	0.372267	0.363	0.279	1.64e-12	Astrocytes_A330033J07Rik+
Rcn2	6.46e-17	0.301877	0.346	0.264	1.91e-12	Astrocytes_A330033J07Rik+
Cdh2	8.36e-17	0.365209	0.443	0.359	2.48e-12	Astrocytes_A330033J07Rik+
Ptprg	1.32e-16	0.26864	0.397	0.31	3.92e-12	Astrocytes_A330033J07Rik+
Dido1	1.41e-16	0.300446	0.307	0.234	4.17e-12	Astrocytes_A330033J07Rik+
Rab31	1.63e-16	0.399347	0.251	0.183	4.83e-12	Astrocytes_A330033J07Rik+
Sybu	1.85e-16	0.351731	0.309	0.235	5.48e-12	Astrocytes_A330033J07Rik+
Chchd3	2.07e-16	0.432864	0.318	0.247	6.14e-12	Astrocytes_A330033J07Rik+
Kidins220	2.76e-16	0.293813	0.656	0.582	8.16e-12	Astrocytes_A330033J07Rik+
Mast4	2.92e-16	0.261058	0.339	0.259	8.65e-12	Astrocytes_A330033J07Rik+
Anxa6	1.02e-15	0.284194	0.257	0.189	3.01e-11	Astrocytes_A330033J07Rik+
Asap2	1.24e-14	0.341452	0.349	0.277	3.68e-10	Astrocytes_A330033J07Rik+
Npepps	2.17e-14	0.287271	0.513	0.441	6.43e-10	Astrocytes_A330033J07Rik+
Itpr1	3.46e-14	0.267364	0.271	0.201	1.02e-09	Astrocytes_A330033J07Rik+
Suz12	4.97e-14	0.278286	0.263	0.197	1.47e-09	Astrocytes_A330033J07Rik+
Acap2	6.94e-14	0.349172	0.401	0.334	2.06e-09	Astrocytes_A330033J07Rik+
Ambra1	1.92e-13	0.383381	0.344	0.278	5.7e-09	Astrocytes_A330033J07Rik+
Gm45846	2.46e-13	0.338661	0.264	0.202	7.3e-09	Astrocytes_A330033J07Rik+
2810403A07Rik	3.58e-13	0.26203	0.338	0.268	1.06e-08	Astrocytes_A330033J07Rik+
Lrrc58	4.5e-13	0.277114	0.278	0.215	1.33e-08	Astrocytes_A330033J07Rik+
Stx16	5.26e-13	0.251269	0.315	0.249	1.56e-08	Astrocytes_A330033J07Rik+
Kansl3	6.24e-13	0.31567	0.261	0.202	1.85e-08	Astrocytes_A330033J07Rik+
Elp4	1.13e-12	0.394071	0.269	0.207	3.33e-08	Astrocytes_A330033J07Rik+
Acss2	1.48e-12	0.319743	0.283	0.221	4.37e-08	Astrocytes_A330033J07Rik+
Sdf2	2.32e-12	0.265791	0.308	0.244	6.87e-08	Astrocytes_A330033J07Rik+
Fzd3	3.85e-12	0.319371	0.285	0.226	1.14e-07	Astrocytes_A330033J07Rik+
Zfp950	4.46e-12	0.277309	0.324	0.26	1.32e-07	Astrocytes_A330033J07Rik+
Rabep1	4.98e-12	0.266872	0.418	0.351	1.47e-07	Astrocytes_A330033J07Rik+
Dock7	1.42e-11	0.260882	0.402	0.335	4.19e-07	Astrocytes_A330033J07Rik+
Tnrc6b	3.15e-11	0.26665	0.504	0.441	9.33e-07	Astrocytes_A330033J07Rik+
Slc24a3	4.31e-11	0.359308	0.314	0.257	1.28e-06	Astrocytes_A330033J07Rik+
Gm10801	5.25e-11	0.343923	0.412	0.346	1.56e-06	Astrocytes_A330033J07Rik+
Ppp1r12a	6.7e-11	0.271581	0.486	0.428	1.98e-06	Astrocytes_A330033J07Rik+
Dmtf1	1.53e-10	0.251403	0.32	0.26	4.54e-06	Astrocytes_A330033J07Rik+
Dcaf8	1.68e-10	0.268328	0.293	0.237	4.99e-06	Astrocytes_A330033J07Rik+
Ckap5	2.2e-10	0.312443	0.412	0.358	6.5e-06	Astrocytes_A330033J07Rik+
Xpr1	4.52e-10	0.321962	0.375	0.32	1.34e-05	Astrocytes_A330033J07Rik+
Gpc6	4.85e-10	0.338035	0.27	0.215	1.44e-05	Astrocytes_A330033J07Rik+
Nckap1	2.01e-09	0.304589	0.475	0.431	5.96e-05	Astrocytes_A330033J07Rik+
Trio	3.44e-09	0.303105	0.427	0.377	0.000101941	Astrocytes_A330033J07Rik+
Pcmtd1	3.96e-09	0.285552	0.403	0.351	0.000117201	Astrocytes_A330033J07Rik+
Grm5	6.16e-09	0.442783	0.285	0.237	0.00018238	Astrocytes_A330033J07Rik+
Rasal2	8.35e-09	0.277537	0.346	0.291	0.000247327	Astrocytes_A330033J07Rik+
Pias1	1.58e-07	0.313687	0.278	0.236	0.00466894	Astrocytes_A330033J07Rik+
Fam155a	2.46e-07	0.365083	0.567	0.537	0.00727618	Astrocytes_A330033J07Rik+
Cdh6	0	3.96843	0.934	0.162	0	Cartwheel cells
Grid2	0	3.79812	0.988	0.695	0	Cartwheel cells
Car8	0	3.48987	0.783	0.076	0	Cartwheel cells
Prkcd	0	3.30719	0.847	0.122	0	Cartwheel cells
Dgkh	0	3.15675	0.829	0.147	0	Cartwheel cells
Adarb2	0	3.08507	0.879	0.209	0	Cartwheel cells
Pcp4	0	2.91151	0.838	0.242	0	Cartwheel cells
Rora	0	2.90593	0.947	0.479	0	Cartwheel cells
Syndig1	0	2.82374	0.771	0.106	0	Cartwheel cells
Bod1l	0	2.79833	0.847	0.29	0	Cartwheel cells
Atp2b1	0	2.70516	0.951	0.561	0	Cartwheel cells
Igsf5	0	2.66393	0.769	0.142	0	Cartwheel cells
Stac	0	2.57838	0.551	0.02	0	Cartwheel cells
Thsd7a	0	2.47728	0.801	0.247	0	Cartwheel cells
Ogfrl1	0	2.33768	0.767	0.2	0	Cartwheel cells
Tshz2	0	2.30445	0.674	0.136	0	Cartwheel cells
Dpp10	0	2.29701	0.804	0.274	0	Cartwheel cells
Tnr	0	2.27951	0.81	0.229	0	Cartwheel cells
Gria1	0	2.23664	0.725	0.116	0	Cartwheel cells
Nsg1	0	2.23094	0.921	0.529	0	Cartwheel cells
Grm1	0	2.22904	0.846	0.344	0	Cartwheel cells
Grin2b	0	2.20179	0.803	0.236	0	Cartwheel cells
Vav3	0	2.19503	0.648	0.144	0	Cartwheel cells
Anks1b	0	2.17953	0.918	0.556	0	Cartwheel cells
Itpr1	0	2.14279	0.699	0.179	0	Cartwheel cells
Ywhah	0	2.12208	0.767	0.29	0	Cartwheel cells
Arhgef33	0	2.07827	0.529	0.058	0	Cartwheel cells
Shisa6	0	2.07549	0.627	0.09	0	Cartwheel cells
Exoc6b	0	2.05812	0.74	0.309	0	Cartwheel cells
Frmd4a	0	2.04746	0.859	0.43	0	Cartwheel cells
Ryr1	0	2.02691	0.528	0.018	0	Cartwheel cells
Prkcg	0	2.00504	0.599	0.052	0	Cartwheel cells
Slc6a5	0	1.97763	0.724	0.107	0	Cartwheel cells
Cdh12	0	1.97597	0.757	0.304	0	Cartwheel cells
Lcp1	0	1.95726	0.505	0.028	0	Cartwheel cells
AI593442	0	1.93823	0.547	0.072	0	Cartwheel cells
Kalrn	0	1.93269	0.767	0.248	0	Cartwheel cells
AC124561.1	0	1.93164	0.648	0.196	0	Cartwheel cells
Arhgap32	0	1.90078	0.726	0.255	0	Cartwheel cells
Prmt8	0	1.89838	0.621	0.095	0	Cartwheel cells
Cttnbp2	0	1.87076	0.792	0.332	0	Cartwheel cells
Cyp46a1	0	1.86104	0.67	0.102	0	Cartwheel cells
Nrxn3	0	1.85888	0.947	0.635	0	Cartwheel cells
Igfbp6	0	1.78561	0.464	0.024	0	Cartwheel cells
Plch1	0	1.7819	0.546	0.07	0	Cartwheel cells
Cnpy1	0	1.7813	0.478	0.044	0	Cartwheel cells
Kcnma1	0	1.78097	0.781	0.339	0	Cartwheel cells
Dab1	0	1.75911	0.699	0.233	0	Cartwheel cells
Kctd12	0	1.75179	0.574	0.119	0	Cartwheel cells
Cntnap5b	0	1.73806	0.464	0.092	0	Cartwheel cells
Gria3	0	1.72742	0.788	0.277	0	Cartwheel cells
Strip2	0	1.71937	0.528	0.094	0	Cartwheel cells
Homer3	0	1.68777	0.554	0.058	0	Cartwheel cells
Lamp5	0	1.67244	0.725	0.157	0	Cartwheel cells
Csmd1	0	1.66096	0.773	0.38	0	Cartwheel cells
Thy1	0	1.6328	0.789	0.316	0	Cartwheel cells
Kcnab1	0	1.63232	0.615	0.182	0	Cartwheel cells
Gad2	0	1.62436	0.524	0.089	0	Cartwheel cells
Shank2	0	1.60527	0.563	0.137	0	Cartwheel cells
Trim9	0	1.58838	0.712	0.247	0	Cartwheel cells
Stk32c	0	1.56974	0.49	0.053	0	Cartwheel cells
Ptpn4	0	1.56673	0.716	0.32	0	Cartwheel cells
Cacna2d3	0	1.55519	0.633	0.185	0	Cartwheel cells
Myo1b	0	1.55469	0.483	0.055	0	Cartwheel cells
Cnksr2	0	1.55346	0.717	0.282	0	Cartwheel cells
Mdga2	0	1.5407	0.839	0.509	0	Cartwheel cells
Foxp2	0	1.53899	0.382	0.048	0	Cartwheel cells
Gria2	0	1.53204	0.974	0.662	0	Cartwheel cells
Slc32a1	0	1.53187	0.597	0.094	0	Cartwheel cells
Unc80	0	1.52431	0.771	0.358	0	Cartwheel cells
Gad1	0	1.51931	0.63	0.101	0	Cartwheel cells
Vwc2	0	1.51928	0.42	0.052	0	Cartwheel cells
6430573F11Rik	0	1.50428	0.483	0.081	0	Cartwheel cells
Plekhd1	0	1.49366	0.472	0.049	0	Cartwheel cells
Ndrg4	0	1.48762	0.915	0.57	0	Cartwheel cells
Casq2	0	1.48104	0.348	0.019	0	Cartwheel cells
Cntn4	0	1.47971	0.656	0.267	0	Cartwheel cells
Slc4a10	0	1.46635	0.762	0.296	0	Cartwheel cells
Plcb1	0	1.46605	0.815	0.404	0	Cartwheel cells
Map4	0	1.46286	0.821	0.411	0	Cartwheel cells
Gabrg1	0	1.4518	0.5	0.067	0	Cartwheel cells
Fam107b	0	1.43868	0.398	0.094	0	Cartwheel cells
Calb1	0	1.42932	0.402	0.04	0	Cartwheel cells
Sptbn2	0	1.42147	0.552	0.12	0	Cartwheel cells
Snhg11	0	1.40764	0.963	0.723	0	Cartwheel cells
Cdc42bpa	0	1.40622	0.838	0.536	0	Cartwheel cells
Rbms1	0	1.39871	0.726	0.338	0	Cartwheel cells
Elmod1	0	1.38565	0.79	0.336	0	Cartwheel cells
Arap2	0	1.37757	0.586	0.184	0	Cartwheel cells
Efr3a	0	1.36899	0.687	0.309	0	Cartwheel cells
Nhsl2	0	1.35748	0.453	0.085	0	Cartwheel cells
Gpr63	0	1.33929	0.278	0.026	0	Cartwheel cells
Myt1l	0	1.33401	0.72	0.328	0	Cartwheel cells
Flt3	0	1.33126	0.469	0.09	0	Cartwheel cells
Ccdc88a	0	1.32438	0.856	0.585	0	Cartwheel cells
Il22	0	1.31201	0.364	0.01	0	Cartwheel cells
Dmd	0	1.30962	0.758	0.474	0	Cartwheel cells
Gng13	0	1.29998	0.363	0.035	0	Cartwheel cells
Bhlhe22	0	1.29831	0.482	0.091	0	Cartwheel cells
Icmt	0	1.296	0.436	0.072	0	Cartwheel cells
Zmat4	0	1.28841	0.486	0.145	0	Cartwheel cells
Ranbp9	0	1.28686	0.615	0.234	0	Cartwheel cells
Inpp5j	0	1.2819	0.469	0.1	0	Cartwheel cells
Pdzrn4	0	1.26305	0.493	0.155	0	Cartwheel cells
Cacna1g	0	1.2592	0.51	0.097	0	Cartwheel cells
C1qtnf4	0	1.25452	0.607	0.167	0	Cartwheel cells
Car7	0	1.25137	0.355	0.021	0	Cartwheel cells
Slc8a1	0	1.2495	0.555	0.233	0	Cartwheel cells
Crim1	0	1.2488	0.474	0.137	0	Cartwheel cells
Plxna4	0	1.2486	0.557	0.202	0	Cartwheel cells
Gm14033	0	1.23901	0.26	0.008	0	Cartwheel cells
Rasa4	0	1.23851	0.468	0.099	0	Cartwheel cells
Sipa1l3	0	1.23413	0.441	0.096	0	Cartwheel cells
Iltifb	0	1.23067	0.333	0.01	0	Cartwheel cells
Slc20a1	0	1.22964	0.664	0.282	0	Cartwheel cells
Lrfn5	0	1.22545	0.609	0.252	0	Cartwheel cells
Dlgap4	0	1.20338	0.599	0.216	0	Cartwheel cells
Rab3b	0	1.19972	0.357	0.034	0	Cartwheel cells
Dkc1	0	1.18795	0.382	0.085	0	Cartwheel cells
Atp2a2	0	1.17862	0.827	0.562	0	Cartwheel cells
Camk2a	0	1.16649	0.369	0.042	0	Cartwheel cells
Kcnb2	0	1.16563	0.569	0.225	0	Cartwheel cells
Adgrl2	0	1.15555	0.558	0.179	0	Cartwheel cells
Lekr1	0	1.15175	0.498	0.124	0	Cartwheel cells
Tmem87a	0	1.15033	0.464	0.163	0	Cartwheel cells
Laptm4a	0	1.14562	0.789	0.475	0	Cartwheel cells
Ntrk3	0	1.1393	0.679	0.327	0	Cartwheel cells
Ap2b1	0	1.13541	0.658	0.308	0	Cartwheel cells
Shc4	0	1.13469	0.368	0.07	0	Cartwheel cells
Ppm1b	0	1.13087	0.544	0.194	0	Cartwheel cells
Dlg2	0	1.12871	0.861	0.568	0	Cartwheel cells
Myh10	0	1.12596	0.616	0.274	0	Cartwheel cells
Fam78b	0	1.12532	0.369	0.068	0	Cartwheel cells
Kirrel3	0	1.12047	0.808	0.465	0	Cartwheel cells
Ppp1r17	0	1.11887	0.274	0.012	0	Cartwheel cells
Pdzd2	0	1.11559	0.363	0.08	0	Cartwheel cells
Tmem132e	0	1.10811	0.423	0.074	0	Cartwheel cells
Cdh8	0	1.10623	0.464	0.13	0	Cartwheel cells
Cacna1d	0	1.10054	0.588	0.26	0	Cartwheel cells
Pebp1	0	1.09821	0.738	0.427	0	Cartwheel cells
Mfsd4a	0	1.09424	0.445	0.122	0	Cartwheel cells
Greb1l	0	1.091	0.386	0.095	0	Cartwheel cells
Adgrb3	0	1.08545	0.871	0.677	0	Cartwheel cells
Capn10	0	1.08543	0.391	0.079	0	Cartwheel cells
Man2a1	0	1.08076	0.366	0.089	0	Cartwheel cells
Khdrbs2	0	1.07384	0.418	0.148	0	Cartwheel cells
Sycp2	0	1.07189	0.32	0.043	0	Cartwheel cells
Sorl1	0	1.06866	0.723	0.356	0	Cartwheel cells
Hbegf	0	1.06457	0.368	0.084	0	Cartwheel cells
Tanc1	0	1.06389	0.522	0.208	0	Cartwheel cells
Reep2	0	1.06356	0.5	0.146	0	Cartwheel cells
Galnt9	0	1.06313	0.462	0.148	0	Cartwheel cells
Clmn	0	1.05876	0.391	0.087	0	Cartwheel cells
Mef2c	0	1.05237	0.378	0.105	0	Cartwheel cells
Ano3	0	1.04888	0.567	0.23	0	Cartwheel cells
Nrip3	0	1.04636	0.46	0.155	0	Cartwheel cells
Ccdc136	0	1.04593	0.489	0.166	0	Cartwheel cells
Tspan14	0	1.04387	0.422	0.119	0	Cartwheel cells
Abhd3	0	1.03702	0.528	0.199	0	Cartwheel cells
Pbx3	0	1.0329	0.51	0.197	0	Cartwheel cells
Mbtd1	0	1.02723	0.626	0.348	0	Cartwheel cells
Tspan11	0	1.0258	0.308	0.018	0	Cartwheel cells
Slc23a2	0	1.02186	0.504	0.182	0	Cartwheel cells
Slc41a3	0	1.01897	0.346	0.046	0	Cartwheel cells
Cpeb2	0	1.01767	0.612	0.333	0	Cartwheel cells
Adgrb1	0	1.0147	0.465	0.132	0	Cartwheel cells
Fads6	0	1.00771	0.391	0.116	0	Cartwheel cells
Plppr4	0	1.00676	0.459	0.133	0	Cartwheel cells
Synpo2	0	0.994048	0.26	0.035	0	Cartwheel cells
Inpp4b	0	0.992389	0.637	0.329	0	Cartwheel cells
Patj	0	0.987541	0.591	0.258	0	Cartwheel cells
Ero1lb	0	0.986173	0.343	0.07	0	Cartwheel cells
Auts2	0	0.979717	0.738	0.456	0	Cartwheel cells
Gfra2	0	0.965515	0.341	0.056	0	Cartwheel cells
Hspa14	0	0.952182	0.433	0.186	0	Cartwheel cells
Ripor2	0	0.951639	0.421	0.137	0	Cartwheel cells
Hpca	0	0.947611	0.438	0.134	0	Cartwheel cells
Atrnl1	0	0.946558	0.447	0.171	0	Cartwheel cells
Pitpnm1	0	0.94001	0.454	0.14	0	Cartwheel cells
Inpp5a	0	0.937441	0.42	0.124	0	Cartwheel cells
Psd2	0	0.935897	0.475	0.147	0	Cartwheel cells
Numb	0	0.933488	0.459	0.197	0	Cartwheel cells
Iqsec3	0	0.929071	0.414	0.135	0	Cartwheel cells
Plcb4	0	0.929009	0.65	0.325	0	Cartwheel cells
Epha5	0	0.926633	0.443	0.172	0	Cartwheel cells
Clstn2	0	0.908386	0.308	0.08	0	Cartwheel cells
Plcxd2	0	0.906173	0.32	0.086	0	Cartwheel cells
Clec16a	0	0.905855	0.426	0.159	0	Cartwheel cells
Akap2	0	0.899526	0.384	0.137	0	Cartwheel cells
Celf2	0	0.891812	0.789	0.528	0	Cartwheel cells
Zfp608	0	0.888915	0.531	0.251	0	Cartwheel cells
Ptprr	0	0.882358	0.469	0.179	0	Cartwheel cells
Caln1	0	0.881892	0.443	0.151	0	Cartwheel cells
Elmo1	0	0.881414	0.608	0.302	0	Cartwheel cells
Prkg1	0	0.877827	0.415	0.178	0	Cartwheel cells
Macrod2	0	0.875349	0.715	0.454	0	Cartwheel cells
Zfp385b	0	0.874401	0.492	0.222	0	Cartwheel cells
Fam13b	0	0.868522	0.503	0.24	0	Cartwheel cells
Lrrfip1	0	0.862486	0.469	0.194	0	Cartwheel cells
Man1a	0	0.860263	0.395	0.133	0	Cartwheel cells
Lmo4	0	0.857605	0.485	0.239	0	Cartwheel cells
Opcml	0	0.854804	0.704	0.358	0	Cartwheel cells
Creg1	0	0.848089	0.323	0.1	0	Cartwheel cells
Sestd1	0	0.845114	0.422	0.16	0	Cartwheel cells
Rasgrf1	0	0.843937	0.434	0.187	0	Cartwheel cells
Kcnab3	0	0.842905	0.34	0.089	0	Cartwheel cells
Sntg1	0	0.842097	0.488	0.24	0	Cartwheel cells
Fam20c	0	0.840096	0.446	0.153	0	Cartwheel cells
Id2	0	0.839468	0.51	0.176	0	Cartwheel cells
Aar2	0	0.837991	0.313	0.073	0	Cartwheel cells
Clvs1	0	0.837239	0.39	0.152	0	Cartwheel cells
Cap2	0	0.836258	0.384	0.119	0	Cartwheel cells
Kcnj9	0	0.832175	0.356	0.104	0	Cartwheel cells
Csmd3	0	0.83056	0.675	0.381	0	Cartwheel cells
Eps8l2	0	0.828657	0.256	0.011	0	Cartwheel cells
Lmo7	0	0.826302	0.293	0.044	0	Cartwheel cells
Ktn1	0	0.821746	0.706	0.459	0	Cartwheel cells
Spock3	0	0.820574	0.539	0.239	0	Cartwheel cells
Selenos	0	0.81853	0.48	0.212	0	Cartwheel cells
Nkain3	0	0.817706	0.31	0.121	0	Cartwheel cells
Agpat3	0	0.811804	0.516	0.237	0	Cartwheel cells
Osbpl6	0	0.809554	0.608	0.33	0	Cartwheel cells
A230006K03Rik	0	0.807442	0.407	0.132	0	Cartwheel cells
Mif	0	0.806334	0.544	0.259	0	Cartwheel cells
Lrrn2	0	0.800757	0.422	0.152	0	Cartwheel cells
Pcsk5	0	0.800373	0.297	0.093	0	Cartwheel cells
Dlgap3	0	0.796785	0.272	0.051	0	Cartwheel cells
Prickle1	0	0.793521	0.356	0.131	0	Cartwheel cells
B3gat2	0	0.79271	0.324	0.095	0	Cartwheel cells
Cacng2	0	0.791985	0.389	0.15	0	Cartwheel cells
Galnt13	0	0.787472	0.496	0.229	0	Cartwheel cells
Gulp1	0	0.784585	0.25	0.072	0	Cartwheel cells
Celf1	0	0.783116	0.638	0.388	0	Cartwheel cells
Rab3c	0	0.779766	0.571	0.284	0	Cartwheel cells
Atl2	0	0.771014	0.462	0.197	0	Cartwheel cells
Ikzf2	0	0.766738	0.258	0.069	0	Cartwheel cells
Selenom	0	0.765263	0.42	0.15	0	Cartwheel cells
Nrsn2	0	0.763601	0.316	0.082	0	Cartwheel cells
Eno2	0	0.762414	0.558	0.272	0	Cartwheel cells
Etnk1	0	0.757504	0.715	0.484	0	Cartwheel cells
Ndufa10	0	0.754593	0.511	0.258	0	Cartwheel cells
Cpe	0	0.753386	0.88	0.676	0	Cartwheel cells
Nol4	0	0.750127	0.458	0.222	0	Cartwheel cells
Gabra4	0	0.749199	0.316	0.097	0	Cartwheel cells
Ptchd4	0	0.746673	0.363	0.143	0	Cartwheel cells
Laptm4b	0	0.746578	0.424	0.177	0	Cartwheel cells
Igsf3	0	0.745882	0.352	0.133	0	Cartwheel cells
Mcur1	0	0.740237	0.272	0.059	0	Cartwheel cells
Rgs3	0	0.739754	0.314	0.083	0	Cartwheel cells
Gapdh	0	0.738013	0.768	0.525	0	Cartwheel cells
Fndc5	0	0.737453	0.5	0.242	0	Cartwheel cells
Plekhh2	0	0.737344	0.27	0.058	0	Cartwheel cells
St6galnac5	0	0.735726	0.253	0.061	0	Cartwheel cells
Gp1bb	0	0.733246	0.463	0.185	0	Cartwheel cells
Large1	0	0.732472	0.492	0.261	0	Cartwheel cells
Cntnap2	0	0.726804	0.877	0.636	0	Cartwheel cells
Tiam2	0	0.726072	0.26	0.057	0	Cartwheel cells
Arhgap20	0	0.720477	0.347	0.129	0	Cartwheel cells
Nptn	0	0.719977	0.786	0.529	0	Cartwheel cells
Sgtb	0	0.717502	0.295	0.087	0	Cartwheel cells
Adam11	0	0.716792	0.435	0.15	0	Cartwheel cells
Tenm4	0	0.716115	0.517	0.269	0	Cartwheel cells
Atp1b1	0	0.71103	0.922	0.696	0	Cartwheel cells
Dnajc6	0	0.701145	0.483	0.245	0	Cartwheel cells
Hdac9	0	0.69897	0.47	0.234	0	Cartwheel cells
Ajap1	0	0.698367	0.289	0.093	0	Cartwheel cells
Nln	0	0.695761	0.373	0.146	0	Cartwheel cells
Sgip1	0	0.695651	0.653	0.417	0	Cartwheel cells
Tspan9	0	0.688855	0.427	0.17	0	Cartwheel cells
Auh	0	0.686691	0.448	0.21	0	Cartwheel cells
Nrg3	0	0.681224	0.741	0.493	0	Cartwheel cells
Relt	0	0.68113	0.258	0.062	0	Cartwheel cells
Amer2	0	0.679979	0.393	0.155	0	Cartwheel cells
Asph	0	0.679547	0.573	0.3	0	Cartwheel cells
Pakap	0	0.6795	0.453	0.221	0	Cartwheel cells
Steap2	0	0.673248	0.303	0.101	0	Cartwheel cells
Mdh1	0	0.672622	0.825	0.583	0	Cartwheel cells
Strn3	0	0.671418	0.675	0.439	0	Cartwheel cells
Rap1gap	0	0.669702	0.38	0.152	0	Cartwheel cells
Ncald	0	0.669564	0.525	0.259	0	Cartwheel cells
Frmd6	0	0.667915	0.264	0.063	0	Cartwheel cells
Zfand6	0	0.667888	0.507	0.273	0	Cartwheel cells
Gabbr2	0	0.664804	0.527	0.274	0	Cartwheel cells
Kdsr	0	0.658414	0.308	0.104	0	Cartwheel cells
Mamld1	0	0.658238	0.283	0.089	0	Cartwheel cells
Gm40841	0	0.656941	0.481	0.231	0	Cartwheel cells
Lrrc7	0	0.654308	0.464	0.235	0	Cartwheel cells
Pid1	0	0.653404	0.388	0.183	0	Cartwheel cells
Fam155a	0	0.650845	0.752	0.527	0	Cartwheel cells
Tspan5	0	0.650522	0.496	0.253	0	Cartwheel cells
Plch2	0	0.648499	0.334	0.099	0	Cartwheel cells
Rgs7bp	0	0.645582	0.553	0.31	0	Cartwheel cells
Peak1	0	0.64194	0.438	0.208	0	Cartwheel cells
Sox5	0	0.640818	0.347	0.148	0	Cartwheel cells
[truncated: 15,699 more rows]
