# Supplementary material for: Cochlear nucleus spatial transcriptomes of normal and hearing loss mice reveal a critical role of Spp1 in bushy cells
Source: Cell Res. 2026 Apr 6;36(7):531–50. doi: 10.1038/s41422-026-01246-4 (PMC13287771; doi:10.1038/s41422-026-01246-4)
Supplement: Supplementary file 18 — Supplementary information, Table S4 [file 41422_2026_1246_MOESM18_ESM.xls]

## Sheet: Bushy cell
Activated GEP gene set in bushy cells in response to auditory stimulation
Genes	Weight
Nefl	0.0369396
Nefm	0.0361018
Nefh	0.0343637
Hhip	0.0334403
Spp1	0.0323483
Cd24a	0.0220626
Calb1	0.0210034
Lgi2	0.0189335
Sema3e	0.015137
Slc17a6	0.0146872
Dkk3	0.011826
Sv2c	0.0101388
Rapgef5	0.00972008
Kcnab1	0.00884257
Adgrg2	0.00826753
Clmp	0.00776357
Gria3	0.00765955
Esrrg	0.00752363
Tmem108	0.00750331
Cntnap5c	0.00725375
Slit3	0.00710464
Col24a1	0.00708623
Etl4	0.00691252
Lmo3	0.00684361
Kcnip1	0.00674741
Asic3	0.00634714
Calb2	0.00617643
Fam19a2	0.00598159
Glra1	0.00569295
Heg1	0.00566143
Scg2	0.00561844
Sphkap	0.00542761
Ak5	0.00532573
Ano4	0.00531455
Cdk15	0.00521692
Kcnmb2	0.00517148
Hcn1	0.00476298
Fgf12	0.00474532
Rasgrf1	0.00470645
Slc38a2	0.00467517
Trpc5	0.00464478
Opcml	0.00463513
Grip1	0.00446593
A330102I10Rik	0.00443827
Auts2	0.00439031
Tubb4b	0.00438574
Bsg	0.00424815
Cdh18	0.00416906
Itpr1	0.00415702
Gm26673	0.00404819
Fras1	0.00398844
Nckap5	0.00393903
Galnt14	0.00390507
2025-03-11	0.00360678
Cntnap5a	0.00360494
Clstn2	0.00350275
Slco5a1	0.00347725
Atrnl1	0.00343101
Slc16a10	0.00336733
Pld5	0.00332575
Ttn	0.00330898
Grm1	0.00326612
5330434G04Rik	0.00312141
Rerg	0.00305949
Sncaip	0.00305545
Tex14	0.00304703
Mt3	0.00295132
Rbm20	0.00294839
Pcp4	0.00294224
Cacna2d3	0.00291154
Rtl4	0.0028748
Fam160a1	0.00284109
Neto1	0.00280925
Sytl2	0.00278946
Zmat4	0.00278603
9530026P05Rik	0.00276199
Gm26633	0.0027316
Jakmip1	0.00271612
Grik2	0.00266348
Miat	0.00265603
Magi3	0.00260789
Pak3	0.00258536
Ankrd55	0.00257267
Bnc2	0.00257167
Ebf3	0.00256712
Brinp3	0.00254887
Hs6st3	0.00254348
Nfasc	0.0025349
Dlgap2	0.00249986
Nrg1	0.00245178
Ghr	0.00245159
Nr3c2	0.0024389
Zfp804a	0.00241263
Ccdc171	0.0023501
Fmn1	0.00234081
Olfm3	0.00233774
Igsf5	0.00232683
Frmpd4	0.00231268
Kctd8	0.0023024
Pcdh17	0.00226114
Bend7	0.00222705
Nipal2	0.00219748
Sgcz	0.00218888
Col19a1	0.00216461
Tmsb4x	0.00213847
Hexb	0.00213662
Sgk1	0.00211436
Fam196b	0.00210638
Nell1	0.00210063
Mpped2	0.00208805
Lrrc4c	0.00207818
Rbbp8	0.00206761
Mkx	0.00204694
Myo16	0.00204551
Gm32828	0.00204338
Lrmda	0.00201803
Adamts6	0.00200779
Cntn6	0.00200716
Mctp2	0.00198135
Robo1	0.00196619
Atp2b1	0.00196311
Kndc1	0.00190525
A230006K03Rik	0.00188873
Ugt8a	0.00188597
C77080	0.00187941
Strip2	0.00184474
Ntng2	0.00182931
Tenm3	0.00182362
Cst3	0.00179188
Nexn	0.00178904
Fign	0.0017731
Onecut1	0.00177187
Plce1	0.00174774
Rhbdl3	0.00172388
Apba1	0.00171763
Phldb2	0.00171705
Ppp2r2b	0.00170453
Clvs2	0.00166727
Frmd4b	0.00166382
Gabrb2	0.00166005
Ctps	0.00165049
Gm20649	0.00164806
Wnt5a	0.00164534
A930029G22Rik	0.00164522
Sfmbt2	0.00163972
Dach1	0.00160761
Ccdc85a	0.00158008
Ebf1	0.0015663
Rasgef1b	0.00154178
Sh3tc2	0.00151033
Fam20a	0.00147306
Pex5l	0.00146758
A330015K06Rik	0.0014635
Junos	0.00146052
Adcy8	0.00144496
Lrfn5	0.00144109
Crb1	0.00142576
Onecut2	0.00141366
Rnf220	0.001413
Adamts1	0.00140943
Gm26761	0.00140651
Eya2	0.00138502
Slc35f1	0.001375
Dcaf10	0.00137307
Aldh1a3	0.0013567
Ndnf	0.0013278
Socs2	0.0013001
Rundc3b	0.00128424
Hba-a2	0.00128347
Adgrl2	0.00127303
Rgs17	0.00126395
Gm3294	0.00125843
Gm12092	0.00122773
Kalrn	0.00122521
Tnfrsf11a	0.00122357
Efna5	0.00122305
Nkain2	0.00121308
Mapk4	0.00119771
Klhl1	0.00117599
Hba-a1	0.00117358
Kcnh5	0.0011711
Cdh20	0.0011516
1700025G04Rik	0.00113681
Bach2	0.00113624
Dock4	0.00111227
Hbb-bs	0.00110662
9330111N05Rik	0.00110608
Mast4	0.0010997
Bod1l	0.00109797
Wdpcp	0.00109119
Edil3	0.00108496
Cacng4	0.00108089
Erlin2	0.00106851
Sertad2	0.00106667
Ablim3	0.00106094
Dpp10	0.00105842
Gm35911	0.00105603
1110059E24Rik	0.00105298
Gpnmb	0.00105251
Fkbp5	0.00105223

## Sheet: GO analysis
GO analysis of activated GEP gene set in bushy cells in response to auditory stimulation (TOP 20)
GO Term	P-Value
neuron differentiation	2.49e-12
generation of neurons	3.91e-12
neurogenesis	7.36e-12
neuron development	8.02e-12
nervous system development	6.35e-10
cell morphogenesis	7.2e-10
system development	7.6e-10
synapse organization	1.04e-09
multicellular organism development	1.34e-09
cell junction organization	1.61e-09
regulation of biological quality	3.86e-09
cell-cell adhesion via plasma-membrane adhesion molecules	5.99e-09
regulation of neuron projection development	1.21e-08
modulation of chemical synaptic transmission	1.74e-08
regulation of trans-synaptic signaling	1.79e-08
anatomical structure morphogenesis	2.05e-08
regulation of plasma membrane bounded cell projection organization	2.51e-08
neuron projection morphogenesis	3.21e-08
regulation of cell projection organization	3.66e-08
plasma membrane bounded cell projection morphogenesis	3.82e-08

## Sheet: Oligodendrocyte
Activated GEP gene set in oligodendrocytes in response to auditory stimulation
Genes	Weight
Opalin	0.0158095
Plekha1	0.0154486
Tspan2	0.0144823
Ccp110	0.0133247
Sytl2	0.0124733
Man1a	0.0117485
Kndc1	0.0117142
Pde4b	0.0116934
Dock10	0.011664
Fam214a	0.0116417
Tmeff2	0.0110978
Ypel2	0.0110685
Mobp	0.0109654
Mag	0.0105567
Creb5	0.0104474
Erbb4	0.0104306
Ablim2	0.0102924
Ninj2	0.0102829
Ctps	0.0101406
Mog	0.009723
Ano4	0.00952062
Synpr	0.00935261
Pak7	0.00927525
Cldn11	0.00916826
Phlpp1	0.00874198
Atp8b1	0.00840834
Mal	0.00834689
Zfp536	0.00829368
Prickle1	0.00825276
Nfasc	0.00805421
Plp1	0.00795332
Sema6a	0.00787173
Klhl2	0.00782009
Enpp2	0.00775407
St18	0.00770191
Adamts4	0.00767281
Cdh19	0.00760521
Pex5l	0.00726673
Gm16233	0.00719122
Pcdh17	0.00681481
Zeb2	0.0065737
Gnb4	0.00636585
Cdk19	0.00627358
Sytl5	0.00616607
Gjc3	0.00612474
Nkain2	0.00609273
Grik2	0.00593827
Plcl1	0.00588534
Fign	0.00585263
C030029H02Rik	0.00579663
Gas7	0.00567242
Ugt8a	0.0056682
Eml1	0.00563371
Clca4a	0.00558447
Exoc6b	0.0055716
Frmd4b	0.00556252
Aspa	0.00539422
Rnf220	0.00534834
Cdh10	0.00529819
Kit	0.00525596
Gm4221	0.00525036
Prom1	0.00519508
Plekhg1	0.00513629
Map7	0.00506971
Fa2h	0.0050538
Onecut2	0.00503234
Myo1d	0.0049344
Fam13c	0.00489262
Pde8a	0.00488213
Fbn2	0.00488155
Il1rap	0.00484221
9630013A20Rik	0.0047458
Trim59	0.00467946
Mroh3	0.00460524
Cldn14	0.00454554
Otud7b	0.0045336
Lcorl	0.00446629
Grm7	0.00424878
Edil3	0.00418866
Prkcq	0.00411049
Elovl7	0.00405715
Tnfaip6	0.0040398
Pip5k1b	0.00398255
Nckap5	0.00394465
Rnf122	0.00391508
Parm1	0.00388871
Wipf1	0.00386785
Gm16168	0.00383102
Ptn	0.00378084
Nfe2l3	0.00356843
Ell2	0.00349972
Ptprk	0.00346392
Lima1	0.00345131
Chsy3	0.00338455
Rffl	0.00335536
Mast4	0.00333896
Sh3d19	0.00325931
St6galnac3	0.00318027
Kank1	0.0030919
Arhgef28	0.00302222
Sec14l5	0.00296375
Casr	0.00293936
Auts2	0.00290822
Naaladl2	0.00289033
Asxl3	0.00287473
Xkr4	0.0028301
Sema4d	0.00281941
Csmd3	0.00279643
Cnmd	0.00273672
Stxbp6	0.00268772
Gm4593	0.00267009
Atp10b	0.00257941
Jcad	0.00254527
Smc4	0.00253874
Slc38a2	0.00252832
Tesk2	0.00251199
Elf1	0.00249537
Ston2	0.00247556
Pdgfc	0.0024556
Fam46a	0.00243302
Stard13	0.00240108
Kirrel3	0.002351
Palm2	0.00234231
Olfml1	0.00231219
Adamts6	0.00230117
Pstpip2	0.00229503
Gm36855	0.00224569
Slc9a9	0.00224211
Anks1b	0.00223206
Grm3	0.00219923
Bfsp2	0.00219199
Pdzrn3	0.0021611
Gfra1	0.00211184
Bcas1	0.00207783
Gsn	0.00204364
Gm42906	0.00202045
Ankub1	0.00199601
Lingo2	0.00197637
9630002D21Rik	0.00192925
Gab3	0.00188575
Xrcc4	0.00181614
Sorcs1	0.00180692
Ankrd44	0.00179067
Pcdh11x	0.0017757
Hist1h2be	0.00177144
Gm48371	0.00172382
Gm20754	0.00172239
Bche	0.00170803
Pcdh19	0.00169869
Lypd6	0.00169733
Ntng2	0.00169667
Igsf11	0.00169111
A230001M10Rik	0.00168856
Tgfbi	0.00161926
Cnksr3	0.00161898
Bcas1os2	0.0016117
Ikzf2	0.00160517
Pkd2l1	0.0015568
Ttyh1	0.00154207
Cdh20	0.00153405
Trf	0.00151707
Bach2	0.00151524
Kif6	0.0015123
Nkx2-2os	0.0014909
9430041J12Rik	0.00147244
Wdpcp	0.00141312
Hhip	0.0014048
Gm46218	0.00139555
9530059O14Rik	0.00139138
Gm15802	0.00139066
Adamts1	0.00132894
Sema3d	0.00126898
Ptpro	0.00126897
Gm42745	0.00126078
Cobll1	0.00125374
Grk4	0.00124131
1110059E24Rik	0.00123821
Adamtsl1	0.00123275
Rras2	0.0012283
Sned1	0.00120858
Slc8a1	0.00120635
Trps1	0.00119797
Cttnbp2	0.00119107
Gm26834	0.00119057
AC144852.1	0.00118121
Gm48508	0.00117628
Gm38353	0.00116807
Fam107b	0.00115331
Rbms2	0.00115286
Gm20671	0.00111383
Gm20425	0.00110482
Vti1a	0.00109516
Elp4	0.00109057
Crtac1	0.00107972
Sgk1	0.00106702
2025-03-01	0.00105312
Enox2	0.00105151
Adipor2	0.00104036
Luzp2	0.00102973
Gm26992	0.00100289

## Sheet: Astrocyte
Activated GEP gene set in astrocytes in response to auditory stimulation
Genes	Weight
Gfap	0.0232373
Apoe	0.0219138
Aqp4	0.0215569
Mt1	0.0215519
Clu	0.0212362
Mt2	0.0211659
Agt	0.0207348
Ttyh1	0.0184243
Cst3	0.0176451
C4b	0.0167181
Gja1	0.0165482
A2m	0.0164022
Fabp7	0.0161834
Ntsr2	0.0161701
Ednrb	0.0160614
Mlc1	0.0151421
Atp1a2	0.0146906
Myoc	0.014005
Ccdc3	0.0139698
Id3	0.013543
Slc1a2	0.0134933
Slc1a3	0.0133419
Id4	0.0132193
Tmie	0.0130039
Sparc	0.0123095
Pbxip1	0.0113312
Slc4a4	0.0102495
S1pr1	0.00939998
Mt3	0.00913652
C3	0.0088467
Aldh1a1	0.00873414
Cck	0.00844723
Chad	0.0082309
Itih5	0.00792863
Gpnmb	0.00729686
Nbl1	0.00708251
Tubb2b	0.00681136
Id1	0.00675889
Ptprz1	0.00663595
Fbln5	0.00635186
Dbi	0.00614588
Vim	0.00602236
Ptn	0.005426
Adamts9	0.00531209
Crispld2	0.00529777
Tmsb4x	0.00509464
Luzp2	0.0050836
Selenop	0.00466011
Emid1	0.00453022
Timp3	0.00448967
Etnppl	0.00440539
Angpt1	0.00434484
Rpe65	0.0041716
Epas1	0.0041365
Dkk3	0.00401362
Gabra2	0.00394892
Hba-a1	0.00392431
Nfkbia	0.00392362
Slc7a11	0.00388013
Grin3a	0.00384107
S100a6	0.00376237
Hba-a2	0.00374575
Cxcl5	0.00371398
Tnc	0.00368478
Gabrb1	0.00363815
Arhgef26	0.00352349
Mamdc2	0.00345172
Hbb-bs	0.00338978
Hbb-bt	0.00330989
Bmpr1b	0.00320142
Ezr	0.00291489
Plscr4	0.00290332
Txnip	0.00287906
Fam20a	0.00274624
Igfbp4	0.00263547
Mobp	0.00254465
Ablim2	0.00244204
Cacng4	0.0024358
Bbox1	0.00241275
Pcp4	0.00239541
Rbp1	0.00231351
Hmgn5	0.00221721
Gria1	0.00221444
Bsg	0.00220833
Plp1	0.00220352
Nnat	0.00214324
Acvr1c	0.0021065
Igsf5	0.00210363
Dio2	0.00209831
Trps1	0.00207566
Igsf11	0.00202925
Gdf10	0.00202059
Hspa2	0.0019961
Gm10635	0.00196018
Kank1	0.00193283
S1pr3	0.00192212
Fyn	0.00189611
Mpp6	0.00189005
Slc2a1	0.00187943
Rgcc	0.00184755
Trim56	0.00183732
Ifitm3	0.00183503
Pdgfd	0.00179246
Wnt5a	0.00178404
Wif1	0.00175669
Ccdc148	0.00174887
Ahnak	0.00174171
Pax3	0.00173884
Fxyd6	0.00172315
Mapk4	0.00171125
Tns3	0.00169023
Gm21983	0.00168506
Cnmd	0.00167322
Tubb4b	0.001672
Nckap5	0.00166064
Meis2	0.00164157
Mal	0.00162712
Erlin2	0.00162142
Hpgd	0.00160676
Frem2	0.00158492
Egfr	0.00156614
Trf	0.00155801
Plce1	0.00155193
Lhfpl3	0.00154714
Mia	0.00154507
Myl12a	0.00154502
AC154683.1	0.00152872
Dusp1	0.00152496
Slc13a3	0.00151905
Robo2	0.00151243
Cyp7b1	0.00150415
Cdkn1a	0.00149993
Gap43	0.00148981
Col1a2	0.00143903
Cobll1	0.00142704
Gm20425	0.00140586
Filip1	0.00140255
Prrx1	0.00136325
Prex2	0.00135344
Reln	0.00131261
Apln	0.00130768
Hexb	0.00129986
Cldn11	0.00128207
Dlk1	0.00127307
Gjc3	0.00127013
Gsn	0.0012672
Adamts1	0.0012598
Cxcl10	0.00125073
Nid1	0.00121502
Ston2	0.001201
Ildr2	0.00119942
Gm49291	0.00116961
Col4a5	0.00115032
Nfasc	0.0011484
Eya4	0.00114422
Sertad2	0.00113183
Nefl	0.00112597
Alcam	0.00108913
Cyp26b1	0.00108208
Gm38562	0.0010675
Slc25a21	0.00106298
Sned1	0.00106019
Trim9	0.00104671
Ldb2	0.00102718
Epb41l2	0.00102655
Col23a1	0.00102221
Mob3b	0.00101912
Rgs20	0.00100838
Klk6	0.000990018
Rflnb	0.000982134
Rorb	0.000978727
Bmp6	0.000978355
Mecom	0.000973477
Tspan2	0.000957493
Srgn	0.000941556
Ddr2	0.000939862
Gm973	0.000932687
Gm19935	0.000925071
Synpo2	0.000906184
Adcy2	0.00089764
Mybpc1	0.000894067
Stk32a	0.000888244
Shisa9	0.000875036
Prokr2	0.000874809
Pcdh19	0.000858011
Itpr2	0.000855896
Adamts5	0.000852978
Csgalnact1	0.000850304
Hoxb4	0.000837881
A330033J07Rik	0.000834309
Grik1	0.000831734
Tnnt1	0.000821224
Glis3	0.00081782
Atp13a4	0.000813054
Nim1k	0.000806932
Ptchd4	0.000797313
Ptx3	0.000791515
Apod	0.000787722
Nrros	0.00078087
Mag	0.00076537
