# Supplementary material for: Cochlear nucleus spatial transcriptomes of normal and hearing loss mice reveal a critical role of Spp1 in bushy cells
Source: Cell Res. 2026 Apr 6;36(7):531–50. doi: 10.1038/s41422-026-01246-4 (PMC13287771; doi:10.1038/s41422-026-01246-4)
Supplement: Supplementary file 19 — Supplementary information, Table S5 [file 41422_2026_1246_MOESM19_ESM.xls]

## Sheet: Sheet1
Pattern 1	Pattern 2	Pattern 3	Pattern 4
A230057D06Rik	6030443J06Rik	Actr10	Abcb7
A330102I10Rik	A630089N07Rik	Add1	Acly
AI314180	A830018L16Rik	Ahctf1	Anks1
AW549877	Ablim3	Ankrd17	Atg4b
AY036118	Adamts18	Arhgef2	Casc3
Aak1	Akap17b	Arhgef25	Cpsf7
Aatk	Alcam	Auts2	Fmnl2
Abca7	Angel2	Baz1b	H2afy
Abca8b	Ankrd10	Bcas3	Lsamp
Abcc1	Ano6	Bnc2	Pcbp4
Abcc5	Arntl	Ccdc47	Pde1c
Abcd3	Arpp21	Chmp4b	Psmc1
Abcd4	Asic2	Chn1	Ptprk
Abhd12	Atr	Clip3	Rbm6
Abhd16a	Bbip1	Commd4	Rpl18a
Abhd18	C130073E24Rik	Dpm1	Rpl27
Abhd3	Cacna1e	Dync1h1	Rps16
Abhd6	Camk4	Dynll2	Sfr1
Abi1	Caml	Dynlrb1	Tmsb4x
Ablim1	Carmil1	Edem2	Ubp1
Abr	Ccdc39	Edil3	Usp3
Acaca	Ccdc88c	Eif1	Ywhaq
Acadvl	Cntnap2	Erbin	Zmiz1
Acap2	Csmd3	Exoc6b	6330403K07Rik
Acot7	Csnk1a1	Fam32a	9430015G10Rik
Acsbg1	Cspg5	Fau	A830082K12Rik
Acsl1	Ctbp2	Fdft1	AC118475.1
Acsl3	Cul5	Fkbp8	AC165953.2
Acsl6	Dag1	Gclm	Abcf1
Actn4	Dlgap1	Gripap1	Abi2
Actr1b	Ednrb	Gtf3c2	Acbd3
Actr3b	Egfem1	Hecw2	Acvr2a
Acyp2	Epha6	Herc1	Adgrl2
Adam10	Fam20c	Inpp4a	Agap3
Adam22	Fam3c	Kdm5c	Akirin2
Adam23	Flnb	Kdm7a	Akt1
Adamts20	Frmd3	Kif13b	Akt2
Adarb1	Gabra2	Luc7l2	Alg2
Adcy1	Glce	Maf1	Ankle2
Adcy8	Gm45341	Map1lc3b	Ap3b2
Add3	Gm45455	Map7d1	Apba2
Adgrb1	Gria4	Mecp2	Apbb1
Adgrb3	Grik1	Mfsd14b	Appl1
Adk	Grm5	Miat	Arid1b
Aebp2	Grm7	Mpnd	Arih1
Afg1l	Hjurp	Mtmr3	Arnt2
Afg3l2	Hk1	Narf	Atp11c
Aftph	Hs3st5	Necap1	B3galnt2
Agbl4	Hspa12a	Nmnat2	Bbx
Agfg2	Ift88	Pan2	Bcas2
Ago2	Ints10	Parp6	Bex3
Ago3	Islr2	Plch2	Bmpr1b
Agpat3	Kcnq3	Plekhb1	Brd1
Agpat4	Klhl22	Polr2m	Brd2
Agpat5	Lonrf2	Psd2	Brd4
Agrp	Lpcat1	Ptp4a1	Brinp2
Ahcyl1	Lrrtm4	R3hdm2	Btbd7
Aifm1	Lysmd4	Ralgps1	Btf3
Aifm3	Mctp1	Rassf8	Btrc
Aig1	Mef2a	Rcbtb1	Cachd1
Ak3	Mesd	Rhou	Cacna1c
Akap10	Mfsd11	Rims2	Cacybp
Akap11	Mgat5b	Rmnd5a	Cand1
Akap2	Mndal	Rnf146	Cbl
Akap7	Mob1b	Rnf20	Cbln4
Aldh1a1	Msra	Rpl11	Ccdc186
Aldh5a1	Mtdh	Rpl13	Ccser1
Aldoa	Nalcn	Rpl17	Cdc123
Als2	Ncan	Rpl21	Cdc37
Amph	Ncoa7	Rpl23a	Cdk5rap2
Ank	Nectin3	Rpl31	Celf1
Ank1	Neto2	Rpl32	Cep70
Ank2	Nrip1	Rpl34	Chd1
Ankhd1	Nrp1	Rpl37	Chd6
Ankrd13c	Ntrk2	Rpl7	Chic1
Ankrd28	Parp8	Rps10	Cited2
Ankrd29	Pcdh15	Rps11	Clcn3
Ankrd40	Pcnx4	Rps12	Clcn4
Ano4	Pdgfa	Rps13	Clvs1
Anxa6	Pibf1	Rps14	Cnr1
Anxa7	Pld3	Rps15	Cop1
Ap1s2	Ppp2r2b	Rps17	Csde1
Ap3b1	Prkca	Rps21	Ctif
Ap3m1	Prmt9	Rps25	Ctnna2
Ap4s1	Ptchd4	Rps27a	Ctnnd1
Apbb2	Ptprr	Rps29	Ctnnd2
Aph1a	Ptprz1	Rps3a1	Cul3
Apod	Pwwp2a	Rps9	Dbn1
Apoe	Pygb	Rpsa	Dctn2
Apoo	Raph1	Sgta	Ddb1
App	Rasa2	Skp1a	Ddx1
Appl2	Rnf138	Smg7	Ddx3x
Aqp4	Rnf14	Snhg11	Ddx6
Arap2	Scaf11	Srp14	Dgcr2
Arhgap23	Scg2	Srrm2	Dlgap4
Arhgap26	Sgk1	Ssbp2	Dnajb6
Arhgap29	Slc24a3	Sugt1	Dpp6
Arhgap44	Smarcd3	Sun2	Dstn
Arhgap5	Smc6	Supt16	E130307A14Rik
Arhgef10	Snhg12	Tagln3	E130308A19Rik
Arhgef28	Tada2a	Tfdp2	Ebf1
Arhgef3	Tenm1	Tmem151b	Eef1b2
Arhgef4	Timp2	Trhde	Efna5
Arl2bp	Tll1	Tspyl4	Ehbp1
Arl3	Tmem130	Tulp4	Eif3e
Arl5a	Tpm1	Ube2d1	Eif3h
Arl8b	Upf3b	Ulk1	Eif4g2
Armc1	Vamp4	Vbp1	Elp2
Arnt	Vps29	Wscd1	Elp3
Arrb1	Xpo4	Ypel3	Enc1
Arsb	Zcchc18	Zer1	Enox1
Arxes2	Zdbf2	Zfp207	Ephb2
Asb13	Zdhhc2	Zfp664	Exoc3
Asb3	Zfp160	0610010F05Rik	Ext1
Asb8	Zfr	1110004F10Rik	Fam110b
Aspa	Abat	1110008F13Rik	Fam114a2
Asph	Abce1	1110051M20Rik	Fam126a
Asxl2	Abhd17b	1600010M07Rik	Fam208b
Atad3a	Ablim2	1700020I14Rik	Fam98b
Atf6	Acat1	1700025G04Rik	Fancc
Atg3	Acer3	1700126G02Rik	Fbxo11
Atg4d	Ackr1	1810013L24Rik	Fer
Atl2	Aco1	1810022K09Rik	Fhl1
Atox1	Aco2	1810037I17Rik	Fip1l1
Atp11a	Acox1	1810041L15Rik	Foxj3
Atp11b	Adamts4	2010107E04Rik	Frmpd4
Atp13a3	Adamts9	2010111I01Rik	G3bp2
Atp1a2	Adcy2	2210016L21Rik	Gabra3
Atp1a3	Agl	2210408I21Rik	Gabrb3
Atp1b1	Agtpbp1	2310035C23Rik	Gabrg2
Atp1b2	Ahi1	2310061I04Rik	Galnt17
Atp1b3	Airn	2410089E03Rik	Gars
Atp2a2	Ak5	2510009E07Rik	Gfpt1
Atp2b1	Alas1	2610008E11Rik	Gm16286
Atp2b2	Anks3	2610037D02Rik	Gm20716
Atp2b3	Arfgap1	2610507B11Rik	Gm21985
Atp5b	Arih2	2700049A03Rik	Gm37013
Atp5c1	Armc9	2700097O09Rik	Gm37388
Atp5d	Asrgl1	2810403A07Rik	Gm42416
Atp5e	Atf7	2810474O19Rik	Gm45234
Atp5f1	Atg16l1	2900011O08Rik	Gm49353
Atp5g1	Atg16l2	2900097C17Rik	Gmds
Atp5g2	Atp5g3	4732471J01Rik	Gmfb
Atp5h	Atp6v0a2	4833420G17Rik	Gnao1
Atp5j	B3gat1	4930402H24Rik	Gpbp1
Atp5j2	BC005561	4930447C04Rik	Gpm6a
Atp5k	Baiap2	4931406P16Rik	Grcc10
Atp5l	Bcas1	4932438A13Rik	Gsk3b
Atp5o	Bdh1	4933406I18Rik	Gtf2ird1
Atp6ap2	Becn1	4933427D14Rik	Gucy1a2
Atp6v0a1	Birc2	4933434E20Rik	Hnrnph3
Atp6v0b	Bmp1	5031425E22Rik	Hnrnpul1
Atp6v0c	Brinp3	5031439G07Rik	Hs2st1
Atp6v0e	Brms1l	5330434G04Rik	Hs6st3
Atp6v0e2	C2cd2	5730455P16Rik	Hsp90ab1
Atp6v1a	CT025619.1	6430548M08Rik	Hspa4
Atp6v1b2	Camk2g	9030624J02Rik	Ibtk
Atp6v1c1	Capn15	9130011E15Rik	Igf1r
Atp6v1d	Capza1	9330159F19Rik	Ints8
Atp8a1	Car10	9330182L06Rik	Iqgap2
Atp9b	Ccnjl	9530059O14Rik	Ireb2
Atrn	Ccnl1	9530068E07Rik	Kansl1
Atxn1	Ccnyl1	9930021J03Rik	Kat6a
Atxn2	Ccz1	AC124561.1	Kdm5a
Atxn7	Cdc27	Actr2	Kdm6b
Auh	Cdc40	Acvr1b	Kidins220
B2m	Cdh10	Adarb2	Kif26b
B3gat3	Cep85l	Adprh	Kif5c
B4galt6	Cep95	Agap1	Kifap3
B4gat1	Chn2	Ago1	Klf12
BC003331	Chuk	Akap6	Klhdc10
BC004004	Ciapin1	Akt3	Kpnb1
Bace1	Clk1	Amer2	Lcor
Bag1	Clpp	Amy1	Lhfpl4
Bbof1	Cntn1	Anp32a	Lingo1
Bcan	Cntn3	Ap1g1	Maf
Bcap31	Cog8	Ap2b1	Magee1
Bcat1	Cpsf3	Ap2m1	Map3k13
Bccip	Cs	Aplp1	Map6
Bckdhb	Csad	Aplp2	Mapk1
Bdp1	Csmd2	Arf1	Mapk6
Bend6	Cstf2	Arf3	2024-03-06
Bicc1	Ctnnal1	Arfgef3	Mark1
Bicd2	Ctr9	Arhgap39	Mcf2l
Birc6	Cul1	Arhgef9	Mfhas1
Blvra	Cul4a	Arid5b	Micu2
Bod1l	Cyp51	Arl1	Mkrn1
Brdt	D430041D05Rik	Arl6ip1	Mllt3
Bri3bp	Dcaf10	Arl8a	Morc2a
Brk1	Dcaf17	Atp2c1	Mtus2
Brwd1	Dclre1c	Atp6v1g1	Myef2
Bscl2	Dctn4	Atp8a2	Naa15
Bsg	Dcun1d5	Atrnl1	Ndn
C230004F18Rik	Ddx17	Atxn7l3	Neurod6
Cab39l	Ddx50	Azin1	Nfix
Cabin1	Dennd4c	B3galt1	Nlgn2
Cabp1	Diablo	Bex2	Npdc1
Cacna1a	Dicer1	Blcap	Nsfl1c
Cacna1d	Dido1	Bmpr2	Nsmce4a
Cacna2d2	Dip2b	Bri3	Nucks1
Cacna2d3	Dnajc1	Bsn	Nudt21
Cacnb4	Dnajc11	Btbd10	Nudt3
Cacng7	Dnmt3a	Btbd9	Nup155
Cadm2	Dock10	Cab39	Nup93
Cadm4	Dot1l	Cacul1	Ormdl3
Calm1	Dscam	Calm2	Pag1
Calr	Dtna	Calm3	Paip1
Caly	Dusp11	Camta1	Pak7
Camk2b	Dynll1	Capza2	Pam
Canx	Ehd3	Ccdc50	Pbx3
Cap2	Eif2a	Cd24a	Pdap1
Capn2	Elmo2	Cdc42	Pde3b
Capns1	Elovl7	Cdh12	Pdzrn4
Capzb	Eml1	Cdh2	Pgm2l1
Car2	Eml6	Cdk13	Phf20
Cast	Enpp6	Celf2	Phip
Cat	Epb41l2	Cers6	Pigu
Catspere2	Epb41l4b	Cfdp1	Pja2
Cbln3	Epha4	Clstn1	Plxna2
Cbx6	Ephb1	Clstn2	Pmpcb
Cc2d2a	Eps8	Cmas	Ppp1ca
Ccdc127	Fam135a	Cnot2	Ppp2ca
Ccdc136	Fam214a	Cnot6l	Ppp2r1a
Ccdc191	Fam49a	Cnot7	Ppp2r3a
Ccdc28b	Fat2	Cntn2	Prpf8
Ccdc66	Fbrsl1	Cntnap5a	Psen1
Ccdc85a	Fbxw2	Cntnap5b	Psma2
Ccdc92	Fkbp15	Csrnp3	Psma6
Ccni	Fnta	Cuedc2	Psmb6
Ccnt2	Foxk2	Dcc	Psmb7
Ccp110	Fry	Dctn1	Psmd2
Ccpg1	Fyn	Dip2c	Pspc1
Ccs	Fyttd1	Dnah7b	Ptma
Cd164	Gart	Dner	Ptov1
Cd47	Gfm2	Dpysl2	Ptpa
Cd63	Ggnbp2	Drap1	Ptpn12
Cd81	Git2	Drg1	Ptpn5
Cdadc1	Glud1	Eif1ax	Ptprd
Cdc14b	Gm10827	Eif4h	Ptprn2
Cdc37l1	Gm28047	Eif5a	Rab11a
Cdh19	Gm3764	Elavl2	Rab11b
Cdh6	Gm37988	Elavl4	Rab14
Cdh7	Gm49337	Enah	Rad21
Cdip1	Gnb4	Epc2	Rad23b
Cdipt	Gnpat	Epha5	Rala
Cdk16	Golga5	Ergic3	Rangap1
Cdk5	Gopc	Eri3	Rarb
Cdkl5	Gpatch2l	Exoc2	Rbm8a
Cds1	Gpcpd1	Exoc5	Rbms1
Cds2	Gpt2	Fam13b	Rere
Cend1	Gria2	Fam168b	Rfx3
Cep126	Grk4	Fam19a1	Rgmb
Cep290	Gtf2a2	Fars2	Rlim
Cep350	Gtf2h1	Fbxl17	Rnasel
Cep83	Gtf2h2	Fbxw11	Rnf187
Cep97	Hadha	Fez1	Rnf24
Cept1	Hcrtr2	Fkbp4	Rnf38
Cers1	Hdac1	Frs2	Robo2
Cers2	Hid1	Fsd1l	Rpl15
Cfap36	Hif1a	Fzd3	Rpl30
Cfap46	Hip1r	Gigyf2	Rpl5
Chchd10	Hmg20a	Glg1	Rpl8
Chchd2	Hmgcr	Gm1673	Rps4x
Chchd3	Hmgcs1	Gm21992	Rsbn1
Chchd7	Hmgn3	Gm26917	Rsf1
Chd2	Hmgxb3	Gm38394	Rsrc1
Chd9	Hspa5	Gm40841	Scyl2
Chgb	Iars2	Gmps	Sec63
Chka	Ick	Gnaq	Serpini1
Chm	Igsf9b	Gng3	Sf3b2
Chmp3	Ikbkb	Gnl3l	Sft2d1
Chordc1	Ilk	Gpc6	Sgcd
Chpf2	Immt	Grin2b	Sipa1l1
Chpt1	Ints6l	Grm8	Skiv2l2
Chst1	Irak1	Gtdc1	Slc35f1
Chst11	Itch	H2-D1	Slc8a1
Chst15	Itpr2	H2afz	Smad4
Chst2	Ivd	Hace1	Smarcc2
Chtop	Jam3	Hba-a1	Smarcd1
Cisd2	Kank1	Hba-a2	Smc1a
Cit	Kansl2	Hbb-bs	Snrnp200
Ckb	Kif3b	Hdac4	Snrpd3
Ckmt1	Klhl2	Hdac9	Spen
Clasp2	Klhl5	Hdgfl3	Spopl
Clasrp	Lcorl	Hint1	Srgap3
Clcn7	Lias	Hmbox1	Stag1
Cldn10	Lime1	Hmgb1	Stox2
Cldn11	Limk2	Hnrnpd	Stx7
Cldnd1	Lrch3	Hnrnph1	Sub1
Clec16a	Lrrfip1	Hnrnpm	Suco
Clec2l	Lztr1	Hnrnpul2	Sumo3
Clgn	Man1a	Hp1bp3	Tbcb
Clint1	2024-03-02	Hsp90aa1	Tceal9
Clip4	Mark3	Ipo11	Tcerg1
Clk4	Mat2a	Itfg1	Tead1
Clmn	Mbp	Kalrn	Tle1
Clock	Mccc1	Kcnd3	Tln2
Clptm1	Mdh2	Kcnip4	Tmem132a
Clptm1l	Me2	Kcnq2	Tmem150c
Clpx	Metap1d	Kctd12	Tmem50a
Clstn3	Mgat4b	Kif1a	Trim23
Cltb	Mgat4c	Kif3c	Trim33
Cltc	Mical3	Kif5a	Trp53bp1
Cluh	Mir670hg	Klhl24	Tsn
Cmtm5	Mirg	Klhl9	Tusc3
Cnih1	Mocs2	Kmt2a	Txnrd1
Cnksr2	Mog	Lin28b	U2af2
Cnksr3	Mon2	Lnpk	Uba6
Cnnm1	Mospd2	Lpp	Ubb
Cnnm2	Mphosph8	Lrba	Ube2d2a
Cnot10	Mpzl1	Lrch2	Ube2o
Cntfr	Mrps26	Lrfn5	Ubtf
Cntn4	Msh3	Lrpap1	Uchl1
Cntn6	Mtif2	Lrrc4	Uchl3
Cntnap1	Mtor	Lrrc4c	Unc79
Cog4	Mtpap	Lrrc8d	Usp37
Cog5	Mxd4	Macrod2	Vta1
Col27a1	Myo10	Mdn1	Wdr48
Comt	Mysm1	Med13l	Wdr82
Cops2	Napg	Megf9	Xpo1
Cops7a	Nav2	Mir124-2hg	Zc3h15
Cops9	Ncbp2	Mir124a-1hg	Zfand3
Coq2	Ncoa2	Mir9-3hg	Zfp148
Coro2b	Ndrg2	Morf4l1	Zfp503
Coro7	Ndufaf7	Msantd2	Zfp57
Cox14	Nebl	Msi2	Zfp704
Cox17	Nek9	Mtpn	1600020E01Rik
Cox4i1	Nfasc	Myh10	2410002F23Rik
Cox5a	Nfkb1	Myt1l	2900079G21Rik
Cox5b	Nipsnap2	Naca	4931428F04Rik
Cox6b1	Nktr	Nmd3	5730522E02Rik
Cox6c	Nlk	Nr2c2	A730017C20Rik
Cox7a2	Nop56	Nr6a1	AC149090.1
Cox7b	Nprl3	Nrg3	AC161165.4
Cox7c	Nudt5	Nrn1	AW554918
Cox8a	Nvl	Nrxn3	Abca1
Cpd	Ocrl	Nsg1	Acad9
Cpe	Odf2	Nsmce2	Acadsb
Cpeb1	Oxct1	Numa1	Acin1
Cpeb2	Pabpn1	Odc1	Actb
Cpeb3	Pcdh10	Otud4	Actg1
Cplx1	Pcdh17	Pafah1b2	Actl6b
Cplx2	Pcdh7	Palm2	Actr1a
Cpne1	Pcyt2	Papd4	Actr3
Cpox	Pdcd4	Papola	Adcyap1r1
Cpq	Pde4d	Pard3	Adgrl1
Cpt1c	Pdhb	Patj	Adgrl3
Creb5	Pdss1	Pbx1	Adh5
Creg1	Pex19	Pebp1	Adnp
Crk	Phactr1	Pfdn5	Afdn
Crlf3	Phf20l1	Pgrmc1	Aff2
Crot	Phyhipl	Pias2	Aff3
Cry2	Pigs	Pid1	Afg3l1
Csrp1	Pik3r3	Pik3ca	Agk
Cst3	Pip5k1a	Plcg1	Ago4
Ctnna1	Plekha1	Plcxd3	Agrn
Ctnna3	Plekhg1	Podxl2	Ahsa2
Ctsa	Plppr2	Pou2f1	Aida
Ctsb	Pnisr	Ppip5k2	Aimp1
Ctsd	Pnn	Ppm1e	Ak6
Ctsl	Polg	Ppp2r5e	Akap13
Cwc22	Polr3c	Prdm2	Akap9
Cwf19l2	Ppfia4	Prickle2	Akr1a1
Cx3cl1	Ppp1r12a	Prkacb	Alkbh1
Cxcl14	Ppp1r14c	Prkce	Alkbh8
Cyb5b	Ppp2r2a	Prpf40b	Ammecr1l
Cyc1	Ppp2r5c	Psmb1	Amn1
Cycs	Ppp6r2	Psmc6	Amz2
Cyfip2	Ppwd1	Ptms	Anapc4
Cyhr1	Preb	Ptprt	Anapc5
Cyld	Prpf38b	Pum2	Ank3
Cyp46a1	Prpf4b	Rab2a	Ankfy1
Cyth1	Ptk2	Rab3c	Ankrd12
D10Jhu81e	Ptpre	Rab6b	Ankrd13a
D3Ertd751e	Ptprj	Rbbp4	Ankrd16
D5Ertd579e	Pts	Rbfox1	Ankrd26
D930016D06Rik	Pus7	Rbfox2	Ankrd44
Daam2	Rap1a	Retreg2	Anp32e
Dab1	Rapgef1	Rnf145	Antxr1
Dalrd3	Rars2	Rnf150	Ap1m1
Dars	Rasa3	Rnmt	Ap2a2
Dazap2	Rbm28	Robo1	Ap3d1
Dbi	Rbpj	Rpgr	Ap3s1
Dbndd2	Rcc1	Rpl14	Apba1
Dcaf12	Rfwd3	Rpl19	Apc
Dcaf6	Rgs5	Rpl22	Apc2
Dcaf8	Rhot1	Rpl23	Aqr
Dcp2	Rin2	Rpl37a	Araf
Dcun1d1	Riok3	Rpl9	Arf4
Dcun1d2	Rnft2	Rps15a	Arglu1
Ddhd1	Rnpep	Rps19	Arhgap12
Ddi2	Rpl6	Rps20	Arhgef40
Ddx24	Rrbp1	Rps23	Arhgef7
Dennd4a	Rrnad1	Rps26	Arid1a
Dennd6a	Rsrc2	Rps27	Arid2
Depdc5	Rsrp1	Rps3	Arid4a
Desi2	Rufy2	Rps5	Arid4b
Dgkb	Sash1	Rps6	Arl15
Dgke	Scyl3	Rps8	Armcx1
Dgkg	Sdk1	Rrp1	Armcx2
Dgkh	Sec24a	Rtn3	Arpc1a
Dgkq	Sec61a1	Rtn4	Arpc2
Dgkz	Sec61a2	Sar1a	Arpc3
Dhdds	Sel1l3	Scn9a	Arpc5
Dhrs7	Sema4d	2024-09-11	Arrb2
Diaph2	Sema6a	Serinc1	Asap2
Dip2a	Sema6d	Sestd1	Ascc3
Disp2	Serpine2	Set	Ash1l
Dlat	Sgcb	Sgce	Ash2l
Dlc1	Sh3d19	Sgcz	Astn1
Dlg1	Shisa4	Sh3gl2	Astn2
Dlg2	Sidt1	Shisa6	Asxl1
Dlst	Slc1a1	Slc17a6	Atad5
Dmtn	Slc25a23	Slc4a7	Atcay
Dmxl1	Slc25a51	Slc9a6	Atf2
Dnaja2	Slc44a5	Slf2	Atf7ip
Dnaja3	Snhg20	Slit2	Atl1
Dnajb14	Snx15	Snrpn	Atp13a1
Dnajb2	Sox6	Sntg1	Atp13a2
Dnajc15	Spc24	Snx27	Atp6v0d1
Dnajc18	Spon1	Sort1	Atpif1
Dnajc19	Sqle	Spock3	Atrx
Dnajc27	Srcin1	Ssbp3	Atxn10
Dnajc3	Srebf2	St6gal1	Atxn7l3b
Dnajc5	Srek1	St7	Avl9
Dnajc6	Sri	Stk39	Axin1
Dnal1	Srp19	Stmn4	Axin2
Dnm1	Srr	Syt4	B230219D22Rik
Dnm2	Srsf5	Tbc1d17	Bach2
Dnm3	Srsf6	Tbc1d19	Barhl1
Dock1	Ss18	Tbc1d9	Basp1
Dock3	Stat2	Tbcd	Baz2b
Dock9	Stx5a	Tbpl1	Bbs4
Dpp10	Stxbp5l	Tcf20	Bcl11b
Dpy19l1	Syn2	Tdrd3	Bcl2
Dpy19l4	Synrg	Tet3	Bcl2l13
Dst	Tbc1d23	Thsd7a	Bcl7a
Dus2	Tbc1d9b	Tmed4	Bclaf1
Dusp15	Tcf25	Tmem178b	Bclaf3
Dusp3	Tfcp2	Tmtc4	Bcr
Dync1i1	Timm44	Tmx1	Bhlhb9
Dynlt3	Timm9	Tnks	Blmh
Dzank1	Tmco3	Trappc3	Bmpr1a
Ece2	Tmeff2	Trappc9	Bnip2
Echdc1	Tmem165	Trim2	Bptf
Edem3	Tmem181a	Trim44	Brd3
Eea1	Tmem208	Trir	Brd8
Eed	Tmem234	Tsc1	Brd9
Efcab14	Tor1b	Tshz3	Brinp1
Efr3a	Tra2a	Ttbk2	Brip1os
Efr3b	Trappc12	Ttc3	Brox
Eif2ak4	Trappc13	Ubash3b	Brpf1
Eif4e	Trio	Ubc	Btbd1
Eif4g3	Trmt1l	Ube2e1	Btg3
Elfn2	Trmt6	Ube2k	Bzw1
Elmo1	Ttc14	Ube2n	Bzw2
Elmod1	Ttc17	Ube2q2	C130071C03Rik
Elmod2	Tubb4a	Ube2w	C1qtnf4
Elovl4	Ube4a	Ugcg	C530008M17Rik
Elovl5	Unc13c	Unc5d	Cacna1b
Elovl6	Usp16	Upf2	Cacna2d1
Emc3	Usp20	Usp15	Cadm1
Emc4	Usp25	Usp9x	Cald1
Emc7	Usp6nl	Vps50	Camk2d
Emc8	Ust	Xkr6	Camk2n1
Emid1	Utp11	Ywhag	Camkk2
Eml2	Virma	Ywhaz	Camsap1
Eml5	Vps37a	Zbtb37	Caprin1
Emsy	Wasf1	Zc3h13	Caprin2
Endod1	Wdr41	Zfp407	Carf
Enho	X1110051M20Rik	Zfp462	Carmil3
Enpp2	X2310035C23Rik	Zfp644	Casd1
Entpd5	X2410089E03Rik	Zmat4	Cask
Epb41	X2810403A07Rik	Zranb1	Caskin1
Epb41l3	X4930402H24Rik	mt-Atp6	Casp3
Epdr1	X4932438A13Rik	mt-Co1	Cbarp
Epm2aip1	X5031439G07Rik	mt-Co2	Cbfa2t2
Ergic1	X5330434G04Rik	mt-Co3	Cbx1
Erlec1	X9530059O14Rik	mt-Cytb	Cbx3
Ero1l	X9630013A20Rik	mt-Nd1	Cbx5
Erp29	Yipf5	mt-Nd2	Ccar1
Erp44	Zc3hc1	mt-Nd4	Ccdc112
Errfi1	Zfc3h1	mt-Nd5	Ccdc59
Esco1	Zfp280c		Ccdc62
Esrra	Zfp592		Ccdc90b
Esrrg	Zfp639		Ccl27a
Etfa	Zfp740		Ccnd2
Etl4	Zfp932		Ccng2
Etnk1	Zfp950		Ccnh
Etv1	Zgpat		Ccnl2
Extl2	Zkscan3		Ccser2
F3	Zzef1		Cct2
Fa2h	mt.Atp6		Cct3
Faah	mt.Co1		Cct4
Fads6	mt.Co2		Cct5
Fah	mt.Co3		Cct7
Faim2	mt.Cytb		Cct8
Fam102a	mt.Nd1		Cd200
Fam107a	mt.Nd2		Cdc16
Fam120a	mt.Nd4		Cdc23
Fam120b	mt.Nd5		Cdc42se2
Fam126b			Cdc5l
Fam135b			Cdh13
Fam13a			Cdh8
Fam13c			Cdk14
Fam155a			Cdk17
Fam173a			Cdk4
Fam174a			Cdk5r1
Fam184a			Cdk7
Fam193b			Cebpg
Fam19a5			Cebpz
Fam208a			Celf4
Fam228b			Celf5
Fam234b			Cenpc1
Fam49b			Cenpv
Fam53b			Cep112
Fam76a			Cep120
Fam98c			Cep170
Far1			Cep295
Farsb			Cep57
Fat3			Cers4
Fbxl3			Cers5
Fbxl5			Cetn3
Fbxo3			Cfap20
Fbxo9			Cfap69
Fbxw7			Cfl1
Fbxw8			Cfl2
Fez2			Chd3
Fgf1			Chd4
Fgf12			Chd7
Fgf9			Chd8
Fgfr1			Chic2
Fgfr1op			Chkb
Fgfr1op2			Chl1
Fgfr3			Chmp2a
Fhod3			Chrm3
Filip1l			Chsy3
Fkbp1a			Cir1
Fkbp2			Ckap4
Flcn			Clasp1
Flywch1			Clip1
Fnbp1			Clmp
Fndc5			Clpb
Fnip1			Clta
Fnip2			Cluap1
Focad			Clybl
Foxn3			Cmip
Frrs1l			Cnep1r1
Fryl			Cnn3
Fstl1			Cnot1
Fth1			Cnot6
Ftx			Cnrip1
Fus			Cntn5
Fut8			Cntnap4
Fxr1			Cog1
Fyco1			Coil
Gaa			Col11a1
Gabbr1			Colgalt1
Gabbr2			Copa
Gabpb2			Copb2
Gabra1			Cops3
Gabrb2			Cops5
Gak			Coro1c
Gal3st1			Cox19
Galc			Cpsf1
Galnt13			Cpsf6
Gan			Crebbp
Gapdh			Crmp1
Gatm			Crtc3
Gclc			Cse1l
Gdap1			Csmd1
Gde1			Csnk1d
Gdf1			Csnk1e
Gfap			Csnk1g1
Gfm1			Csnk2a1
Gfod1			Cspp1
Ggt7			Cstf3
Ghitm			Ctbp1
Gjb6			Ctcf
Gjc3			Ctdspl2
Gk			Ctnnb1
Gkap1			Ctps2
Glcci1			Cttn
Glo1			Cuedc1
Glra1			Cxadr
Glrb			Cyfip1
Glrx2			Cyth2
Glrx5			D430019H16Rik
Gls2			D630045J12Rik
Gm12353			Dach1
Gm13629			Dapk1
Gm14703			Dcaf1
Gm15446			Dcaf5
Gm16168			Dcaf7
Gm17482			Dchs1
Gm20425			Dclk1
Gm20458			Dclk2
Gm20538			Dctn6
Gm20683			Dcx
Gm21988			Ddah1
Gm26551			Ddah2
Gm26668			Ddb2
Gm26694			Ddhd2
Gm26782			Ddx10
Gm26906			Ddx39b
Gm28035			Ddx42
Gm28036			Ddx47
Gm29514			Ddx55
Gm2a			Deaf1
Gm3294			Dek
Gm35188			Dennd2a
Gm37240			Dgat1
Gm38393			Dgcr8
Gm42418			Dgkd
Gm42742			Dhx15
Gm42906			Dhx30
Gm43796			Dhx36
Gm44503			Dhx57
Gm45846			Dhx9
Gm49333			Dmd
Gnai1			Dmtf1
Gnal			Dnaja1
Gnb5			Dnajc10
Gng11			Dnajc7
Gnptab			Dock11
Gnptg			Dock4
Gns			Dock7
Golga7			Dok6
Golgb1			Donson
Golim4			Dopey2
Got2			Dpf3
Gpatch2			Dpysl3
Gpatch8			Dpysl4
Gpbp1l1			Dpysl5
Gpc5			Draxin
Gphn			Dscaml1
Gpi1			Dscr3
Gpld1			Dtnb
Gpr155			Dtymk
Gpr158			Dync1i2
Gpr37l1			Dync1li1
Gprc5b			Dzip3
Gpx4			Ecd
Gramd1b			Eci2
Gramd3			Eef1a1
Gria3			Eef1g
Grid1			Eef2
Grid2			Eef2k
Grin1			Ehmt1
Grin2a			Ehmt2
Grm1			Ei24
Gsn			Eid1
Gss			Eif2s2
Gstz1			Eif3a
Gys1			Eif3c
Hacd2			Eif3d
Hadhb			Eif3l
Haghl			Eif4a1
Hcn1			Eif4b
Hdac11			Eif4enif1
Hdac3			Eif4g1
Hdac5			Eif5
Hdac8			Eif5b
Hdhd2			Elavl1
Heatr3			Elavl3
Heatr5b			Elp4
Hepacam			Eml4
Herc2			Eny2
Herc3			Eomes
Herc4			Ep400
Herpud2			Epc1
Hexa			Epha3
Hexb			Epha7
Hgsnat			Eprs
Hhip			Erbb4
Hibadh			Erc1
Hibch			Erc2
Hipk1			Ercc5
Hivep2			Ergic2
Hivep3			Etf1
Hmgcll1			Evi5l
Hnrnpl			Evl
Homer1			Exoc1
Homer2			Exosc10
Hook3			Ext2
Hprt			Eya3
Hs3st1			Ezh2
Hs3st4			Fabp5
Hsd17b12			Fabp7
Hsd17b7			Fam102b
Hsp90b1			Fam117b
Hspa4l			Fam133b
Hsph1			Fam160b1
Htra1			Fam168a
Htt			Fam171a1
Huwe1			Fam171a2
Iars			Fam172a
Ica1			Fam189a1
Ide			Fam193a
Idh3a			Fam69a
Idh3b			Fam76b
Idh3g			Fam92a
Idi1			Farsa
Ier3ip1			Fasn
Ifrd1			Fat1
Ift172			Fbn2
Ift43			Fbxl2
Ift52			Fbxl6
Ift74			Fbxl7
Ift80			Fbxo38
Igdcc4			Fchsd2
Igip			Fgd4
Igsf11			Fgf13
Igsf5			Fibp
Igsf8			Fmr1
Il11ra1			Fnbp1l
Il18			Fnbp4
Il1rap			Fndc3a
Il6st			Frmd4b
Impact			Fubp1
Ino80d			Fxyd6
Inpp4b			G2e3
Inpp5a			G3bp1
Inppl1			Gab2
Insig1			Galnt14
Insig2			Galnt16
Ints13			Galnt2
Ints6			Galntl6
Ints9			Gap43
Iqsec1			Gapvd1
Iqsec2			Garnl3
Iqsec3			Gatad2b
Irf2			Gdi1
Isca1			Gdi2
Itih5			Gdpd1
Itm2b			Ghr
Itm2c			Gle1
Itpkb			Glmn
Itpr1			Glra2
Itsn1			Glrx3
Itsn2			Glt8d1
Jam2			Glyr1
Josd2			Gm11146
Kansl3			Gm1976
Kantr			Gm20275
Kat2b			Gm20390
Katnal1			Gm20521
Kbtbd3			Gm20687
Kcmf1			Gm20696
Kcna1			Gm20754
Kcna2			Gm26582
Kcna6			Gm26691
Kcnab1			Gm26733
Kcnab2			Gm26735
Kcnc1			Gm26745
Kcnc3			Gm2694
Kcnd2			Gm26992
Kcnip3			Gm28539
Kcnj10			Gm28551
Kcnj3			Gm28635
Kcnj9			Gm29478
Kcnk1			Gm35769
Kcnma1			Gm36423
Kcnn2			Gm43055
Kcnq1			Gm43552
Kcnq1ot1			Gm47283
Kcnt1			Gm5577
Kctd17			Gm9801
Kdelr1			Gmeb1
Kif1bp			Gmeb2
Kif5b			Gnb1
Kifc2			Gnb2
Kifc3			Gng2
Kiz			Gnl2
Klf13			Gnl3
Klf3			Golga1
Klf9			Gon4l
Klhl32			Gpr137c
Kmt2c			Gprasp1
Kmt2d			Gprasp2
Kmt5a			Gprin1
Kndc1			Gps1
Krit1			Gpsm1
Krt222			Gramd1a
Ksr2			Gramd4
Kxd1			Grb2
Lamp1			Grik2
Lamp2			Grin3a
Lamtor4			Grip1
Lancl1			Grk3
Laptm4a			Gspt1
Laptm4b			Gtf2h5
Larp1b			Gtf2i
Larp4			Gtpbp4
Larp4b			Guf1
Larp6			H13
Lars2			H2afy2
Lats1			H3f3a
Ldhb			H3f3b
Ldlr			Hars2
Ldlrad4			Hcfc1
Lekr1			Hdac2
Lemd3			Hectd1
Leng8			Hecw1
Letm1			Hfm1
Lgi2			Hira
Lgi3			Hmgb3
Lhfpl3			Hmgn1
Limch1			Hmgxb4
Lin52			Hnrnpa0
Litaf			Hnrnpa1
Llgl1			Hnrnpa2b1
Lman1			Hnrnpa3
Lmbr1			Hnrnpab
Lmbrd1			Hnrnpc
Lmtk2			Hnrnpdl
Lncpint			Hnrnph2
Lnx1			Hnrnpk
Lpar1			Hnrnpll
Lpgat1			Hnrnpr
Lrig1			Hook1
Lrig2			Hpca
Lrp11			Hpf1
Lrp1b			Hsbp1
Lrpprc			Hsf2
Lrrc45			Hspa8
Lrrc58			Hspd1
Lrrn1			Htatsf1
Lrrn2			Ice1
Lsm14a			Idh2
Lsm6			Ifnar1
Ltbp3			Ift81
Ltn1			Igfbp4
Luzp1			Igsf21
Lynx1			Ik
Lysmd2			Ikbkap
Lyst			Ilf2
M6pr			Ilf3
Macf1			Ina
Madd			Ing4
Mafg			Ints2
Mag			Ints7
Magi2			Ip6k1
Magt1			Ip6k2
Mal			Ipo9
Malt1			Iqgap1
Mamld1			Irf2bpl
Man2a2			Ist1
Manba			Itgb1
Map1a			Ivns1abp
Map2k4			Iws1
Map2k5			Jak1
Map3k2			Jakmip2
Map3k3			Jpt1
Map3k5			Kansl1l
Map3k7			Kat6b
Map4			Kcnb2
Map4k5			Kcnh7
Map7			Kcnh8
Map7d2			Kcnj6
Mapk10			Kcnk10
Mapk14			Kcnk2
Mapk1ip1			Kcnk9
Mapk8ip3			Kcnmb4
Mapk9			Kcnq5
Mapkap1			Kcnt2
Mapre3			Kctd1
2024-03-02			Kdm1a
Marf1			Kdm1b
Mast3			Kdm5b
Mast4			Khdrbs1
Mbd2			Khdrbs2
Mbnl1			Kif21a
Mbnl2			Kif2a
Mccc2			Kif3a
Mcoln1			Kitl
Mcu			Klf7
Mdga2			Klhdc2
Mdh1			Klhl12
Mdm2			Klhl29
Mdm4			Klhl7
Me3			Kmt2e
Mecr			Kras
Med12l			Krba1
Mef2d			Lars
Meg3			Las1l
Megf10			Ldb1
Metrn			Ldha
Mettl26			Lims1
Mfsd2a			Lin7c
Mfsd4a			Lingo2
Mfsd6			Lmo4
Mgat3			Lrp8
Mia			Lrrc7
Mia2			Lrrcc1
Mia3			Lrrn3
Mical2			Lrrtm3
Micu1			Lsm14b
Mier1			Luc7l
Mif			Luc7l3
Miga1			Luzp2
Mindy2			Mab21l1
Mindy3			Maea
Minos1			Maged1
Mir124.2hg			Magi1
Mitf			Magi3
Mkks			Maml2
Mkln1			Maml3
Mlc1			Map1b
Mmaa			Map2
Mnat1			Map2k2
Mobp			Map3k1
Mpc1			Map3k12
Mpc2			Map4k3
Mrfap1			Map4k4
Mrpl15			Mapk8
Mrpl24			Mapkbp1
Mrpl3			Mapre1
Mrpl41			Mapt
Mrpl47			2024-03-01
Mrpl48			2024-03-05
Mrpl51			2024-03-07
Mrps33			2024-03-08
Mrps9			Marcks
Mrs2			Marcksl1
Msmo1			Mars
Mt1			Mast2
Mt2			Matr3
Mt3			Mau2
Mtch2			Mbd1
Mtf1			Mbtps2
Mthfd1			Mcl1
Mtm1			Mcmbp
Mtmr10			Mcts1
Mtmr2			Mdga1
Mtmr6			Mdm1
Mtmr7			Meaf6
Mtss1l			Med1
Mtus1			Med23
Myh9			Meis1
Myl12b			Meis2
Myo18a			Memo1
Myo1d			Metap2
Myo6			Mettl17
Naa20			Mettl23
Naa40			Mettl9
Naaladl2			Mex3a
Nacc2			Mex3b
Nadk			Mfap3
Nae1			Mga
Nampt			Mgat5
Nap1l5			Mgea5
Napb			Mios
Nat8l			Mllt11
Nbas			Mmp16
Ncald			Mmp24
Ncapd3			Mms19
Nceh1			Morc3
Nckipsd			Morf4l2
Ncoa1			Mphosph9
Ncoa3			Mpp7
Ncor2			Mri1
Ndel1			Mrps5
Ndfip2			Msl1
Ndrg3			Mtch1
Ndrg4			Mtf2
Ndufa1			Mtmr1
Ndufa10			Mtss1
Ndufa12			Myo16
Ndufa13			Myo9a
Ndufa2			Myt1
Ndufa3			Naa25
Ndufa4			Naa35
Ndufa6			Nap1l1
Ndufa8			Nap1l4
Ndufa9			Nasp
Ndufab1			Nav1
Ndufaf5			Nav3
Ndufb10			Nbea
Ndufb11			Ncam1
Ndufb2			Ncam2
Ndufb3			Nckap5
Ndufb4			Ncl
Ndufb5			Ncoa5
Ndufb6			Ndfip1
Ndufb8			Ndst3
Ndufb9			Nedd4
Ndufc1			Nedd4l
Ndufs1			Nell2
Ndufs2			Nemf
Ndufs3			Neo1
Ndufs5			Neurod1
Ndufs6			Neurod2
Ndufs7			Nexmif
Ndufs8			Nf2
Ndufv1			Nfia
Ndufv2			Nfib
Ndufv3			Nfrkb
Nefh			Nfx1
Nefl			Nhlrc2
Nefm			Nicn1
Negr1			Nid1
Nek1			Nipbl
Nenf			Nipsnap1
Neu1			Nisch
Nfic			Nme1
Nfyc			Nme2
Ngly1			Nmt2
Nhsl2			Nnat
Nin			Noc2l
Nipa1			Nol4
Nipa2			Nol4l
Nlgn1			Nono
Nme7			Nop58
Npat			Npepps
Npc1			Npm1
Nphp3			Nr2f1
Nploc4			Nr2f2
Nptn			Nras
Nr1d2			Nrcam
Nr3c1			Nrep
Nr3c2			Nrg1
Nrd1			Nrxn1
Nrp2			Nrxn2
Nsdhl			Nsd2
Nsf			Nsg2
Nsmaf			Ntn4
Nsmf			Nub1
Nt5dc3			Numbl
Nt5m			Nup153
Ntrk3			Nup205
Nudt4			Nup210l
Nufip2			Nup35
Numb			Nup85
Nup214			Nup88
Nus1			Nyap2
Nwd1			Ola1
Nxpe3			Olfm1
Ociad2			Olfm2
Ogdh			Ophn1
Ogfod1			Optn
Ogfrl1			Orc3
Olig1			Os9
Omg			Osbpl8
Opa1			Otx2
Opcml			Oxsr1
Osbp2			P3h3
Osbpl1a			Pabpc1
Osbpl6			Pacs1
Otud7a			Pak2
Otud7b			Pak3
Oxr1			Papolg
P2rx4			Pard3b
P4ha1			Parp1
Pacrg			Parp2
Pacs2			Pax3
Pacsin1			Pax6
Pacsin2			Paxbp1
Paip2			Pbrm1
Pak1			Pcbp1
Pank1			Pcdha1
Pank2			Pcdha11
Pank3			Pcdha12
Paqr4			Pcdha2
Paqr7			Pcdha3
Paqr8			Pcdha4
Parg			Pcdha5
Park2			Pcdha6
Parl			Pcdha7
Parn			Pcdha8
Pbxip1			Pcdha9
Pcdh9			Pcdhac1
Pcgf5			Pcdhac2
Pclo			Pcdhga1
Pcmt1			Pcdhga10
Pcmtd1			Pcdhga11
Pcnp			Pcdhga12
Pcp4			Pcdhga2
Pcp4l1			Pcdhga3
Pcsk2			Pcdhga4
Pdcd6ip			Pcdhga5
Pde10a			Pcdhga6
Pde3a			Pcdhga7
Pde4a			Pcdhga8
Pde4b			Pcdhga9
Pde4dip			Pcdhgb1
Pde7b			Pcdhgb2
Pdhx			Pcdhgb4
Pdia3			Pcdhgb5
Pdxdc1			Pcdhgb6
Pdzd8			Pcdhgb7
Pea15a			Pcdhgc3
Peak1			Pcdhgc4
Peg3			Pcdhgc5
Per3			Pcgf3
Pet100			Pcgf6
Pex1			Pcm1
Pex13			Pcnx
Pex2			Pcyox1
Pex5l			Pdcd11
Pfkfb2			Pdcd5
Pfkm			Pde7a
Pfn2			Pdia6
Pgam1			Pdrg1
Pgk1			Pds5b
Pgm2			Pdzd4
Phactr2			Peli1
Phactr3			Peli2
Phactr4			Pfkp
Phc2			Pgap1
Phc3			Phb2
Phka1			Phf12
Phka2			Phf14
Phkb			Phf6
Phkg1			Phlpp2
Phkg2			Phrf1
Phldb1			Phtf2
Phlpp1			Pick1
Phtf1			Pip4k2b
Pi4k2a			Pip5k1c
Pi4ka			Pja1
Picalm			Pkia
Pigp			Pkn2
Pigq			Plat
Pik3c2a			Plekha5
Pikfyve			Plppr1
Pim3			Plxna1
Pink1			Plxnc1
Pip4k2a			Pnck
Pip5k1b			Pnmal2
Pitpna			Pofut1
Pitpnc1			Pogz
Pitpnm1			Polr2a
Pkd1			Ppfia2
Pkd2			Ppia
Pkib			Ppid
Pkm			Ppm1g
Pkp4			Ppm1h
Pla2g7			Ppp1r9a
Plcb4			Ppp2r2d
Plcd4			Ppp3ca
Plce1			Ppp3cb
Plcl1			Ppp4r2
Plcxd2			Prdm10
Plec			Prdm8
Plekhb2			Prdx2
Plekhm2			Prep
Plekhn1			Prkar2b
Pllp			Prkg1
Plod1			Prpf19
Plp1			Prpf3
Plpbp			Prpf39
Plpp3			Prpf40a
Pls3			Prpf6
Plxna4			Prpsap1
Plxnb3			Prrc2b
Pmepa1			Psip1
Pmm1			Psma7
Pnkd			Psmb4
Pnpt1			Psmc3
Pnrc1			Psmd13
Poglut1			Psmd6
Polr3a			Ptbp2
Pom121			Pten
Pomt2			Ptn
Pop5			Ptpn9
Porcn			Ptprf
Ppargc1a			Ptprg
Ppargc1b			Ptprm
Pphln1			Ptpro
Ppib			Ptprs
Ppip5k1			Puf60
Ppm1b			Pum1
Ppm1k			Pum3
Ppp1r12c			Pxdn
Ppp1r15b			Pxk
Ppp1r16b			Qser1
Ppp1r2			Rab10
Ppp1r21			Rab12
Ppp2r5a			Rab34
Ppp3cc			Rabgap1
Ppp6r3			Rac3
Ppt1			Rack1
Pptc7			Rad17
Prdx1			Rae1
Prdx5			Raf1
Prdx6			Rai1
Prepl			Ralgps2
Prex1			Raly
Prex2			Ranbp10
Prickle1			Ranbp17
Prkaa2			Ranbp3
Prkag2			Rap1b
Prkcb			Rapgef6
Prkcd			Rars
Prkcz			Rasa1
Prkd1			Rasal2
Prkdc			Rasgef1b
Prnp			Rb1cc1
Prox1			Rbbp6
Prpf18			Rbbp7
Prr14			Rbm26
Prr14l			Rbm39
Prr18			Rbm5
Prrc2c			Rbms3
Prune2			Rbmx
Psap			Rcbtb2
Psd3			Rcn2
Psen2			Reep1
Psma1			Reln
Psmb2			Rev3l
Psmd7			Rexo4
Pstk			Rfc1
Ptgds			Rfc2
Ptpn11			Rfx7
Ptpn4			Rgs12
Ptprn			Rgs17
Pttg1			Rhobtb3
Pura			Rimklb
Purb			Riok1
Pvalb			Ripor2
Pvt1			Rlf
Qk			Rnf130
R3hdm1			Rnf144a
Rab18			Rnf152
Rab1a			Rnf165
Rab21			Rnf169
Rab24			Rnf19a
Rab30			Rnf214
Rab31			Rnf215
Rab3gap1			Rnf217
Rab40c			Rnf41
Rab4b			Rnf8
Rabac1			Rock1
Rabep1			Ror1
Rabggtb			Rp9
Rabl6			Rpl10a
Ralgapa1			Rpl18
Ralgapb			Rpl39
Ramp1			Rpl7a
Ranbp2			Rplp0
Rap1gap2			Rps18
Rap1gds1			Rps28
Rapgef4			Rps6ka3
Rapgef5			Rps7
Rasgrf1			Rraga
Rbm10			Rrn3
Rbm27			Rspry1
Rbx1			Rtcb
Rc3h1			Rtf1
Rcan2			Rtn1
Rchy1			Rufy3
Rcor3			Rundc3b
Reep3			Runx1t1
Reep5			Ryr3
Resp18			Sae1
Retreg1			Safb
Rexo2			Sap130
Rffl			Sart3
Rgcc			Satb1
Rgs7			Sbf2
Rgs7bp			Sbk1
Rhbdl1			Scai
Rhbdl3			Scaper
Rhobtb2			Scmh1
Rhoq			Scn3b
Rhot2			Sdc3
Ric1			Sec11a
Rictor			Sec13
Rit1			Sec23a
Rmdn1			Sema4c
Rmdn3			Senp5
Rmnd1			Senp6
Rnf103			Senp7
Rnf112			2024-09-03
Rnf115			Serbp1
Rnf128			Sesn3
Rnf13			Setbp1
Rnf139			Setd2
Rnf149			Setdb1
Rnf216			Sez6
Rnf34			Sez6l
Rnft1			Sf3a1
Rnh1			Sf3b1
Rogdi			Sf3b3
Rora			Sfmbt1
Rph3a			Sfpq
Rpl41			Sfswap
Rprd1a			Sfxn1
Rps6ka2			Sgpl1
Rps6kb1			Sgsm2
Rtl4			Sh3bp5
Rubcn			Sh3kbp1
Ryk			Sin3b
Ryr2			Sirt1
S100a16			Slc17a5
S100b			Slc1a3
S1pr1			Slc22a14
Sacm1l			Slc25a27
Sacs			Slc30a5
Safb2			Slc35b1
Samd4			Slc38a10
Saraf			Slc6a6
Sat1			Slco5a1
Sc5d			Slf1
Scamp1			Slit3
Scamp5			Sltm
Scd2			Smad1
Scfd1			Smap1
Scg5			Smarca1
Schip1			Smarca4
Sclt1			Smarca5
Scn1a			Smarcad1
Scn2a			Smarcc1
Scn8a			Smarce1
Scoc			Smc3
Scpep1			Smc4
Scrn1			Smc5
Sdc2			Smchd1
Sdc4			Smg6
Sdccag3			Smpd3
Sdccag8			Sms
Sdha			Smu1
Sdhb			Smurf2
Sdhc			Snap47
Sec23b			Snapc3
Sec31a			Snd1
Sec62			Snrpa1
Secisbp2l			Snrpb
Sel1l			Snw1
Selenof			Snx10
Selenom			Snx16
Selenop			Snx4
Selenos			Snx5
Selenot			Snx6
Sem1			Sobp
Sema7a			Soga3
Senp2			Son
2024-09-04			Sorbs1
2024-09-07			Sorbs2
2024-09-08			Sox11
Serf2			Sox2
Serinc3			Sox4
Setd3			Spast
Setd7			Spats2
Sf1			Spats2l
Sfi1			Spg11
Sfxn5			Sppl3
Sgip1			Sptbn1
Sgk3			Sptlc2
Sgpp2			Srgap1
Sgsm1			Srgap2
Sh3glb1			Srp72
Shank2			Srpk1
Shtn1			Srrm1
Sidt2			Srrt
Sigmar1			Srsf10
Sik2			Srsf11
Sik3			Srsf2
Sirpa			Srsf3
Sirt7			Srsf7
Slc12a2			Ssb
Slc12a5			Ssbp1
Slc16a1			Ssh2
Slc16a7			Ssrp1
Slc1a2			Sst
Slc20a1			St8sia2
Slc20a2			Stam
Slc22a17			Stam2
Slc22a23			Stat3
Slc22a4			Stau2
Slc23a2			Stmn1
Slc24a2			Stmn2
Slc25a12			Strap
Slc25a25			Strip1
Slc25a3			Strn3
Slc25a32			Stt3b
Slc25a33			Stx6
Slc25a36			Sugp1
Slc25a4			Sugp2
Slc25a46			Sumo2
Slc25a5			Sun1
Slc27a4			Supt20
Slc2a1			Svop
Slc2a3			Syn3
Slc30a3			Syncrip
Slc30a9			Syne2
Slc33a1			Syt1
Slc35b2			Syt16
Slc35d1			Syt5
Slc38a3			Tab2
Slc38a6			Tacc2
Slc38a9			Taf1d
Slc39a12			Taf2
Slc39a14			Tanc2
Slc3a2			Tardbp
Slc41a1			Tbc1d12
Slc43a2			Tbc1d16
Slc44a1			Tbc1d24
Slc45a1			Tbl1x
Slc4a10			Tcaf1
Slc4a2			Tcf12
Slc4a4			Tcf4
Slc6a1			Tcp1
Slc6a15			Tdp2
Slc6a17			Tenm2
Slc6a9			Tenm3
Slc7a10			Terf2
Slc7a11			Tet1
Slc7a14			Tgfb2
Slc8a2			Tgfbr1
Slc9a9			Tgs1
Slco3a1			Thoc1
Slk			Thoc2
Slmap			Thra
Smad7			Thrap3
Smap2			Tia1
Smarca2			Tm7sf2
Smg1			Tm9sf2
Smim10l1			Tmeff1
Smim4			Tmem131l
Smox			Tmem132b
Smpd1			Tmem145
Snap25			Tmem158
Snap91			Tmem161b
Sncb			Tmem178
Sned1			Tmem44
Snf8			Tmem55a
Snrk			Tmem57
Snrnp48			Tmem87b
Snta1			Tmod3
Snx13			Tmpo
Snx14			Tmtc2
Snx2			Tnc
Snx24			Tnik
Snx29			Tnks2
Snx3			Tnpo1
Snx30			Tnpo3
Snx9			Tnrc18
Socs5			Tnrc6c
Sorcs1			Tomm70a
Sorl1			Top1
Sox10			Top2b
Sp1			Top3b
Spag1			Tpr
Sparc			Tra2b
Sparcl1			Trafd1
Spcs1			Trappc4
Specc1			Trib2
Sphkap			Trim24
Spire1			Trim28
Spns2			Trim35
Spock2			Trim46
Spop			Trmt13
Spp1			Tro
Sptbn4			Trrap
Sptlc1			Tsc22d1
Srpk2			Tsg101
Srpr			Tshz1
Ssfa2			Tshz2
Ssr1			Tspan13
Ssr4			Tspan6
St18			Ttc28
St3gal3			Ttc4
St3gal5			Ttc5
St3gal6			Ttf1
St5			Ttyh3
Stac2			Tuba1a
Stard13			Tuba1b
Stard3nl			Tubb2a
Stard7			Tubb2b
Steap2			Tubb3
Stim1			Tubb5
Stim2			Tubgcp4
Strbp			Tubgcp5
Strip2			Txnip
Stx16			U2af1
Stx18			Uba1
Stxbp1			Uba2
Stxbp3			Uba5
Stxbp4			Ubap2l
Sucla2			Ube2e3
Suclg1			Ube2g1
Sulf2			Ube2i
Sult4a1			Ube2j2
Susd4			Ube2q1
Susd6			Ube2r2
Suz12			Ube3c
Sv2a			Ugdh
Sv2c			Uggt2
Svip			Uhrf2
Swt1			Ulk2
Sybu			Unc5c
Sympk			Usp10
Syn1			Usp14
Syndig1			Usp22
Syne1			Usp29
Syngr1			Usp32
Syp			Usp4
Sypl			Usp47
Sys1			Usp5
Syt11			Usp7
Syt2			Vangl2
Syt7			Vat1l
Syt9			Vcp
Sytl2			Vegfc
Tacc1			Vezf1
Taf1			Vezt
Taldo1			Vim
Tanc1			Vkorc1l1
Tango2			Vopp1
Taok3			Vps35
Tapt1			Vps36
Tasp1			Vps9d1
Tatdn1			Washc5
Tatdn3			Wbp11
Tbc1d1			Wbp4
Tbc1d22b			Wdr13
Tbc1d32			Wdr43
Tbc1d4			Wdr47
Tbc1d5			Wdr75
Tbcel			Wipi2
Tbck			Wsb1
Tbk1			Wwc2
Tcea2			X9930021J03Rik
Tceal3			Xkr4
Tceal5			Xndc1
Tcp11l1			Xpa
Tcta			Xpo7
Tecpr2			Xpr1
Tenm4			Xrcc6
Tesk2			Xrn2
Tex261			Ybx1
Tex264			Ybx3
Tfrc			Yeats2
Thada			Ylpm1
Thoc7			Ythdc1
Thrb			Ythdf2
Thy1			Ywhab
Tial1			Ywhae
Timm17a			Yy1
Timp4			Zbtb18
Tjp1			Zbtb46
Tjp2			Zc2hc1a
Tlk1			Zc3h7a
Tm2d3			Zc3h7b
Tm7sf3			Zc3h8
Tm9sf4			Zcchc11
Tmbim1			Zcchc14
Tmbim4			Zcchc6
Tmbim6			Zdhhc6
Tmc7			Zfand5
Tmcc2			Zfp131
Tmcc3			Zfp157
Tmco1			Zfp217
Tmed10			Zfp266
Tmed5			Zfp280d
Tmed7			Zfp292
Tmem106b			Zfp318
Tmem108			Zfp326
Tmem109			Zfp354c
Tmem110			Zfp40
Tmem128			Zfp428
Tmem135			Zfp445
Tmem147			Zfp451
Tmem14c			Zfp512
Tmem151a			Zfp512b
Tmem160			Zfp521
Tmem163			Zfp536
Tmem175			Zfp608
Tmem184c			Zfp609
Tmem189			Zfp618
Tmem19			Zfp638
Tmem229b			Zfp804a
Tmem245			Zfp810
Tmem25			Zfp811
Tmem259			Zfp821
Tmem260			Zfp90
Tmem30a			Zfpm2
Tmem38a			Zic1
Tmem41b			Zic2
Tmem5			Zic3
Tmem50b			Zic4
Tmem55b			Zkscan1
Tmem59			Zkscan2
Tmem59l			Zmiz2
Tmem62			Zmym4
Tmem87a			Zmym5
Tmem9b			Zmynd11
Tmod1			Znrf1
Tmod2			Zscan18
Tmx2			Zswim5
Tmx4			Zswim8
Tnk2			a
Tnrc6a
Tns1
Tob2
Tom1
Tom1l2
Tomm20
Tomm40
Tomm7
Tor1aip1
Tor1aip2
Tpd52l2
Tpi1
Tpp1
Tppp
Tprgl
Tprkb
Tpst1
Tpt1
Traf3
Trak1
Trak2
Trank1
Trap1
Trappc10
Trappc8
Trf
Tril
Trim37
Trim9
Trip11
Trip4
Trnp1
Trnt1
Trp53inp2
Trpc1
Trpc5
Trpm3
Trpm7
Tsc22d3
Tspan17
Tspan2
Tspan3
Tspan4
Tspan5
Tspan7
Tstd2
Ttbk1
Ttc19
Ttc39b
Ttc7b
Ttc8
Ttll11
Ttll4
Ttll5
Ttll7
Ttyh1
Ttyh2
Tuba4a
Tubb4b
Tubgcp3
Tulp3
Txn2
Txndc11
Txndc15
Ubac1
Ube2b
Ube2d3
Ube2f
Ubl3
Ubn1
Ubn2
Ubr2
Ubr3
Ubr4
Uchl5
Ufd1
Ufsp2
Uggt1
Ugp2
Uhmk1
Uhrf1bp1l
Unc5b
Unc80
Unkl
Upp2
Uqcc1
Uqcr10
Uqcr11
Uqcrb
Uqcrc1
Uqcrc2
Uqcrfs1
Uqcrh
Uqcrq
Urgcp
Uri1
Urm1
Usmg5
Uso1
Usp2
Usp24
Usp31
Usp33
Usp36
Usp40
Usp45
Usp48
Usp8
Utrn
Vamp1
Vamp2
Vav3
Vdac2
Vegfa
Vldlr
Vps13a
Vps13b
Vps13c
Vps13d
Vps8
Vsnl1
Vti1a
Vti1b
Vwa8
Wapl
Wasf3
Wasl
Wdfy1
Wdfy2
Wdr26
Wdr37
Wdr60
Wdr7
Whamm
Whrn
Wipf1
Wipi1
Wls
Wnk1
Wrn
Wwox
Wwp1
X1700025G04Rik
X2010107E04Rik
X2010111I01Rik
X9330159F19Rik
Xpo6
Ypel2
Ythdc2
Ythdf3
Ywhah
Zbtb20
Zbtb4
Zbtb7a
Zcchc24
Zcchc7
Zdhhc14
Zdhhc17
Zdhhc21
Zdhhc8
Zeb2
Zfand6
Zfp106
Zfp236
Zfp276
Zfp346
Zfp365
Zfp385b
Zfp398
Zfp612
Zfp651
Zfp672
Zfp692
Zfp738
Zfp871
Zfp933
Zfyve28
Zhx3
Zmat3
Zmynd8
Zranb2
Zrsr1
Zscan26
Zufsp
Zzz3
8030462N17Rik
AU040320
Acaa1a
Aes
Akap8l
Aldoc
Anapc1
Ankib1
Anxa5
Arhgap32
Arhgef11
Arhgef12
Arrdc3
Atf4
Atp6v1e1
Atp6v1g2
Azi2
BC031181
Baz2a
Bin1
Brwd3
Cacnb2
Cdk19
Cisd1
Clcn6
Cope
Cox7a2l
Cryab
Cxxc5
Cystm1
Daam1
Dazap1
Ddr1
Ddx46
Dennd5a
Dennd5b
Dgki
Dld
Elf2
Elob
Emc10
Ep300
Epb41l1
Ermp1
Exoc4
Fam219a
Fastk
Fbxo18
Fhit
Fktn
Flt3
Fra10ac1
Frmd4a
Frmd5
Gabarapl1
Gabarapl2
Gabra6
Ganc
Gls
Glul
Gm20431
Gm21949
Gm29427
Gm45713
Gm49318
Grina
Hacd1
Hdgf
Hdlbp
Higd2a
Hipk2
Hnrnpu
Hspe1
Id2
Immp2l
Inpp5f
Ipo8
Iscu
Jakmip3
Kat7
Kctd3
Lnpep
Lpin1
Lrp1
Lrp6
Lrrc49
Lrrk2
Lztfl1
Malat1
Manf
Map4k2
Mapk8ip1
Mapre2
Mbip
Med13
Mfn2
Micall1
Mink1
Mlf2
Mob3b
Myl6
Myo5a
Nab1
Napa
Nbeal1
Ncbp3
Ndufa7
Ndufb7
Ndufc2
Ndufs4
Nkain2
Nos1ap
Nrbp2
Ntsr2
Nudcd3
Oaz1
Ociad1
Odf2l
Ogt
Osbpl9
P4htm
Pakap
Pcbp2
Pcmtd2
Pdpk1
Plcb1
Plch1
Plekha6
Por
Ppme1
Ppp1r12b
Psmd14
Ptcd3
Ptges3
Qrich1
Rab7
Reep2
Rer1
Rnf7
Rpl13a
Rpl24
Rpl28
Rpl36
Rpl38
Rps24
Rps6ka5
Rptor
Samm50
Sccpdh
Scg3
Scn1b
Sdcbp
Sdf4
Serinc5
Sez6l2
Slc48a1
Slc5a3
Slc6a8
Smim13
Snrnp70
Spcs2
Sppl2a
Sptbn2
Srrm3
St6galnac3
Stard9
Stip1
Stmn3
Stx4a
Supt5
Supt6
Sv2b
Synj2
Tecr
Tiam1
Timm8b
Tmem229a
Tmem33
Tnrc6b
Txndc16
Uba52
Ube2e2
Ube2l3
Ube4b
Ubr5
Ugt8a
Usp54
Uvrag
Vapb
Vmp1
Vps39
Vps41
Washc2
Wbp2
Wipf2
Zcchc17
Zfp91
6430573F11Rik
AI593442
Abca5
Abl2
Acbd6
Adamts2
Adar
Agt
Ahcyl2
Amfr
Anks1b
Asap1
Atp6v1h
Braf
Cacng2
Camk1d
Car8
Cd99l2
Cdan1
Cdc42bpa
Cdc73
Cdh18
Cdk8
[truncated: 132 more rows]
