# Supplementary material for: Cochlear nucleus spatial transcriptomes of normal and hearing loss mice reveal a critical role of Spp1 in bushy cells
Source: Cell Res. 2026 Apr 6;36(7):531–50. doi: 10.1038/s41422-026-01246-4 (PMC13287771; doi:10.1038/s41422-026-01246-4)
Supplement: Supplementary file 20 — Supplementary information, Table S6 [file 41422_2026_1246_MOESM20_ESM.xls]

## Sheet: Sheet1
Gene names		RNA Probe sequences
Sst		TGAAGGAGACGCTACCGAAGCCGTCGCTGCTGCCTGAGGACCTGCGACTAGACTGACCCACCGCGCTCCAGCTTGGCTGCCTGAGGCAAGGAAGATGCTGTCCTGCCGTCTCCAGTGCGCCCTGGCTGCGCTCTGCATCGTCCTGGCTTTGGGCGGTGTCACCGGCGCGCCCTCGGACCCCAGACTCCGTCAGTTTCTGCAGAAGTCTCTGGCGGCTGCCACCGGGAAACAGGAACTGGCCAAGTACTTCTTGGCAGAGCTGCTGTCCGAGCCCAACCAGACAGAGAATGATGCCCTGGAGCCCGAGGATTTGCCCCAGGCAGCTGAGCAGGACGAGATGAGGCTGGAGCTGCAGAGGTCTGCCAACTCGAACCCAGCAATGGCACCCCGGGAACGCAA…
Slc17a7		CAGAGCCGGAGGAGATGAGCGAGGAGAAGTGTGGCTTTGTTGGCCACGACCAGCTGGCTGGCAGTGACGAAAGTGAAATGGAGGACGAGGCTGAGCCCCCAGGGGCGCCCCCCGCGCCGCCTCCGTCCTACGGGGCCACACACAGCACAGTGCAGCCTCCGAGGCCCCCGCCCCCTGTCCGGGACTACTGACCACGGGCCTCCCACTGTGGGGCAGTTTCCAGGACTTCCACTCCATACACCTCTAGCCTGAGCGGCAGTGTCGAGGAACCCCACTCCTCCCCTGCCTCAGGCTTAAGATGCAAGTCCTCCCTTGTTCCCAGTGCTGTCCGACCAGCCCTCTTTCCCTCTCAACTGCCTCCTGCGGGGGGTGAAGCTGCACACTAGCAGTTTCAAGGAT…
Penk		TTCCTGAGGCTTTGCACCTGGCTGCTGGCGCTTGGGTCCTGCCTCCTGGCTACAGTGCAGGCGGAATGCAGCCAGGACTGCGCTAAATGCAGCTACCGCCTGGTTCGCCCAGGCGACATCAATTTCCTGGCGTGCACACTGGAATGTGAAGGACAGCTGCCTTCTTTCAAAATCTGGGAGACCTGCAAGGATCTCCTGCAGGTGTCCAGGCCCGAGTTCCCTTGGGATAACATCGACATGTACAAAGACAGCAGCAAACAGGATGAGAGCCACTTGCTAGCCAAGAAGTACGGAGGCTTCATGAAACGGTACGGAGGCTTCATGAAGAAGATGGACGAGCTATATCCCATGGAGCCAGAAGAAGAAGCGAACGGAGGAGAGATCCTTGCCAAGAGGTAT…
C1ql1		AGTCGGGCAGCGCAGCGGGAGGGAAGCACGAGGCCGGAGCCGGCTGCTGGGCTCCGCAGCGCAAGCAGCGCAGCGCGGCGCCCGGGCCCCGGCCCCATGCCCGCAGCCCCGCCGGACCGCCCTTGAGCGCGGGCGTCGCGCCCGCGCCCCTTACCCGCCGGCATCATTGCCCCGACGGCGCGGCCGGGTGGCCCGGCTCTCCCAAGGCTCCGCGCCGGCCGGAAGACCCTGCTGGCTGCCGCCGCGGGCGTGGTGATGCTGCTCGTGCTGGTGGTGCTCATCCCGGTGCTGGTGAGCTCCGGCGGCCCGGACGGCCACTATGAGATGCTGGGCACCTGCCGCATGGTGTGCGACCCCTATCCCGCGCGGGGCCCCGGCGCCGGCGCGCGGTCCGACGGC…
Hhip		AGGTCATGAGTGGGCTGCGGCAGCCTGTGAGCGCTGTGCACAGCGGGGATGGCTCCCATCGGCTCTTCATTCTAGAGAAGGAAGGCTACGTGAAGATTCTAACCCCAGAAGGAGAACTGTTCAAGGAGCCTTACTTGGACATTCACAAACTTGTTCAAAGTGGAATAAAGGGAGGAGACGAAAGGGGCCTGCTAAGCCTGGCATTCCATCCCAATTACAAGAAAAATGGAAAGCTGTATGTGTCTTATACCACCAACCAGGAACGGTGGGCTATTGGGCCTCACGACCACATTCTTCGGGTTGTGGAATACACAGTATCCAGGAAAAACCCCCATCAAGTTGATGTGAGAACAGCCAGGGTGTTTCTGGAAGTCGCAGAGCTCCACCGAAAGCATCTTG…
Cabp7		TATCCCTGAGGACGAGCTAGAGGAGATCCGAGAGGCCTTCAAGGTATTCGACCGGGATGGCAACGGCTTCATCTCTAAGCAGGAGCTGGGAACAGCCATGCGCTCCCTGGGTTACATGCCCAACGAGGTGGAGCTGGAGGTTATCATCCAGCGGCTAGACATGGATGGTGACGGCCAAGTGGACTTTGAGGAGTTTGTAACCCTCCTGGGACCCAAGCTCTCCACCTCGGGGATCCCAGAGAAGTTCCATGGCACTGACTTTGACACGGTCTTCTGGAAGTGTGACATGCAGAAGCTGACAGTGGATGAGCTGAAGCGGCTTCTCTATGACACCTTCTGCGAGCACTTGTCCATGAAGGACATAGAGAACATCATCATGACAGAGGAGGAGAGCCACCT…
