# Supplementary material for: Cochlear nucleus spatial transcriptomes of normal and hearing loss mice reveal a critical role of Spp1 in bushy cells
Source: Cell Res. 2026 Apr 6;36(7):531–50. doi: 10.1038/s41422-026-01246-4 (PMC13287771; doi:10.1038/s41422-026-01246-4)
Supplement: Supplementary file 21 — Supplementary information, Data S1 [file 41422_2026_1246_MOESM21_ESM.xlsx]

## Sheet: Figure 4
Fig. 4d
	Volume proportion of type Ia synapses over total (Spp1+-bushy cell )
	mean	Std. Deviation	Std. Error	n	compared with WT	P value
WT	0.716	0.1279	0.03199	16
Vglut3-/-	0.3706	0.06835	0.01765	15	One- way ANOVA followed by the Bonferroni post hoc test	<0.0001
Vglut3-/- +GT	0.696	0.1459	0.03767	15	One- way ANOVA followed by the Bonferroni post hoc test	>0.9999
	Volume proportion of type Ia synapses over total (Sst+-bushy cell )
	mean	Std. Deviation	Std. Error	n	compared with WT	P value
WT	0.3784	0.05848	0.01418	17
Vglut3-/-	0.2475	0.08055	0.02234	13	One- way ANOVA followed by the Bonferroni post hoc test	<0.0001
Vglut3-/- +GT	0.2351	0.07721	0.01994	15	One- way ANOVA followed by the Bonferroni post hoc test	<0.0001
Fig. 4j
	Distance of Spp1+-bushy cell to Micorglia (segmented cell)
	mean	Std. Deviation	Std. Error	n	compared with WT	P value
WT	34.35	17.66	0.4231	1742
Vglut3-/-	40.51	20.65	1.029	403	One- way ANOVA followed by the Bonferroni post hoc test	<0.0001
Vglut3-/- +GT	32.14	16.31	0.7791	438	One- way ANOVA followed by the Bonferroni post hoc test	0.0637
	Distance of Spp1+-bushy cell to Micorglia (immunostaining)
	mean	Std. Deviation	Std. Error	n	compared with WT	P value
WT	25.84	14.74	0.6022	599
Vglut3-/-	31.2	21.23	1.269	280	One- way ANOVA followed by the Bonferroni post hoc test	<0.0001
Vglut3-/- +GT	22.86	14.36	0.9234	242	One- way ANOVA followed by the Bonferroni post hoc test	0.0549

## Sheet: Figure 5
Fig. 5f
		Normalized fluorescence ratio (Sparcl1/DAPI)
		mean	Std. Deviation	Std. Error	n	compared with WT	P value
	WT	1.662	0.3021	0.03167	91
	Spp1-/-	1.499	0.2645	0.02685	97	Unpaired t test	0.0001
		Normalized fluorescence ratio (Nefh/DAPI)
		mean	Std. Deviation	Std. Error	n	compared with WT	P value
	WT	1.289	0.2817	0.0315	80
	Spp1-/-	1.029	0.2326	0.02465	89	Unpaired t test	<0.0001
		Normalized fluorescence ratio (GluR2/DAPI)
		mean	Std. Deviation	Std. Error	n	compared with WT	P value
	WT	1.151	0.2892	0.03174	83
	Spp1-/-	0.9703	0.2466	0.0253	98	Unpaired t test	<0.0001
Fig. 5g
	P30													P60													P120
		WT				Spp1-/-									WT				Spp1-/-									WT				Spp1-/-
	kHz	mean	Std. Deviation	N		mean	Std. Deviation	N		Spp1-/- VS wt	P value			kHz	mean	Std. Deviation	N		mean	Std. Deviation	N		Spp1-/- VS wt	P value			kHz	mean	Std. Deviation	N		mean	Std. Deviation	N		Spp1-/- VS wt	P value
	4	53.3333	2.5	9		60	7.74597	11		Two- way ANOVA followed by the Bonferroni post hoc test	0.586			4	55.9091	5.83874	11		55	6.45497	13		Two- way ANOVA followed by the Bonferroni post hoc test	0.8436			4	53.5	5.29675	10		54.4444	6.82113	9		Two- way ANOVA followed by the Bonferroni post hoc test	>0.9999
	5.65	43.8889	4.16667	9		47.2727	7.19848	11		Two- way ANOVA followed by the Bonferroni post hoc test	0.5995			5.65	45	5.47723	11		44.2308	7.02559	13		Two- way ANOVA followed by the Bonferroni post hoc test	>0.9999			5.65	43	4.21637	10		44.4444	9.16667	9		Two- way ANOVA followed by the Bonferroni post hoc test	>0.9999
	8	31.1111	3.33333	9		34.0909	6.6401	11		Two- way ANOVA followed by the Bonferroni post hoc test	0.5778			8	35	6.32456	11		35.7692	6.07116	13		Two- way ANOVA followed by the Bonferroni post hoc test	>0.9999			8	32	3.49603	10		38.8889	11.3957	9		Two- way ANOVA followed by the Bonferroni post hoc test	>0.9999
	11.3	19.4444	4.6398	9		21.3636	7.10314	11		Two- way ANOVA followed by the Bonferroni post hoc test	>0.9999			11.3	25.4545	5.22233	11		27.6923	8.80705	13		Two- way ANOVA followed by the Bonferroni post hoc test	>0.9999			11.3	20.5	3.68932	10		21.1111	7.40683	9		Two- way ANOVA followed by the Bonferroni post hoc test	>0.9999
	16	19.4444	4.6398	9		24.0909	5.83874	11		Two- way ANOVA followed by the Bonferroni post hoc test	>0.9999			16	22.7273	5.17863	11		23.0769	4.80384	13		Two- way ANOVA followed by the Bonferroni post hoc test	>0.9999			16	20	3.33333	10		21.6667	6.12372	9		Two- way ANOVA followed by the Bonferroni post hoc test	0.6484
	22.62	27.2222	2.63523	9		31.8182	7.83349	11		Two- way ANOVA followed by the Bonferroni post hoc test	>0.9999			22.62	33.1818	4.62208	11		30.3846	7.20577	13		Two- way ANOVA followed by the Bonferroni post hoc test	>0.9999			22.62	29	5.16398	10		30.5556	10.7367	9		Two- way ANOVA followed by the Bonferroni post hoc test	>0.9999
	32	37.2222	5.65194	9		41.8182	7.83349	11		Two- way ANOVA followed by the Bonferroni post hoc test	0.0979			32	51.3636	6.36039	11		46.9231	10.3155	13		Two- way ANOVA followed by the Bonferroni post hoc test	>0.9999			32	44.5	9.84604	10		47.7778	21.522	9		Two- way ANOVA followed by the Bonferroni post hoc test	>0.9999
Fig. 5i
	P30													P60													P120
		WT-I				Spp1-/--I									WT-I				Spp1-/--I									WT-I				Spp1-/--I
	dB SPL	mean	Std. Deviation	N		mean	Std. Deviation	N		Spp1-/- VS wt	P value			dB SPL	mean	Std. Deviation	N		mean	Std. Deviation	N		Spp1-/- VS wt	P value			dB SPL	mean	Std. Deviation	N		mean	Std. Deviation	N		Spp1-/- VS wt	P value
	90	1.32767	0.0289914	9		1.35518	0.0553061	11		Two- way ANOVA followed by the Bonferroni post hoc test	0.6922			90	1.363	0.0634224	11		1.42846	0.0636155	13		Two- way ANOVA followed by the Bonferroni post hoc test	0.0797			90	1.3838	0.0278879	10		1.39167	0.0436005	9		Two- way ANOVA followed by the Bonferroni post hoc test	>0.9999
	80	1.355	0.035507	9		1.39636	0.0690844	11		Two- way ANOVA followed by the Bonferroni post hoc test	0.4166			80	1.41545	0.0596513	11		1.46977	0.0697103	13		Two- way ANOVA followed by the Bonferroni post hoc test	0.207			80	1.4252	0.0552948	10		1.47889	0.0544276	9		Two- way ANOVA followed by the Bonferroni post hoc test	0.1926
	70	1.41467	0.0511053	9		1.47127	0.0798738	11		Two- way ANOVA followed by the Bonferroni post hoc test	0.2872			70	1.49045	0.0638394	11		1.549	0.0757793	13		Two- way ANOVA followed by the Bonferroni post hoc test	0.2081			70	1.4995	0.0703535	10		1.57011	0.0732793	9		Two- way ANOVA followed by the Bonferroni post hoc test	0.1911
	60	1.53822	0.0618785	9		1.59455	0.0931669	11		Two- way ANOVA followed by the Bonferroni post hoc test	0.4963			60	1.58	0.0785875	11		1.66292	0.0884378	13		Two- way ANOVA followed by the Bonferroni post hoc test	0.0947			60	1.5861	0.0713325	10		1.684	0.0983145	9		Two- way ANOVA followed by the Bonferroni post hoc test	0.1079
		WT-II				Spp1-/--II									WT-II				Spp1-/--II									WT-II				Spp1-/--II
	dB SPL	mean	Std. Deviation	N		mean	Std. Deviation	N						dB SPL	mean	Std. Deviation	N		mean	Std. Deviation	N			P value			dB SPL	mean	Std. Deviation	N		mean	Std. Deviation	N			P value
	90	1.985	0.0584252	9		2.10618	0.0988957	11		Two- way ANOVA followed by the Bonferroni post hoc test	0.0245			90	2.058	0.0703491	11		2.17162	0.0723412	13		Two- way ANOVA followed by the Bonferroni post hoc test	0.0032			90	2.0662	0.0477605	10		2.18156	0.0662516	9		Two- way ANOVA followed by the Bonferroni post hoc test	0.0027
	80	2.02178	0.0736763	9		2.14345	0.0967082	11		Two- way ANOVA followed by the Bonferroni post hoc test	0.0237			80	2.11791	0.0744976	11		2.23469	0.0770934	13		Two- way ANOVA followed by the Bonferroni post hoc test	0.0044			80	2.0786	0.0396098	10		2.23622	0.074229	9		Two- way ANOVA followed by the Bonferroni post hoc test	0.0004
	70	2.095	0.0648267	9		2.22918	0.110153	11		Two- way ANOVA followed by the Bonferroni post hoc test	0.0102			70	2.19245	0.0899715	11		2.30723	0.106734	13		Two- way ANOVA followed by the Bonferroni post hoc test	0.0365			70	2.1565	0.0618785	10		2.3	0.110396	9		Two- way ANOVA followed by the Bonferroni post hoc test	0.0188
	60	2.26811	0.0703535	9		2.35964	0.141273	11		Two- way ANOVA followed by the Bonferroni post hoc test	0.1453			60	2.35664	0.129131	11		2.52215	0.17051	13		Two- way ANOVA followed by the Bonferroni post hoc test	0.0524			60	2.3251	0.0742121	10		2.46422	0.110768	9		Two- way ANOVA followed by the Bonferroni post hoc test	0.0272
		WT-III				Spp1-/--III									WT-III				Spp1-/--III									WT-III				Spp1-/--III
	dB SPL	mean	Std. Deviation	N		mean	Std. Deviation	N						dB SPL	mean	Std. Deviation	N		mean	Std. Deviation	N			P value			dB SPL	mean	Std. Deviation	N		mean	Std. Deviation	N			P value
	90	2.916	0.10453	9		3.01309	0.135331	11		Two- way ANOVA followed by the Bonferroni post hoc test	0.3486			90	2.94282	0.0972942	11		3.05685	0.10668	13		Two- way ANOVA followed by the Bonferroni post hoc test	0.0483			90	2.8791	0.052754	10		3.02078	0.0463459	9		Two- way ANOVA followed by the Bonferroni post hoc test	<0.0001
	80	2.916	0.12128	9		3.03555	0.155345	11		Two- way ANOVA followed by the Bonferroni post hoc test	0.277			80	2.98009	0.0990257	11		3.11685	0.119815	13		Two- way ANOVA followed by the Bonferroni post hoc test	0.0229			80	2.9119	0.0594146	10		3.08456	0.0478333	9		Two- way ANOVA followed by the Bonferroni post hoc test	<0.0001
	70	3.01633	0.108906	9		3.114	0.171276	11		Two- way ANOVA followed by the Bonferroni post hoc test	0.5605			70	3.06991	0.107389	11		3.20215	0.123636	13		Two- way ANOVA followed by the Bonferroni post hoc test	0.0414			70	2.9693	0.038896	10		3.15811	0.0697701	9		Two- way ANOVA followed by the Bonferroni post hoc test	<0.0001
	60	3.13067	0.10452	9		3.26718	0.21204	11		Two- way ANOVA followed by the Bonferroni post hoc test	0.3208			60	3.22691	0.128702	11		3.37562	0.157345	13		Two- way ANOVA followed by the Bonferroni post hoc test	0.0736			60	3.1091	0.0832459	10		3.30422	0.0896183	9		Two- way ANOVA followed by the Bonferroni post hoc test	0.0006
		WT-IV				Spp1-/--IV									WT-IV				Spp1-/--IV									WT-IV				Spp1-/--IV
	dB SPL	mean	Std. Deviation	N		mean	Std. Deviation	N						dB SPL	mean	Std. Deviation	N		mean	Std. Deviation	N			P value			dB SPL	mean	Std. Deviation	N		mean	Std. Deviation	N			P value
	90	3.76944	0.164126	9		3.98773	0.160325	11		Two- way ANOVA followed by the Bonferroni post hoc test	0.0328			90	3.77955	0.123752	11		3.95408	0.17763	13		Two- way ANOVA followed by the Bonferroni post hoc test	0.0403			90	3.7499	0.0971213	10		3.861	0.0542379	9		Two- way ANOVA followed by the Bonferroni post hoc test	0.0295
	80	3.78767	0.189212	9		4.02136	0.198036	11		Two- way ANOVA followed by the Bonferroni post hoc test	0.0608			80	3.86545	0.103741	11		4.03954	0.170739	13		Two- way ANOVA followed by the Bonferroni post hoc test	0.0242			80	3.7993	0.0934393	10		3.92022	0.0618785	9		Two- way ANOVA followed by the Bonferroni post hoc test	0.0164
	70	3.86989	0.172776	9		4.111	0.20893	11		Two- way ANOVA followed by the Bonferroni post hoc test	0.0449			70	3.99618	0.174876	11		4.13754	0.172302	13		Two- way ANOVA followed by the Bonferroni post hoc test	0.2402			70	3.8568	0.111942	10		4.02944	0.152951	9		Two- way ANOVA followed by the Bonferroni post hoc test	0.0571
	60	3.97022	0.205192	9		4.21173	0.225255	11		Two- way ANOVA followed by the Bonferroni post hoc test	0.0888			60	4.12327	0.221744	11		4.34631	0.260201	13		Two- way ANOVA followed by the Bonferroni post hoc test	0.1342			60	4.025	0.142028	10		4.25322	0.133446	9		Two- way ANOVA followed by the Bonferroni post hoc test	0.0087
Fig. 5l-n
		Resting potential									Threshold of the spike									Amplitude of the spike
		mean	Std. Deviation	Std. Error	n	compared with WT	P value				mean	Std. Deviation	Std. Error	n	compared with WT	P value				mean	Std. Deviation	Std. Error	n	compared with WT	P value
	WT	-59.33	6.809	1.287	28					WT	-54.26	5.304	1.002	28					WT	44.69	8.322	1.573	28
	Spp1-/-	-60.22	5.611	1.5	14	Unpaired t test	0.6744			Spp1-/-	-54.49	4.76	1.272	14	Unpaired t test	0.8916			Spp1-/-	51.48	14.41	3.85	14	Mann Whitney test	0.0142
Fig. 5p-t
		Amplitude of sEPSC									Inter-event intervals									Rise time									Decay t									Half width
		mean	Std. Deviation	Std. Error	n	compared with WT	P value				mean	Std. Deviation	Std. Error	n	compared with WT	P value				mean	Std. Deviation	Std. Error	n	compared with WT	P value				mean	Std. Deviation	Std. Error	n	compared with WT	P value				mean	Std. Deviation	Std. Error	n	compared with WT	P value
	WT	5.848e-11	1.055e-11	2.421e-12	19					WT	0.3591	0.3373	0.07739	19					WT	0.0002274	2.535e-05	5.816e-06	19					WT	0.0004164	9.407e-05	2.158e-05	19					WT	0.0005526	9.085e-05	2.084e-05	19
	Spp1-/-	4.354e-11	7.904e-12	1.725e-12	21	Unpaired t test	<0.0001			Spp1-/-	0.2756	0.1733	0.03782	21	Mann Whitney test	0.3471			Spp1-/-	0.0002681	3.156e-05	6.887e-06	21	Unpaired t test	<0.0001			Spp1-/-	0.0004802	9.216e-05	2.061e-05	21	Mann Whitney test	0.0391			Spp1-/-	0.0006567	0.0001426	3.112e-05	21	Unpaired t test	0.0098

## Sheet: Extended Data Fig. 9
Extended Data Fig. 9d
		SPP1+ cell									SST+ cell									SPP1+ and SST+ cell
		mean	Std. Deviation	Std. Error	N	compared with WT	P value				mean	Std. Deviation	Std. Error	N	compared with WT	P value				mean	Std. Deviation	Std. Error	N	compared with WT	P value
	WT	73.08	9.462	2.365	16					WT	26.2	9.061	2.265	16					WT	6.219	3.078	0.7694	16
	Vglut3-/-	61.06	2.035	0.6434	10	One- way ANOVA followed by the Bonferroni post hoc test	0.0003			Vglut3-/-	38.94	2.054	0.6496	10	One- way ANOVA followed by the Bonferroni post hoc test	<0.0001			Vglut3-/-	17.69	2.534	0.8012	10	One- way ANOVA followed by the Bonferroni post hoc test	<0.0001
	Vglut3-/- +GT	69.43	2.874	0.9582	9	One- way ANOVA followed by the Bonferroni post hoc test	0.6078			Vglut3-/- +GT	30.58	2.867	0.9558	9	One- way ANOVA followed by the Bonferroni post hoc test	0.341			Vglut3-/- +GT	13	2.966	0.9887	9	One- way ANOVA followed by the Bonferroni post hoc test	<0.0001
Extended Data Fig. 9e
		Volume proportion of type non-Ia synapses over total (Spp1+-bushy cell )
		mean	Std. Deviation	Std. Error	n	compared with WT	P value
	WT	0.284	0.1324	0.0342	15
	Vglut3-/-	0.6294	0.06835	0.01765	15	One- way ANOVA followed by the Bonferroni post hoc test	<0.0001
	Vglut3-/- +GT	0.304	0.1459	0.03767	15	One- way ANOVA followed by the Bonferroni post hoc test	>0.9999
		Volume proportion of type non-Ia synapses over total (Sst+-bushy cell )
		mean	Std. Deviation	Std. Error	n	compared with WT	P value
	WT	0.6216	0.05848	0.01418	17
	Vglut3-/-	0.7525	0.08055	0.02234	13	One- way ANOVA followed by the Bonferroni post hoc test	<0.0001
	Vglut3-/- +GT	0.7649	0.07721	0.01994	15	One- way ANOVA followed by the Bonferroni post hoc test	<0.0001
Extended Data Fig. 9g
		Cell size									Nucleus size
		mean	Std. Deviation	Std. Error	n	compared with WT	P value				mean	Std. Deviation	Std. Error	n	compared with WT	P value
	WT	230.8	76.58	5.891	169					WT	39.9	12.65	1.24	104
	Vglut3-/-	152.4	61.24	4.903	156	One- way ANOVA followed by the Bonferroni post hoc test	<0.0001			Vglut3-/-	42.3	22.6	2.116	114	One- way ANOVA followed by the Bonferroni post hoc test	0.9906
	Vglut3-/- +GT	151.3	52.19	4.475	136	One- way ANOVA followed by the Bonferroni post hoc test	<0.0001			Vglut3-/- +GT	43.44	17.51	1.677	109	One- way ANOVA followed by the Bonferroni post hoc test	0.4691
Extended Data Fig. 9i
		Cell size									Nucleus size
		mean	Std. Deviation	Std. Error	n	compared with WT	P value				mean	Std. Deviation	Std. Error	n	compared with WT	P value
	WT	175.2	47.99	4.275	126					WT	44.14	13.46	1.283	110
	Vglut3-/-	183.8	74.24	6.082	149	One- way ANOVA followed by the Bonferroni post hoc test	0.8188			Vglut3-/-	44.8	9.523	0.9249	106	One- way ANOVA followed by the Bonferroni post hoc test	>0.9999
	Vglut3-/- +GT	159.9	66.57	5.794	132	One- way ANOVA followed by the Bonferroni post hoc test	0.1711			Vglut3-/- +GT	43.14	10.19	1.004	103	One- way ANOVA followed by the Bonferroni post hoc test	>0.9999

## Sheet: Extended Data Fig. 10
Extended Data Fig. 10f
		NEFH									SPARCL1									GluR2
		mean	Std. Deviation	Std. Error	n	compared with WT	P value				mean	Std. Deviation	Std. Error	n	compared with WT	P value				mean	Std. Deviation	Std. Error	n	compared with WT	P value
	WT	1.147	0.1861	0.1075	3					WT	1.213	0.1904	0.1099	3					WT	1.174	0.3412	0.197	3
	Spp1-/-	0.7941	0.06186	0.03572	3	Unpaired t test	0.0357			Spp1-/-	0.5313	0.09182	0.05301	3	Unpaired t test	0.005			Spp1-/-	0.2926	0.0739	0.04267	3	Unpaired t test	0.012
Extended Data Fig. 10h
		Cell size									Nucleus size
		mean	Std. Deviation	Std. Error	n	compared with WT	P value				mean	Std. Deviation	Std. Error	n	compared with WT	P value
	WT	197.8	58.7	4.57	165					WT	59.02	21.7	1.854	137
	Spp1-/-	149.7	42	3.602	136	Mann Whitney test	<0.0001			Spp1-/-	54.72	18.46	1.533	145	Unpaired t test	0.0736
